# Supplementary material for: Fast and accurate exhaustive higher-order epistasis search with BitEpi
Source: Sci Rep. 2021 Aug 5;11:15923. doi: 10.1038/s41598-021-94959-y (PMC8342486; doi:10.1038/s41598-021-94959-y)
Supplement: Supplementary file 2 — Supplementary Information 2. [file 41598_2021_94959_MOESM2_ESM.zip]

Archive with 15 entries (14 files):
- SupplementaryDataFile/
- SupplementaryDataFile/ccCAD.bim
- SupplementaryDataFile/ccHT.bim
- SupplementaryDataFile/ccRA.fam
- SupplementaryDataFile/ccCD.bim
- SupplementaryDataFile/ccBD.bim
- SupplementaryDataFile/ccT2D.bim
- SupplementaryDataFile/ccT1D.fam
- SupplementaryDataFile/ccT1D.bim
- SupplementaryDataFile/ccBD.fam
- SupplementaryDataFile/ccT2D.fam
- SupplementaryDataFile/ccCD.fam
- SupplementaryDataFile/ccHT.fam
- SupplementaryDataFile/ccRA.bim
- SupplementaryDataFile/ccCAD.fam
