# Supplementary material for: Fast and accurate exhaustive higher-order epistasis search with BitEpi
Source: Sci Rep. 2021 Aug 5;11:15923. doi: 10.1038/s41598-021-94959-y (PMC8342486; doi:10.1038/s41598-021-94959-y)
Supplement: Supplementary file 2 — Supplementary Information 2. [file 41598_2021_94959_MOESM2_ESM.zip › SupplementaryDataFile/ccRA.fam]

0	WTCCC66061	0	0	-9	1
0	WTCCC66062	0	0	-9	1
0	WTCCC66063	0	0	-9	1
0	WTCCC66064	0	0	-9	1
0	WTCCC66065	0	0	-9	1
0	WTCCC66066	0	0	-9	1
0	WTCCC66067	0	0	-9	1
0	WTCCC66068	0	0	-9	1
0	WTCCC66069	0	0	-9	1
0	WTCCC66070	0	0	-9	1
0	WTCCC66071	0	0	-9	1
0	WTCCC66073	0	0	-9	1
0	WTCCC66074	0	0	-9	1
0	WTCCC66075	0	0	-9	1
0	WTCCC66076	0	0	-9	1
0	WTCCC66077	0	0	-9	1
0	WTCCC66078	0	0	-9	1
0	WTCCC66079	0	0	-9	1
0	WTCCC66080	0	0	-9	1
0	WTCCC66081	0	0	-9	1
0	WTCCC66082	0	0	-9	1
0	WTCCC66083	0	0	-9	1
0	WTCCC66085	0	0	-9	1
0	WTCCC66086	0	0	-9	1
0	WTCCC66087	0	0	-9	1
0	WTCCC66088	0	0	-9	1
0	WTCCC66089	0	0	-9	1
0	WTCCC66090	0	0	-9	1
0	WTCCC66091	0	0	-9	1
0	WTCCC66092	0	0	-9	1
0	WTCCC66093	0	0	-9	1
0	WTCCC66095	0	0	-9	1
0	WTCCC66097	0	0	-9	1
0	WTCCC66098	0	0	-9	1
0	WTCCC66099	0	0	-9	1
0	WTCCC66100	0	0	-9	1
0	WTCCC66101	0	0	-9	1
0	WTCCC66102	0	0	-9	1
0	WTCCC66103	0	0	-9	1
0	WTCCC66104	0	0	-9	1
0	WTCCC66105	0	0	-9	1
0	WTCCC66106	0	0	-9	1
0	WTCCC66107	0	0	-9	1
0	WTCCC66109	0	0	-9	1
0	WTCCC66110	0	0	-9	1
0	WTCCC66111	0	0	-9	1
0	WTCCC66112	0	0	-9	1
0	WTCCC66113	0	0	-9	1
0	WTCCC66114	0	0	-9	1
0	WTCCC66115	0	0	-9	1
0	WTCCC66116	0	0	-9	1
0	WTCCC66117	0	0	-9	1
0	WTCCC66118	0	0	-9	1
0	WTCCC66119	0	0	-9	1
0	WTCCC66121	0	0	-9	1
0	WTCCC66122	0	0	-9	1
0	WTCCC66123	0	0	-9	1
0	WTCCC66124	0	0	-9	1
0	WTCCC66125	0	0	-9	1
0	WTCCC66126	0	0	-9	1
0	WTCCC66127	0	0	-9	1
0	WTCCC66128	0	0	-9	1
0	WTCCC66129	0	0	-9	1
0	WTCCC66130	0	0	-9	1
0	WTCCC66131	0	0	-9	1
0	WTCCC66133	0	0	-9	1
0	WTCCC66134	0	0	-9	1
0	WTCCC66135	0	0	-9	1
0	WTCCC66136	0	0	-9	1
0	WTCCC66137	0	0	-9	1
0	WTCCC66138	0	0	-9	1
0	WTCCC66140	0	0	-9	1
0	WTCCC66141	0	0	-9	1
0	WTCCC66142	0	0	-9	1
0	WTCCC66143	0	0	-9	1
0	WTCCC66145	0	0	-9	1
0	WTCCC66146	0	0	-9	1
0	WTCCC66147	0	0	-9	1
0	WTCCC66148	0	0	-9	1
0	WTCCC66149	0	0	-9	1
0	WTCCC66150	0	0	-9	1
0	WTCCC66151	0	0	-9	1
0	WTCCC66152	0	0	-9	1
0	WTCCC66153	0	0	-9	1
0	WTCCC66154	0	0	-9	1
0	WTCCC66155	0	0	-9	1
0	WTCCC66157	0	0	-9	1
0	WTCCC66158	0	0	-9	1
0	WTCCC66159	0	0	-9	1
0	WTCCC66160	0	0	-9	1
0	WTCCC66161	0	0	-9	1
0	WTCCC66162	0	0	-9	1
0	WTCCC66163	0	0	-9	1
0	WTCCC66164	0	0	-9	1
0	WTCCC66165	0	0	-9	1
0	WTCCC66166	0	0	-9	1
0	WTCCC66167	0	0	-9	1
0	WTCCC66169	0	0	-9	1
0	WTCCC66170	0	0	-9	1
0	WTCCC66171	0	0	-9	1
0	WTCCC66172	0	0	-9	1
0	WTCCC66173	0	0	-9	1
0	WTCCC66174	0	0	-9	1
0	WTCCC66175	0	0	-9	1
0	WTCCC66176	0	0	-9	1
0	WTCCC66177	0	0	-9	1
0	WTCCC66178	0	0	-9	1
0	WTCCC66179	0	0	-9	1
0	WTCCC66181	0	0	-9	1
0	WTCCC66182	0	0	-9	1
0	WTCCC66184	0	0	-9	1
0	WTCCC66185	0	0	-9	1
0	WTCCC66186	0	0	-9	1
0	WTCCC66187	0	0	-9	1
0	WTCCC66188	0	0	-9	1
0	WTCCC66189	0	0	-9	1
0	WTCCC66190	0	0	-9	1
0	WTCCC66191	0	0	-9	1
0	WTCCC66193	0	0	-9	1
0	WTCCC66194	0	0	-9	1
0	WTCCC66196	0	0	-9	1
0	WTCCC66197	0	0	-9	1
0	WTCCC66198	0	0	-9	1
0	WTCCC66199	0	0	-9	1
0	WTCCC66200	0	0	-9	1
0	WTCCC66201	0	0	-9	1
0	WTCCC66202	0	0	-9	1
0	WTCCC66205	0	0	-9	1
0	WTCCC66206	0	0	-9	1
0	WTCCC66208	0	0	-9	1
0	WTCCC66209	0	0	-9	1
0	WTCCC66210	0	0	-9	1
0	WTCCC66211	0	0	-9	1
0	WTCCC66212	0	0	-9	1
0	WTCCC66213	0	0	-9	1
0	WTCCC66214	0	0	-9	1
0	WTCCC66215	0	0	-9	1
0	WTCCC66217	0	0	-9	1
0	WTCCC66218	0	0	-9	1
0	WTCCC66220	0	0	-9	1
0	WTCCC66221	0	0	-9	1
0	WTCCC66222	0	0	-9	1
0	WTCCC66223	0	0	-9	1
0	WTCCC66224	0	0	-9	1
0	WTCCC66225	0	0	-9	1
0	WTCCC66226	0	0	-9	1
0	WTCCC66227	0	0	-9	1
0	WTCCC66229	0	0	-9	1
0	WTCCC66230	0	0	-9	1
0	WTCCC66231	0	0	-9	1
0	WTCCC66232	0	0	-9	1
0	WTCCC66233	0	0	-9	1
0	WTCCC66234	0	0	-9	1
0	WTCCC66235	0	0	-9	1
0	WTCCC66236	0	0	-9	1
0	WTCCC66237	0	0	-9	1
0	WTCCC66238	0	0	-9	1
0	WTCCC66239	0	0	-9	1
0	WTCCC66241	0	0	-9	1
0	WTCCC66242	0	0	-9	1
0	WTCCC66243	0	0	-9	1
0	WTCCC66244	0	0	-9	1
0	WTCCC66245	0	0	-9	1
0	WTCCC66247	0	0	-9	1
0	WTCCC66248	0	0	-9	1
0	WTCCC66249	0	0	-9	1
0	WTCCC66250	0	0	-9	1
0	WTCCC66251	0	0	-9	1
0	WTCCC66253	0	0	-9	1
0	WTCCC66254	0	0	-9	1
0	WTCCC66255	0	0	-9	1
0	WTCCC66256	0	0	-9	1
0	WTCCC66257	0	0	-9	1
0	WTCCC66258	0	0	-9	1
0	WTCCC66259	0	0	-9	1
0	WTCCC66260	0	0	-9	1
0	WTCCC66261	0	0	-9	1
0	WTCCC66262	0	0	-9	1
0	WTCCC66263	0	0	-9	1
0	WTCCC66265	0	0	-9	1
0	WTCCC66266	0	0	-9	1
0	WTCCC66267	0	0	-9	1
0	WTCCC66268	0	0	-9	1
0	WTCCC66269	0	0	-9	1
0	WTCCC66270	0	0	-9	1
0	WTCCC66271	0	0	-9	1
0	WTCCC66272	0	0	-9	1
0	WTCCC66273	0	0	-9	1
0	WTCCC66275	0	0	-9	1
0	WTCCC66277	0	0	-9	1
0	WTCCC66278	0	0	-9	1
0	WTCCC66279	0	0	-9	1
0	WTCCC66280	0	0	-9	1
0	WTCCC66281	0	0	-9	1
0	WTCCC66282	0	0	-9	1
0	WTCCC66284	0	0	-9	1
0	WTCCC66285	0	0	-9	1
0	WTCCC66286	0	0	-9	1
0	WTCCC66287	0	0	-9	1
0	WTCCC66289	0	0	-9	1
0	WTCCC66290	0	0	-9	1
0	WTCCC66291	0	0	-9	1
0	WTCCC66292	0	0	-9	1
0	WTCCC66293	0	0	-9	1
0	WTCCC66294	0	0	-9	1
0	WTCCC66295	0	0	-9	1
0	WTCCC66296	0	0	-9	1
0	WTCCC66297	0	0	-9	1
0	WTCCC66298	0	0	-9	1
0	WTCCC66299	0	0	-9	1
0	WTCCC66301	0	0	-9	1
0	WTCCC66302	0	0	-9	1
0	WTCCC66303	0	0	-9	1
0	WTCCC66304	0	0	-9	1
0	WTCCC66305	0	0	-9	1
0	WTCCC66306	0	0	-9	1
0	WTCCC66307	0	0	-9	1
0	WTCCC66308	0	0	-9	1
0	WTCCC66309	0	0	-9	1
0	WTCCC66310	0	0	-9	1
0	WTCCC66311	0	0	-9	1
0	WTCCC66313	0	0	-9	1
0	WTCCC66314	0	0	-9	1
0	WTCCC66315	0	0	-9	1
0	WTCCC66316	0	0	-9	1
0	WTCCC66317	0	0	-9	1
0	WTCCC66318	0	0	-9	1
0	WTCCC66319	0	0	-9	1
0	WTCCC66320	0	0	-9	1
0	WTCCC66321	0	0	-9	1
0	WTCCC66322	0	0	-9	1
0	WTCCC66323	0	0	-9	1
0	WTCCC66325	0	0	-9	1
0	WTCCC66326	0	0	-9	1
0	WTCCC66327	0	0	-9	1
0	WTCCC66328	0	0	-9	1
0	WTCCC66329	0	0	-9	1
0	WTCCC66330	0	0	-9	1
0	WTCCC66331	0	0	-9	1
0	WTCCC66332	0	0	-9	1
0	WTCCC66333	0	0	-9	1
0	WTCCC66334	0	0	-9	1
0	WTCCC66335	0	0	-9	1
0	WTCCC66337	0	0	-9	1
0	WTCCC66338	0	0	-9	1
0	WTCCC66339	0	0	-9	1
0	WTCCC66340	0	0	-9	1
0	WTCCC66341	0	0	-9	1
0	WTCCC66342	0	0	-9	1
0	WTCCC66343	0	0	-9	1
0	WTCCC66345	0	0	-9	1
0	WTCCC66346	0	0	-9	1
0	WTCCC66347	0	0	-9	1
0	WTCCC66349	0	0	-9	1
0	WTCCC66351	0	0	-9	1
0	WTCCC66352	0	0	-9	1
0	WTCCC66353	0	0	-9	1
0	WTCCC66354	0	0	-9	1
0	WTCCC66356	0	0	-9	1
0	WTCCC66359	0	0	-9	1
0	WTCCC66361	0	0	-9	1
0	WTCCC66362	0	0	-9	1
0	WTCCC66363	0	0	-9	1
0	WTCCC66364	0	0	-9	1
0	WTCCC66365	0	0	-9	1
0	WTCCC66366	0	0	-9	1
0	WTCCC66369	0	0	-9	1
0	WTCCC66370	0	0	-9	1
0	WTCCC66371	0	0	-9	1
0	WTCCC66374	0	0	-9	1
0	WTCCC66375	0	0	-9	1
0	WTCCC66376	0	0	-9	1
0	WTCCC66377	0	0	-9	1
0	WTCCC66378	0	0	-9	1
0	WTCCC66382	0	0	-9	1
0	WTCCC66383	0	0	-9	1
0	WTCCC66385	0	0	-9	1
0	WTCCC66386	0	0	-9	1
0	WTCCC66388	0	0	-9	1
0	WTCCC66389	0	0	-9	1
0	WTCCC66390	0	0	-9	1
0	WTCCC66391	0	0	-9	1
0	WTCCC66392	0	0	-9	1
0	WTCCC66393	0	0	-9	1
0	WTCCC66394	0	0	-9	1
0	WTCCC66397	0	0	-9	1
0	WTCCC66398	0	0	-9	1
0	WTCCC66399	0	0	-9	1
0	WTCCC66400	0	0	-9	1
0	WTCCC66401	0	0	-9	1
0	WTCCC66402	0	0	-9	1
0	WTCCC66403	0	0	-9	1
0	WTCCC66404	0	0	-9	1
0	WTCCC66406	0	0	-9	1
0	WTCCC66407	0	0	-9	1
0	WTCCC66408	0	0	-9	1
0	WTCCC66409	0	0	-9	1
0	WTCCC66410	0	0	-9	1
0	WTCCC66411	0	0	-9	1
0	WTCCC66413	0	0	-9	1
0	WTCCC66414	0	0	-9	1
0	WTCCC66415	0	0	-9	1
0	WTCCC66416	0	0	-9	1
0	WTCCC66417	0	0	-9	1
0	WTCCC66418	0	0	-9	1
0	WTCCC66419	0	0	-9	1
0	WTCCC66421	0	0	-9	1
0	WTCCC66422	0	0	-9	1
0	WTCCC66423	0	0	-9	1
0	WTCCC66424	0	0	-9	1
0	WTCCC66425	0	0	-9	1
0	WTCCC66427	0	0	-9	1
0	WTCCC66430	0	0	-9	1
0	WTCCC66431	0	0	-9	1
0	WTCCC66432	0	0	-9	1
0	WTCCC66433	0	0	-9	1
0	WTCCC66434	0	0	-9	1
0	WTCCC66435	0	0	-9	1
0	WTCCC66436	0	0	-9	1
0	WTCCC66438	0	0	-9	1
0	WTCCC66439	0	0	-9	1
0	WTCCC66440	0	0	-9	1
0	WTCCC66441	0	0	-9	1
0	WTCCC66443	0	0	-9	1
0	WTCCC66444	0	0	-9	1
0	WTCCC66445	0	0	-9	1
0	WTCCC66447	0	0	-9	1
0	WTCCC66448	0	0	-9	1
0	WTCCC66450	0	0	-9	1
0	WTCCC66451	0	0	-9	1
0	WTCCC66453	0	0	-9	1
0	WTCCC66454	0	0	-9	1
0	WTCCC66455	0	0	-9	1
0	WTCCC66456	0	0	-9	1
0	WTCCC66460	0	0	-9	1
0	WTCCC66462	0	0	-9	1
0	WTCCC66464	0	0	-9	1
0	WTCCC66466	0	0	-9	1
0	WTCCC66467	0	0	-9	1
0	WTCCC66468	0	0	-9	1
0	WTCCC66469	0	0	-9	1
0	WTCCC66470	0	0	-9	1
0	WTCCC66471	0	0	-9	1
0	WTCCC66472	0	0	-9	1
0	WTCCC66473	0	0	-9	1
0	WTCCC66474	0	0	-9	1
0	WTCCC66475	0	0	-9	1
0	WTCCC66478	0	0	-9	1
0	WTCCC66479	0	0	-9	1
0	WTCCC66480	0	0	-9	1
0	WTCCC66481	0	0	-9	1
0	WTCCC66482	0	0	-9	1
0	WTCCC66484	0	0	-9	1
0	WTCCC66486	0	0	-9	1
0	WTCCC66487	0	0	-9	1
0	WTCCC66488	0	0	-9	1
0	WTCCC66490	0	0	-9	1
0	WTCCC66491	0	0	-9	1
0	WTCCC66492	0	0	-9	1
0	WTCCC66493	0	0	-9	1
0	WTCCC66494	0	0	-9	1
0	WTCCC66495	0	0	-9	1
0	WTCCC66496	0	0	-9	1
0	WTCCC66498	0	0	-9	1
0	WTCCC66499	0	0	-9	1
0	WTCCC66502	0	0	-9	1
0	WTCCC66503	0	0	-9	1
0	WTCCC66504	0	0	-9	1
0	WTCCC66506	0	0	-9	1
0	WTCCC66507	0	0	-9	1
0	WTCCC66508	0	0	-9	1
0	WTCCC66510	0	0	-9	1
0	WTCCC66512	0	0	-9	1
0	WTCCC66513	0	0	-9	1
0	WTCCC66514	0	0	-9	1
0	WTCCC66515	0	0	-9	1
0	WTCCC66517	0	0	-9	1
0	WTCCC66527	0	0	-9	1
0	WTCCC66529	0	0	-9	1
0	WTCCC66530	0	0	-9	1
0	WTCCC66531	0	0	-9	1
0	WTCCC66532	0	0	-9	1
0	WTCCC66535	0	0	-9	1
0	WTCCC66537	0	0	-9	1
0	WTCCC66538	0	0	-9	1
0	WTCCC66539	0	0	-9	1
0	WTCCC66540	0	0	-9	1
0	WTCCC66541	0	0	-9	1
0	WTCCC66542	0	0	-9	1
0	WTCCC66543	0	0	-9	1
0	WTCCC66544	0	0	-9	1
0	WTCCC66545	0	0	-9	1
0	WTCCC66547	0	0	-9	1
0	WTCCC66549	0	0	-9	1
0	WTCCC66550	0	0	-9	1
0	WTCCC66551	0	0	-9	1
0	WTCCC66552	0	0	-9	1
0	WTCCC66553	0	0	-9	1
0	WTCCC66554	0	0	-9	1
0	WTCCC66556	0	0	-9	1
0	WTCCC66558	0	0	-9	1
0	WTCCC66559	0	0	-9	1
0	WTCCC66564	0	0	-9	1
0	WTCCC66565	0	0	-9	1
0	WTCCC66566	0	0	-9	1
0	WTCCC66568	0	0	-9	1
0	WTCCC66569	0	0	-9	1
0	WTCCC66570	0	0	-9	1
0	WTCCC66571	0	0	-9	1
0	WTCCC66573	0	0	-9	1
0	WTCCC66574	0	0	-9	1
0	WTCCC66575	0	0	-9	1
0	WTCCC66576	0	0	-9	1
0	WTCCC66577	0	0	-9	1
0	WTCCC66580	0	0	-9	1
0	WTCCC66581	0	0	-9	1
0	WTCCC66583	0	0	-9	1
0	WTCCC66584	0	0	-9	1
0	WTCCC66585	0	0	-9	1
0	WTCCC66586	0	0	-9	1
0	WTCCC66589	0	0	-9	1
0	WTCCC66590	0	0	-9	1
0	WTCCC66591	0	0	-9	1
0	WTCCC66592	0	0	-9	1
0	WTCCC66593	0	0	-9	1
0	WTCCC66594	0	0	-9	1
0	WTCCC66596	0	0	-9	1
0	WTCCC66597	0	0	-9	1
0	WTCCC66598	0	0	-9	1
0	WTCCC66599	0	0	-9	1
0	WTCCC66600	0	0	-9	1
0	WTCCC66602	0	0	-9	1
0	WTCCC66603	0	0	-9	1
0	WTCCC66604	0	0	-9	1
0	WTCCC66605	0	0	-9	1
0	WTCCC66607	0	0	-9	1
0	WTCCC66608	0	0	-9	1
0	WTCCC66609	0	0	-9	1
0	WTCCC66610	0	0	-9	1
0	WTCCC66611	0	0	-9	1
0	WTCCC66612	0	0	-9	1
0	WTCCC66613	0	0	-9	1
0	WTCCC66614	0	0	-9	1
0	WTCCC66617	0	0	-9	1
0	WTCCC66618	0	0	-9	1
0	WTCCC66620	0	0	-9	1
0	WTCCC66621	0	0	-9	1
0	WTCCC66622	0	0	-9	1
0	WTCCC66624	0	0	-9	1
0	WTCCC66625	0	0	-9	1
0	WTCCC66626	0	0	-9	1
0	WTCCC66628	0	0	-9	1
0	WTCCC66629	0	0	-9	1
0	WTCCC66631	0	0	-9	1
0	WTCCC66632	0	0	-9	1
0	WTCCC66634	0	0	-9	1
0	WTCCC66635	0	0	-9	1
0	WTCCC66636	0	0	-9	1
0	WTCCC66637	0	0	-9	1
0	WTCCC66638	0	0	-9	1
0	WTCCC66639	0	0	-9	1
0	WTCCC66640	0	0	-9	1
0	WTCCC66642	0	0	-9	1
0	WTCCC66644	0	0	-9	1
0	WTCCC66645	0	0	-9	1
0	WTCCC66646	0	0	-9	1
0	WTCCC66647	0	0	-9	1
0	WTCCC66648	0	0	-9	1
0	WTCCC66649	0	0	-9	1
0	WTCCC66650	0	0	-9	1
0	WTCCC66651	0	0	-9	1
0	WTCCC66653	0	0	-9	1
0	WTCCC66655	0	0	-9	1
0	WTCCC66656	0	0	-9	1
0	WTCCC66657	0	0	-9	1
0	WTCCC66658	0	0	-9	1
0	WTCCC66659	0	0	-9	1
0	WTCCC66660	0	0	-9	1
0	WTCCC66662	0	0	-9	1
0	WTCCC66663	0	0	-9	1
0	WTCCC66664	0	0	-9	1
0	WTCCC66665	0	0	-9	1
0	WTCCC66666	0	0	-9	1
0	WTCCC66668	0	0	-9	1
0	WTCCC66669	0	0	-9	1
0	WTCCC66670	0	0	-9	1
0	WTCCC66671	0	0	-9	1
0	WTCCC66672	0	0	-9	1
0	WTCCC66673	0	0	-9	1
0	WTCCC66674	0	0	-9	1
0	WTCCC66676	0	0	-9	1
0	WTCCC66677	0	0	-9	1
0	WTCCC66679	0	0	-9	1
0	WTCCC66680	0	0	-9	1
0	WTCCC66681	0	0	-9	1
0	WTCCC66682	0	0	-9	1
0	WTCCC66683	0	0	-9	1
0	WTCCC66684	0	0	-9	1
0	WTCCC66687	0	0	-9	1
0	WTCCC66688	0	0	-9	1
0	WTCCC66690	0	0	-9	1
0	WTCCC66691	0	0	-9	1
0	WTCCC66692	0	0	-9	1
0	WTCCC66693	0	0	-9	1
0	WTCCC66694	0	0	-9	1
0	WTCCC66695	0	0	-9	1
0	WTCCC66697	0	0	-9	1
0	WTCCC66698	0	0	-9	1
0	WTCCC66699	0	0	-9	1
0	WTCCC66700	0	0	-9	1
0	WTCCC66701	0	0	-9	1
0	WTCCC66702	0	0	-9	1
0	WTCCC66703	0	0	-9	1
0	WTCCC66704	0	0	-9	1
0	WTCCC66705	0	0	-9	1
0	WTCCC66706	0	0	-9	1
0	WTCCC66707	0	0	-9	1
0	WTCCC66709	0	0	-9	1
0	WTCCC66710	0	0	-9	1
0	WTCCC66711	0	0	-9	1
0	WTCCC66712_1	0	0	-9	1
0	WTCCC66713	0	0	-9	1
0	WTCCC66714	0	0	-9	1
0	WTCCC66715	0	0	-9	1
0	WTCCC66716	0	0	-9	1
0	WTCCC66717	0	0	-9	1
0	WTCCC66718	0	0	-9	1
0	WTCCC66719	0	0	-9	1
0	WTCCC66721	0	0	-9	1
0	WTCCC66722	0	0	-9	1
0	WTCCC66723	0	0	-9	1
0	WTCCC66724	0	0	-9	1
0	WTCCC66725	0	0	-9	1
0	WTCCC66726	0	0	-9	1
0	WTCCC66727	0	0	-9	1
0	WTCCC66728	0	0	-9	1
0	WTCCC66729	0	0	-9	1
0	WTCCC66730	0	0	-9	1
0	WTCCC66731	0	0	-9	1
0	WTCCC66733	0	0	-9	1
0	WTCCC66735	0	0	-9	1
0	WTCCC66737	0	0	-9	1
0	WTCCC66738	0	0	-9	1
0	WTCCC66739	0	0	-9	1
0	WTCCC66740	0	0	-9	1
0	WTCCC66741	0	0	-9	1
0	WTCCC66742	0	0	-9	1
0	WTCCC66743	0	0	-9	1
0	WTCCC66745	0	0	-9	1
0	WTCCC66746	0	0	-9	1
0	WTCCC66747	0	0	-9	1
0	WTCCC66748	0	0	-9	1
0	WTCCC66749	0	0	-9	1
0	WTCCC66750	0	0	-9	1
0	WTCCC66751	0	0	-9	1
0	WTCCC66752	0	0	-9	1
0	WTCCC66753	0	0	-9	1
0	WTCCC66754	0	0	-9	1
0	WTCCC66755	0	0	-9	1
0	WTCCC66757	0	0	-9	1
0	WTCCC66758	0	0	-9	1
0	WTCCC66760	0	0	-9	1
0	WTCCC66761	0	0	-9	1
0	WTCCC66762	0	0	-9	1
0	WTCCC66763	0	0	-9	1
0	WTCCC66764	0	0	-9	1
0	WTCCC66766	0	0	-9	1
0	WTCCC66767	0	0	-9	1
0	WTCCC66769	0	0	-9	1
0	WTCCC66770	0	0	-9	1
0	WTCCC66771	0	0	-9	1
0	WTCCC66772	0	0	-9	1
0	WTCCC66773	0	0	-9	1
0	WTCCC66774	0	0	-9	1
0	WTCCC66775	0	0	-9	1
0	WTCCC66776	0	0	-9	1
0	WTCCC66777	0	0	-9	1
0	WTCCC66778	0	0	-9	1
0	WTCCC66779_2	0	0	-9	1
0	WTCCC66781	0	0	-9	1
0	WTCCC66782	0	0	-9	1
0	WTCCC66783	0	0	-9	1
0	WTCCC66784	0	0	-9	1
0	WTCCC66785	0	0	-9	1
0	WTCCC66787	0	0	-9	1
0	WTCCC66788	0	0	-9	1
0	WTCCC66789	0	0	-9	1
0	WTCCC66790	0	0	-9	1
0	WTCCC66791	0	0	-9	1
0	WTCCC66793	0	0	-9	1
0	WTCCC66795	0	0	-9	1
0	WTCCC66796	0	0	-9	1
0	WTCCC66797	0	0	-9	1
0	WTCCC66799	0	0	-9	1
0	WTCCC66800	0	0	-9	1
0	WTCCC66801	0	0	-9	1
0	WTCCC66802	0	0	-9	1
0	WTCCC66803	0	0	-9	1
0	WTCCC66806	0	0	-9	1
0	WTCCC66807	0	0	-9	1
0	WTCCC66808	0	0	-9	1
0	WTCCC66809	0	0	-9	1
0	WTCCC66811	0	0	-9	1
0	WTCCC66812	0	0	-9	1
0	WTCCC66815	0	0	-9	1
0	WTCCC66820	0	0	-9	1
0	WTCCC66826	0	0	-9	1
0	WTCCC66827	0	0	-9	1
0	WTCCC66829	0	0	-9	1
0	WTCCC66831	0	0	-9	1
0	WTCCC66832	0	0	-9	1
0	WTCCC66833	0	0	-9	1
0	WTCCC66834	0	0	-9	1
0	WTCCC66835	0	0	-9	1
0	WTCCC66836	0	0	-9	1
0	WTCCC66838	0	0	-9	1
0	WTCCC66839	0	0	-9	1
0	WTCCC66841	0	0	-9	1
0	WTCCC66842	0	0	-9	1
0	WTCCC66843	0	0	-9	1
0	WTCCC66844	0	0	-9	1
0	WTCCC66845	0	0	-9	1
0	WTCCC66846	0	0	-9	1
0	WTCCC66847	0	0	-9	1
0	WTCCC66849	0	0	-9	1
0	WTCCC66850	0	0	-9	1
0	WTCCC66851	0	0	-9	1
0	WTCCC66854	0	0	-9	1
0	WTCCC66855	0	0	-9	1
0	WTCCC66856	0	0	-9	1
0	WTCCC66857	0	0	-9	1
0	WTCCC66858	0	0	-9	1
0	WTCCC66861	0	0	-9	1
0	WTCCC66866	0	0	-9	1
0	WTCCC66868	0	0	-9	1
0	WTCCC66869	0	0	-9	1
0	WTCCC66870	0	0	-9	1
0	WTCCC66871	0	0	-9	1
0	WTCCC66873	0	0	-9	1
0	WTCCC66874	0	0	-9	1
0	WTCCC66875	0	0	-9	1
0	WTCCC66877	0	0	-9	1
0	WTCCC66878	0	0	-9	1
0	WTCCC66879	0	0	-9	1
0	WTCCC66883	0	0	-9	1
0	WTCCC66884	0	0	-9	1
0	WTCCC66886	0	0	-9	1
0	WTCCC66887	0	0	-9	1
0	WTCCC66889	0	0	-9	1
0	WTCCC66890	0	0	-9	1
0	WTCCC66891	0	0	-9	1
0	WTCCC66892	0	0	-9	1
0	WTCCC66893	0	0	-9	1
0	WTCCC66894	0	0	-9	1
0	WTCCC66896	0	0	-9	1
0	WTCCC66897	0	0	-9	1
0	WTCCC66898	0	0	-9	1
0	WTCCC66899	0	0	-9	1
0	WTCCC66901	0	0	-9	1
0	WTCCC66903	0	0	-9	1
0	WTCCC66904	0	0	-9	1
0	WTCCC66905	0	0	-9	1
0	WTCCC66906	0	0	-9	1
0	WTCCC66907	0	0	-9	1
0	WTCCC66908	0	0	-9	1
0	WTCCC66910	0	0	-9	1
0	WTCCC66913	0	0	-9	1
0	WTCCC66914	0	0	-9	1
0	WTCCC66916	0	0	-9	1
0	WTCCC66917	0	0	-9	1
0	WTCCC66918	0	0	-9	1
0	WTCCC66919	0	0	-9	1
0	WTCCC66921	0	0	-9	1
0	WTCCC66923	0	0	-9	1
0	WTCCC66925	0	0	-9	1
0	WTCCC66928	0	0	-9	1
0	WTCCC66929	0	0	-9	1
0	WTCCC66930	0	0	-9	1
0	WTCCC66933	0	0	-9	1
0	WTCCC66935	0	0	-9	1
0	WTCCC66937	0	0	-9	1
0	WTCCC66939	0	0	-9	1
0	WTCCC66940	0	0	-9	1
0	WTCCC66941	0	0	-9	1
0	WTCCC66942	0	0	-9	1
0	WTCCC66945	0	0	-9	1
0	WTCCC66951	0	0	-9	1
0	WTCCC66953	0	0	-9	1
0	WTCCC66954	0	0	-9	1
0	WTCCC66956	0	0	-9	1
0	WTCCC66958	0	0	-9	1
0	WTCCC66959	0	0	-9	1
0	WTCCC66961	0	0	-9	1
0	WTCCC66962	0	0	-9	1
0	WTCCC66963	0	0	-9	1
0	WTCCC66964	0	0	-9	1
0	WTCCC66965	0	0	-9	1
0	WTCCC66967	0	0	-9	1
0	WTCCC66968	0	0	-9	1
0	WTCCC66969	0	0	-9	1
0	WTCCC66971	0	0	-9	1
0	WTCCC66973	0	0	-9	1
0	WTCCC66974	0	0	-9	1
0	WTCCC66976	0	0	-9	1
0	WTCCC66977	0	0	-9	1
0	WTCCC66978	0	0	-9	1
0	WTCCC66979	0	0	-9	1
0	WTCCC66981	0	0	-9	1
0	WTCCC66982	0	0	-9	1
0	WTCCC66983	0	0	-9	1
0	WTCCC66985	0	0	-9	1
0	WTCCC66986	0	0	-9	1
0	WTCCC66988	0	0	-9	1
0	WTCCC66990	0	0	-9	1
0	WTCCC66992	0	0	-9	1
0	WTCCC66994	0	0	-9	1
0	WTCCC66995	0	0	-9	1
0	WTCCC66997	0	0	-9	1
0	WTCCC66998	0	0	-9	1
0	WTCCC66999	0	0	-9	1
0	WTCCC67000	0	0	-9	1
0	WTCCC67001	0	0	-9	1
0	WTCCC67002	0	0	-9	1
0	WTCCC67003	0	0	-9	1
0	WTCCC67004	0	0	-9	1
0	WTCCC67005	0	0	-9	1
0	WTCCC67006	0	0	-9	1
0	WTCCC67007	0	0	-9	1
0	WTCCC67009	0	0	-9	1
0	WTCCC67011	0	0	-9	1
0	WTCCC67013	0	0	-9	1
0	WTCCC67014	0	0	-9	1
0	WTCCC67015	0	0	-9	1
0	WTCCC67016	0	0	-9	1
0	WTCCC67018	0	0	-9	1
0	WTCCC67019	0	0	-9	1
0	WTCCC67021	0	0	-9	1
0	WTCCC67022	0	0	-9	1
0	WTCCC67023	0	0	-9	1
0	WTCCC67024	0	0	-9	1
0	WTCCC67025	0	0	-9	1
0	WTCCC67026	0	0	-9	1
0	WTCCC67027	0	0	-9	1
0	WTCCC67028	0	0	-9	1
0	WTCCC67029	0	0	-9	1
0	WTCCC67030	0	0	-9	1
0	WTCCC67031	0	0	-9	1
0	WTCCC67033	0	0	-9	1
0	WTCCC67034	0	0	-9	1
0	WTCCC67035	0	0	-9	1
0	WTCCC67037	0	0	-9	1
0	WTCCC67038	0	0	-9	1
0	WTCCC67039	0	0	-9	1
0	WTCCC67040	0	0	-9	1
0	WTCCC67041	0	0	-9	1
0	WTCCC67042	0	0	-9	1
0	WTCCC67043	0	0	-9	1
0	WTCCC67045	0	0	-9	1
0	WTCCC67046	0	0	-9	1
0	WTCCC67047	0	0	-9	1
0	WTCCC67049	0	0	-9	1
0	WTCCC67050	0	0	-9	1
0	WTCCC67051	0	0	-9	1
0	WTCCC67052	0	0	-9	1
0	WTCCC67053	0	0	-9	1
0	WTCCC67054	0	0	-9	1
0	WTCCC67055	0	0	-9	1
0	WTCCC67057	0	0	-9	1
0	WTCCC67058	0	0	-9	1
0	WTCCC67059	0	0	-9	1
0	WTCCC67060	0	0	-9	1
0	WTCCC67061	0	0	-9	1
0	WTCCC67062	0	0	-9	1
0	WTCCC67063	0	0	-9	1
0	WTCCC67064	0	0	-9	1
0	WTCCC67066	0	0	-9	1
0	WTCCC67067	0	0	-9	1
0	WTCCC67069	0	0	-9	1
0	WTCCC67070	0	0	-9	1
0	WTCCC67071	0	0	-9	1
0	WTCCC67072	0	0	-9	1
0	WTCCC67073	0	0	-9	1
0	WTCCC67075	0	0	-9	1
0	WTCCC67076	0	0	-9	1
0	WTCCC67077	0	0	-9	1
0	WTCCC67078	0	0	-9	1
0	WTCCC67079	0	0	-9	1
0	WTCCC67081	0	0	-9	1
0	WTCCC67082	0	0	-9	1
0	WTCCC67083	0	0	-9	1
0	WTCCC67084	0	0	-9	1
0	WTCCC67085	0	0	-9	1
0	WTCCC67086	0	0	-9	1
0	WTCCC67087	0	0	-9	1
0	WTCCC67088	0	0	-9	1
0	WTCCC67090	0	0	-9	1
0	WTCCC67093	0	0	-9	1
0	WTCCC67094	0	0	-9	1
0	WTCCC67095	0	0	-9	1
0	WTCCC67096	0	0	-9	1
0	WTCCC67097	0	0	-9	1
0	WTCCC67098	0	0	-9	1
0	WTCCC67099	0	0	-9	1
0	WTCCC67101	0	0	-9	1
0	WTCCC67102	0	0	-9	1
0	WTCCC67103	0	0	-9	1
0	WTCCC67105	0	0	-9	1
0	WTCCC67106	0	0	-9	1
0	WTCCC67107	0	0	-9	1
0	WTCCC67108	0	0	-9	1
0	WTCCC67109	0	0	-9	1
0	WTCCC67110	0	0	-9	1
0	WTCCC67111	0	0	-9	1
0	WTCCC67112	0	0	-9	1
0	WTCCC67114	0	0	-9	1
0	WTCCC67115	0	0	-9	1
0	WTCCC67117	0	0	-9	1
0	WTCCC67119	0	0	-9	1
0	WTCCC67120	0	0	-9	1
0	WTCCC67121	0	0	-9	1
0	WTCCC67122	0	0	-9	1
0	WTCCC67123	0	0	-9	1
0	WTCCC67124	0	0	-9	1
0	WTCCC67125	0	0	-9	1
0	WTCCC67126	0	0	-9	1
0	WTCCC67127	0	0	-9	1
0	WTCCC67129	0	0	-9	1
0	WTCCC67130	0	0	-9	1
0	WTCCC67131	0	0	-9	1
0	WTCCC67132	0	0	-9	1
0	WTCCC67133	0	0	-9	1
0	WTCCC67134	0	0	-9	1
0	WTCCC67135	0	0	-9	1
0	WTCCC67136	0	0	-9	1
0	WTCCC67137	0	0	-9	1
0	WTCCC67138	0	0	-9	1
0	WTCCC67139	0	0	-9	1
0	WTCCC67141	0	0	-9	1
0	WTCCC67143	0	0	-9	1
0	WTCCC67144	0	0	-9	1
0	WTCCC67145	0	0	-9	1
0	WTCCC67146	0	0	-9	1
0	WTCCC67147	0	0	-9	1
0	WTCCC67148	0	0	-9	1
0	WTCCC67149	0	0	-9	1
0	WTCCC67150	0	0	-9	1
0	WTCCC67151	0	0	-9	1
0	WTCCC67153	0	0	-9	1
0	WTCCC67154	0	0	-9	1
0	WTCCC67155	0	0	-9	1
0	WTCCC67156	0	0	-9	1
0	WTCCC67157	0	0	-9	1
0	WTCCC67158	0	0	-9	1
0	WTCCC67159	0	0	-9	1
0	WTCCC67160	0	0	-9	1
0	WTCCC67161	0	0	-9	1
0	WTCCC67162	0	0	-9	1
0	WTCCC67163	0	0	-9	1
0	WTCCC67165	0	0	-9	1
0	WTCCC67166	0	0	-9	1
0	WTCCC67167	0	0	-9	1
0	WTCCC67168	0	0	-9	1
0	WTCCC67169	0	0	-9	1
0	WTCCC67170	0	0	-9	1
0	WTCCC67171	0	0	-9	1
0	WTCCC67172	0	0	-9	1
0	WTCCC67173	0	0	-9	1
0	WTCCC67174	0	0	-9	1
0	WTCCC67175	0	0	-9	1
0	WTCCC67177	0	0	-9	1
0	WTCCC67180	0	0	-9	1
0	WTCCC67182	0	0	-9	1
0	WTCCC67183	0	0	-9	1
0	WTCCC67184	0	0	-9	1
0	WTCCC67185	0	0	-9	1
0	WTCCC67186	0	0	-9	1
0	WTCCC67187	0	0	-9	1
0	WTCCC67189	0	0	-9	1
0	WTCCC67192	0	0	-9	1
0	WTCCC67193	0	0	-9	1
0	WTCCC67194	0	0	-9	1
0	WTCCC67195	0	0	-9	1
0	WTCCC67196	0	0	-9	1
0	WTCCC67197	0	0	-9	1
0	WTCCC67198	0	0	-9	1
0	WTCCC67199	0	0	-9	1
0	WTCCC67201	0	0	-9	1
0	WTCCC67202	0	0	-9	1
0	WTCCC67203	0	0	-9	1
0	WTCCC67204	0	0	-9	1
0	WTCCC67205	0	0	-9	1
0	WTCCC67206	0	0	-9	1
0	WTCCC67207	0	0	-9	1
0	WTCCC67208	0	0	-9	1
0	WTCCC67209	0	0	-9	1
0	WTCCC67210	0	0	-9	1
0	WTCCC76281	0	0	-9	2
0	WTCCC76282	0	0	-9	2
0	WTCCC76283	0	0	-9	2
0	WTCCC76285	0	0	-9	2
0	WTCCC76286	0	0	-9	2
0	WTCCC76287	0	0	-9	2
0	WTCCC76288	0	0	-9	2
0	WTCCC76289	0	0	-9	2
0	WTCCC76292	0	0	-9	2
0	WTCCC76295	0	0	-9	2
0	WTCCC76296	0	0	-9	2
0	WTCCC76297	0	0	-9	2
0	WTCCC76298	0	0	-9	2
0	WTCCC76299	0	0	-9	2
0	WTCCC76300	0	0	-9	2
0	WTCCC76302	0	0	-9	2
0	WTCCC76303	0	0	-9	2
0	WTCCC76304	0	0	-9	2
0	WTCCC76305	0	0	-9	2
0	WTCCC76306	0	0	-9	2
0	WTCCC76307	0	0	-9	2
0	WTCCC76308	0	0	-9	2
0	WTCCC76310	0	0	-9	2
0	WTCCC76311	0	0	-9	2
0	WTCCC76312	0	0	-9	2
0	WTCCC76313	0	0	-9	2
0	WTCCC76314	0	0	-9	2
0	WTCCC76315	0	0	-9	2
0	WTCCC76316	0	0	-9	2
0	WTCCC76317	0	0	-9	2
0	WTCCC76319	0	0	-9	2
0	WTCCC76321	0	0	-9	2
0	WTCCC76322	0	0	-9	2
0	WTCCC76325	0	0	-9	2
0	WTCCC76326	0	0	-9	2
0	WTCCC76329	0	0	-9	2
0	WTCCC76331	0	0	-9	2
0	WTCCC76333	0	0	-9	2
0	WTCCC76335	0	0	-9	2
0	WTCCC76337	0	0	-9	2
0	WTCCC76341	0	0	-9	2
0	WTCCC76343	0	0	-9	2
0	WTCCC76347	0	0	-9	2
0	WTCCC76349	0	0	-9	2
0	WTCCC76354	0	0	-9	2
0	WTCCC76359	0	0	-9	2
0	WTCCC76363	0	0	-9	2
0	WTCCC76365	0	0	-9	2
0	WTCCC76366	0	0	-9	2
0	WTCCC76368	0	0	-9	2
0	WTCCC76369	0	0	-9	2
0	WTCCC76370	0	0	-9	2
0	WTCCC76372	0	0	-9	2
0	WTCCC76377	0	0	-9	2
0	WTCCC76383	0	0	-9	2
0	WTCCC76389	0	0	-9	2
0	WTCCC76390	0	0	-9	2
0	WTCCC76391	0	0	-9	2
0	WTCCC76392	0	0	-9	2
0	WTCCC76393	0	0	-9	2
0	WTCCC76395	0	0	-9	2
0	WTCCC76396	0	0	-9	2
0	WTCCC76401	0	0	-9	2
0	WTCCC76403	0	0	-9	2
0	WTCCC76404	0	0	-9	2
0	WTCCC76405	0	0	-9	2
0	WTCCC76406	0	0	-9	2
0	WTCCC76408	0	0	-9	2
0	WTCCC76410	0	0	-9	2
0	WTCCC76411	0	0	-9	2
0	WTCCC76414	0	0	-9	2
0	WTCCC76415	0	0	-9	2
0	WTCCC76419	0	0	-9	2
0	WTCCC76420	0	0	-9	2
0	WTCCC76421	0	0	-9	2
0	WTCCC76422	0	0	-9	2
0	WTCCC76424	0	0	-9	2
0	WTCCC76437	0	0	-9	2
0	WTCCC76438	0	0	-9	2
0	WTCCC76439	0	0	-9	2
0	WTCCC76443	0	0	-9	2
0	WTCCC76445	0	0	-9	2
0	WTCCC76450	0	0	-9	2
0	WTCCC76455	0	0	-9	2
0	WTCCC76456	0	0	-9	2
0	WTCCC76464	0	0	-9	2
0	WTCCC76467	0	0	-9	2
0	WTCCC76473	0	0	-9	2
0	WTCCC76486	0	0	-9	2
0	WTCCC76487	0	0	-9	2
0	WTCCC76490	0	0	-9	2
0	WTCCC76491	0	0	-9	2
0	WTCCC76497	0	0	-9	2
0	WTCCC76503	0	0	-9	2
0	WTCCC76507	0	0	-9	2
0	WTCCC76510	0	0	-9	2
0	WTCCC76513	0	0	-9	2
0	WTCCC76515	0	0	-9	2
0	WTCCC76516	0	0	-9	2
0	WTCCC76519	0	0	-9	2
0	WTCCC76530	0	0	-9	2
0	WTCCC76533	0	0	-9	2
0	WTCCC76538	0	0	-9	2
0	WTCCC76543	0	0	-9	2
0	WTCCC76545	0	0	-9	2
0	WTCCC76548	0	0	-9	2
0	WTCCC76549	0	0	-9	2
0	WTCCC76557	0	0	-9	2
0	WTCCC76559	0	0	-9	2
0	WTCCC76569	0	0	-9	2
0	WTCCC76570	0	0	-9	2
0	WTCCC76571	0	0	-9	2
0	WTCCC76572	0	0	-9	2
0	WTCCC76573	0	0	-9	2
0	WTCCC76574	0	0	-9	2
0	WTCCC76575	0	0	-9	2
0	WTCCC76576	0	0	-9	2
0	WTCCC76578	0	0	-9	2
0	WTCCC76579	0	0	-9	2
0	WTCCC76580	0	0	-9	2
0	WTCCC76582	0	0	-9	2
0	WTCCC76583	0	0	-9	2
0	WTCCC76584	0	0	-9	2
0	WTCCC76585	0	0	-9	2
0	WTCCC76588	0	0	-9	2
0	WTCCC76589	0	0	-9	2
0	WTCCC76592	0	0	-9	2
0	WTCCC76593	0	0	-9	2
0	WTCCC76594	0	0	-9	2
0	WTCCC76595	0	0	-9	2
0	WTCCC76596	0	0	-9	2
0	WTCCC76597	0	0	-9	2
0	WTCCC76598	0	0	-9	2
0	WTCCC76599	0	0	-9	2
0	WTCCC76600	0	0	-9	2
0	WTCCC76601	0	0	-9	2
0	WTCCC76602	0	0	-9	2
0	WTCCC76603	0	0	-9	2
0	WTCCC76604	0	0	-9	2
0	WTCCC76608	0	0	-9	2
0	WTCCC76609	0	0	-9	2
0	WTCCC76616	0	0	-9	2
0	WTCCC76617	0	0	-9	2
0	WTCCC76618	0	0	-9	2
0	WTCCC76619	0	0	-9	2
0	WTCCC76620	0	0	-9	2
0	WTCCC76621	0	0	-9	2
0	WTCCC76622	0	0	-9	2
0	WTCCC76623	0	0	-9	2
0	WTCCC76625	0	0	-9	2
0	WTCCC76626	0	0	-9	2
0	WTCCC76627	0	0	-9	2
0	WTCCC76628	0	0	-9	2
0	WTCCC76629	0	0	-9	2
0	WTCCC76630	0	0	-9	2
0	WTCCC76632	0	0	-9	2
0	WTCCC76633	0	0	-9	2
0	WTCCC76634	0	0	-9	2
0	WTCCC76635	0	0	-9	2
0	WTCCC76636	0	0	-9	2
0	WTCCC76637	0	0	-9	2
0	WTCCC76638	0	0	-9	2
0	WTCCC76639	0	0	-9	2
0	WTCCC76640	0	0	-9	2
0	WTCCC76641	0	0	-9	2
0	WTCCC76643	0	0	-9	2
0	WTCCC76644	0	0	-9	2
0	WTCCC76645	0	0	-9	2
0	WTCCC76646	0	0	-9	2
0	WTCCC76647	0	0	-9	2
0	WTCCC76648	0	0	-9	2
0	WTCCC76649	0	0	-9	2
0	WTCCC76650	0	0	-9	2
0	WTCCC76651	0	0	-9	2
0	WTCCC76652	0	0	-9	2
0	WTCCC76653	0	0	-9	2
0	WTCCC76654	0	0	-9	2
0	WTCCC76655	0	0	-9	2
0	WTCCC76656	0	0	-9	2
0	WTCCC76657	0	0	-9	2
0	WTCCC76658	0	0	-9	2
0	WTCCC76660	0	0	-9	2
0	WTCCC76665	0	0	-9	2
0	WTCCC76667	0	0	-9	2
0	WTCCC76673	0	0	-9	2
0	WTCCC76674	0	0	-9	2
0	WTCCC76679	0	0	-9	2
0	WTCCC76685	0	0	-9	2
0	WTCCC76686	0	0	-9	2
0	WTCCC76690	0	0	-9	2
0	WTCCC76691	0	0	-9	2
0	WTCCC76695	0	0	-9	2
0	WTCCC76701	0	0	-9	2
0	WTCCC76702	0	0	-9	2
0	WTCCC76704	0	0	-9	2
0	WTCCC76706	0	0	-9	2
0	WTCCC76715	0	0	-9	2
0	WTCCC76716	0	0	-9	2
0	WTCCC76719	0	0	-9	2
0	WTCCC76722	0	0	-9	2
0	WTCCC76723	0	0	-9	2
0	WTCCC76726	0	0	-9	2
0	WTCCC76732	0	0	-9	2
0	WTCCC76734	0	0	-9	2
0	WTCCC76737	0	0	-9	2
0	WTCCC76739	0	0	-9	2
0	WTCCC76740	0	0	-9	2
0	WTCCC76743	0	0	-9	2
0	WTCCC76745	0	0	-9	2
0	WTCCC76746	0	0	-9	2
0	WTCCC76750	0	0	-9	2
0	WTCCC76751	0	0	-9	2
0	WTCCC76752	0	0	-9	2
0	WTCCC76757	0	0	-9	2
0	WTCCC76761	0	0	-9	2
0	WTCCC76762	0	0	-9	2
0	WTCCC76763	0	0	-9	2
0	WTCCC76764	0	0	-9	2
0	WTCCC76765	0	0	-9	2
0	WTCCC76766	0	0	-9	2
0	WTCCC76768	0	0	-9	2
0	WTCCC76769	0	0	-9	2
0	WTCCC76770	0	0	-9	2
0	WTCCC76771	0	0	-9	2
0	WTCCC76773	0	0	-9	2
0	WTCCC76774	0	0	-9	2
0	WTCCC76775	0	0	-9	2
0	WTCCC76776	0	0	-9	2
0	WTCCC76777	0	0	-9	2
0	WTCCC76778	0	0	-9	2
0	WTCCC76779	0	0	-9	2
0	WTCCC76788	0	0	-9	2
0	WTCCC76789	0	0	-9	2
0	WTCCC76790	0	0	-9	2
0	WTCCC76799	0	0	-9	2
0	WTCCC76803	0	0	-9	2
0	WTCCC76845	0	0	-9	2
0	WTCCC76846	0	0	-9	2
0	WTCCC76857	0	0	-9	2
0	WTCCC76858	0	0	-9	2
0	WTCCC76859	0	0	-9	2
0	WTCCC76860	0	0	-9	2
0	WTCCC76861	0	0	-9	2
0	WTCCC76862	0	0	-9	2
0	WTCCC76863	0	0	-9	2
0	WTCCC76864	0	0	-9	2
0	WTCCC76865	0	0	-9	2
0	WTCCC76866	0	0	-9	2
0	WTCCC76867	0	0	-9	2
0	WTCCC76868	0	0	-9	2
0	WTCCC76869	0	0	-9	2
0	WTCCC76871	0	0	-9	2
0	WTCCC76872	0	0	-9	2
0	WTCCC76873	0	0	-9	2
0	WTCCC76875	0	0	-9	2
0	WTCCC76876	0	0	-9	2
0	WTCCC76877	0	0	-9	2
0	WTCCC76879	0	0	-9	2
0	WTCCC76880	0	0	-9	2
0	WTCCC76881	0	0	-9	2
0	WTCCC76882	0	0	-9	2
0	WTCCC76883	0	0	-9	2
0	WTCCC76884	0	0	-9	2
0	WTCCC76885	0	0	-9	2
0	WTCCC76887	0	0	-9	2
0	WTCCC76888	0	0	-9	2
0	WTCCC76889	0	0	-9	2
0	WTCCC76890	0	0	-9	2
0	WTCCC76891	0	0	-9	2
0	WTCCC76893	0	0	-9	2
0	WTCCC76894	0	0	-9	2
0	WTCCC76895	0	0	-9	2
0	WTCCC76896	0	0	-9	2
0	WTCCC76898	0	0	-9	2
0	WTCCC76900	0	0	-9	2
0	WTCCC76901	0	0	-9	2
0	WTCCC76902	0	0	-9	2
0	WTCCC76903	0	0	-9	2
0	WTCCC76904	0	0	-9	2
0	WTCCC76905	0	0	-9	2
0	WTCCC76906	0	0	-9	2
0	WTCCC76907	0	0	-9	2
0	WTCCC76910	0	0	-9	2
0	WTCCC76911	0	0	-9	2
0	WTCCC76912	0	0	-9	2
0	WTCCC76913	0	0	-9	2
0	WTCCC76914	0	0	-9	2
0	WTCCC76915	0	0	-9	2
0	WTCCC76916	0	0	-9	2
0	WTCCC76917	0	0	-9	2
0	WTCCC76918	0	0	-9	2
0	WTCCC76919	0	0	-9	2
0	WTCCC76920	0	0	-9	2
0	WTCCC76921	0	0	-9	2
0	WTCCC76923	0	0	-9	2
0	WTCCC76924	0	0	-9	2
0	WTCCC76925	0	0	-9	2
0	WTCCC76926	0	0	-9	2
0	WTCCC76928	0	0	-9	2
0	WTCCC76929	0	0	-9	2
0	WTCCC76930	0	0	-9	2
0	WTCCC76931	0	0	-9	2
0	WTCCC76932	0	0	-9	2
0	WTCCC76933	0	0	-9	2
0	WTCCC76935	0	0	-9	2
0	WTCCC76936	0	0	-9	2
0	WTCCC76937	0	0	-9	2
0	WTCCC76939	0	0	-9	2
0	WTCCC76940	0	0	-9	2
0	WTCCC76941	0	0	-9	2
0	WTCCC76943	0	0	-9	2
0	WTCCC76946	0	0	-9	2
0	WTCCC76947	0	0	-9	2
0	WTCCC76954	0	0	-9	2
0	WTCCC76957	0	0	-9	2
0	WTCCC76958	0	0	-9	2
0	WTCCC76959	0	0	-9	2
0	WTCCC76962	0	0	-9	2
0	WTCCC76965	0	0	-9	2
0	WTCCC76966	0	0	-9	2
0	WTCCC76967	0	0	-9	2
0	WTCCC76968	0	0	-9	2
0	WTCCC76969	0	0	-9	2
0	WTCCC76970	0	0	-9	2
0	WTCCC76973	0	0	-9	2
0	WTCCC76977	0	0	-9	2
0	WTCCC76984	0	0	-9	2
0	WTCCC76987	0	0	-9	2
0	WTCCC76990	0	0	-9	2
0	WTCCC76992	0	0	-9	2
0	WTCCC76993	0	0	-9	2
0	WTCCC76995	0	0	-9	2
0	WTCCC76996	0	0	-9	2
0	WTCCC76999	0	0	-9	2
0	WTCCC77001	0	0	-9	2
0	WTCCC77003	0	0	-9	2
0	WTCCC77004	0	0	-9	2
0	WTCCC77005	0	0	-9	2
0	WTCCC77007	0	0	-9	2
0	WTCCC77009	0	0	-9	2
0	WTCCC77010	0	0	-9	2
0	WTCCC77011	0	0	-9	2
0	WTCCC77012	0	0	-9	2
0	WTCCC77013	0	0	-9	2
0	WTCCC77014	0	0	-9	2
0	WTCCC77015	0	0	-9	2
0	WTCCC77016	0	0	-9	2
0	WTCCC77019	0	0	-9	2
0	WTCCC77021	0	0	-9	2
0	WTCCC77022	0	0	-9	2
0	WTCCC77023	0	0	-9	2
0	WTCCC77025	0	0	-9	2
0	WTCCC77026	0	0	-9	2
0	WTCCC77027	0	0	-9	2
0	WTCCC77029	0	0	-9	2
0	WTCCC77030	0	0	-9	2
0	WTCCC77031	0	0	-9	2
0	WTCCC77032	0	0	-9	2
0	WTCCC77033	0	0	-9	2
0	WTCCC77034	0	0	-9	2
0	WTCCC77035	0	0	-9	2
0	WTCCC77036	0	0	-9	2
0	WTCCC77037	0	0	-9	2
0	WTCCC77039	0	0	-9	2
0	WTCCC77040	0	0	-9	2
0	WTCCC77041	0	0	-9	2
0	WTCCC77042	0	0	-9	2
0	WTCCC77044	0	0	-9	2
0	WTCCC77045	0	0	-9	2
0	WTCCC77049	0	0	-9	2
0	WTCCC77050	0	0	-9	2
0	WTCCC77051	0	0	-9	2
0	WTCCC77052	0	0	-9	2
0	WTCCC77053	0	0	-9	2
0	WTCCC77054	0	0	-9	2
0	WTCCC77056	0	0	-9	2
0	WTCCC77057	0	0	-9	2
0	WTCCC77058	0	0	-9	2
0	WTCCC77059	0	0	-9	2
0	WTCCC77060	0	0	-9	2
0	WTCCC77062	0	0	-9	2
0	WTCCC77063	0	0	-9	2
0	WTCCC77065	0	0	-9	2
0	WTCCC77066	0	0	-9	2
0	WTCCC77070	0	0	-9	2
0	WTCCC77071	0	0	-9	2
0	WTCCC77072	0	0	-9	2
0	WTCCC77073	0	0	-9	2
0	WTCCC77074	0	0	-9	2
0	WTCCC77075	0	0	-9	2
0	WTCCC77076	0	0	-9	2
0	WTCCC77077	0	0	-9	2
0	WTCCC77078	0	0	-9	2
0	WTCCC77079	0	0	-9	2
0	WTCCC77080	0	0	-9	2
0	WTCCC77081	0	0	-9	2
0	WTCCC77082	0	0	-9	2
0	WTCCC77083	0	0	-9	2
0	WTCCC77084	0	0	-9	2
0	WTCCC77086	0	0	-9	2
0	WTCCC77087	0	0	-9	2
0	WTCCC77088	0	0	-9	2
0	WTCCC77089	0	0	-9	2
0	WTCCC77090	0	0	-9	2
0	WTCCC77093	0	0	-9	2
0	WTCCC77094	0	0	-9	2
0	WTCCC77095	0	0	-9	2
0	WTCCC77096	0	0	-9	2
0	WTCCC77099	0	0	-9	2
0	WTCCC77101	0	0	-9	2
0	WTCCC77103	0	0	-9	2
0	WTCCC77104	0	0	-9	2
0	WTCCC77105	0	0	-9	2
0	WTCCC77106	0	0	-9	2
0	WTCCC77107	0	0	-9	2
0	WTCCC77108	0	0	-9	2
0	WTCCC77109	0	0	-9	2
0	WTCCC77111	0	0	-9	2
0	WTCCC77112	0	0	-9	2
0	WTCCC77113	0	0	-9	2
0	WTCCC77115	0	0	-9	2
0	WTCCC77117	0	0	-9	2
0	WTCCC77118	0	0	-9	2
0	WTCCC77119	0	0	-9	2
0	WTCCC77120	0	0	-9	2
0	WTCCC77122	0	0	-9	2
0	WTCCC77123	0	0	-9	2
0	WTCCC77125	0	0	-9	2
0	WTCCC77126	0	0	-9	2
0	WTCCC77128	0	0	-9	2
0	WTCCC77129	0	0	-9	2
0	WTCCC77130	0	0	-9	2
0	WTCCC77131	0	0	-9	2
0	WTCCC77132	0	0	-9	2
0	WTCCC77133	0	0	-9	2
0	WTCCC77134	0	0	-9	2
0	WTCCC77137	0	0	-9	2
0	WTCCC77138	0	0	-9	2
0	WTCCC77139	0	0	-9	2
0	WTCCC77245	0	0	-9	2
0	WTCCC77247	0	0	-9	2
0	WTCCC77248	0	0	-9	2
0	WTCCC77251	0	0	-9	2
0	WTCCC77252	0	0	-9	2
0	WTCCC77254	0	0	-9	2
0	WTCCC77255	0	0	-9	2
0	WTCCC77256	0	0	-9	2
0	WTCCC77257	0	0	-9	2
0	WTCCC77259	0	0	-9	2
0	WTCCC77260	0	0	-9	2
0	WTCCC77261	0	0	-9	2
0	WTCCC77262	0	0	-9	2
0	WTCCC77263	0	0	-9	2
0	WTCCC77265	0	0	-9	2
0	WTCCC77266	0	0	-9	2
0	WTCCC77267	0	0	-9	2
0	WTCCC77268	0	0	-9	2
0	WTCCC77269	0	0	-9	2
0	WTCCC77270	0	0	-9	2
0	WTCCC77271	0	0	-9	2
0	WTCCC77272	0	0	-9	2
0	WTCCC77273	0	0	-9	2
0	WTCCC77274	0	0	-9	2
0	WTCCC77275	0	0	-9	2
0	WTCCC77276	0	0	-9	2
0	WTCCC77278	0	0	-9	2
0	WTCCC77279	0	0	-9	2
0	WTCCC77281	0	0	-9	2
0	WTCCC77290	0	0	-9	2
0	WTCCC77294	0	0	-9	2
0	WTCCC77295	0	0	-9	2
0	WTCCC77296	0	0	-9	2
0	WTCCC77298	0	0	-9	2
0	WTCCC77300	0	0	-9	2
0	WTCCC77302	0	0	-9	2
0	WTCCC77303	0	0	-9	2
0	WTCCC77304	0	0	-9	2
0	WTCCC77306	0	0	-9	2
0	WTCCC77307	0	0	-9	2
0	WTCCC77308	0	0	-9	2
0	WTCCC77309	0	0	-9	2
0	WTCCC77310	0	0	-9	2
0	WTCCC77312	0	0	-9	2
0	WTCCC77313	0	0	-9	2
0	WTCCC77314	0	0	-9	2
0	WTCCC77316	0	0	-9	2
0	WTCCC77317	0	0	-9	2
0	WTCCC77319	0	0	-9	2
0	WTCCC77320	0	0	-9	2
0	WTCCC77321	0	0	-9	2
0	WTCCC77327	0	0	-9	2
0	WTCCC77434	0	0	-9	2
0	WTCCC77435	0	0	-9	2
0	WTCCC77436	0	0	-9	2
0	WTCCC77437	0	0	-9	2
0	WTCCC77438	0	0	-9	2
0	WTCCC77440	0	0	-9	2
0	WTCCC77441	0	0	-9	2
0	WTCCC77442	0	0	-9	2
0	WTCCC77443	0	0	-9	2
0	WTCCC77444	0	0	-9	2
0	WTCCC77445	0	0	-9	2
0	WTCCC77446	0	0	-9	2
0	WTCCC77447	0	0	-9	2
0	WTCCC77449	0	0	-9	2
0	WTCCC77450	0	0	-9	2
0	WTCCC77452	0	0	-9	2
0	WTCCC77453	0	0	-9	2
0	WTCCC77454	0	0	-9	2
0	WTCCC77455	0	0	-9	2
0	WTCCC77456	0	0	-9	2
0	WTCCC77457	0	0	-9	2
0	WTCCC77458	0	0	-9	2
0	WTCCC77459	0	0	-9	2
0	WTCCC77460	0	0	-9	2
0	WTCCC77461	0	0	-9	2
0	WTCCC77467	0	0	-9	2
0	WTCCC77470	0	0	-9	2
0	WTCCC77472	0	0	-9	2
0	WTCCC77473	0	0	-9	2
0	WTCCC77475	0	0	-9	2
0	WTCCC77476	0	0	-9	2
0	WTCCC77479	0	0	-9	2
0	WTCCC77480	0	0	-9	2
0	WTCCC77484	0	0	-9	2
0	WTCCC77486	0	0	-9	2
0	WTCCC77487	0	0	-9	2
0	WTCCC77489	0	0	-9	2
0	WTCCC77490	0	0	-9	2
0	WTCCC77491	0	0	-9	2
0	WTCCC77493	0	0	-9	2
0	WTCCC77494	0	0	-9	2
0	WTCCC77495	0	0	-9	2
0	WTCCC77496	0	0	-9	2
0	WTCCC77497	0	0	-9	2
0	WTCCC77498	0	0	-9	2
0	WTCCC77499	0	0	-9	2
0	WTCCC77500	0	0	-9	2
0	WTCCC77502	0	0	-9	2
0	WTCCC77503	0	0	-9	2
0	WTCCC77504	0	0	-9	2
0	WTCCC77505	0	0	-9	2
0	WTCCC77508	0	0	-9	2
0	WTCCC77509	0	0	-9	2
0	WTCCC77510	0	0	-9	2
0	WTCCC77511	0	0	-9	2
0	WTCCC77512	0	0	-9	2
0	WTCCC77518	0	0	-9	2
0	WTCCC77519	0	0	-9	2
0	WTCCC88213	0	0	-9	1
0	WTCCC88218	0	0	-9	1
0	WTCCC88221	0	0	-9	1
0	WTCCC88223	0	0	-9	1
0	WTCCC88225	0	0	-9	1
0	WTCCC88226	0	0	-9	1
0	WTCCC88227	0	0	-9	1
0	WTCCC88230	0	0	-9	1
0	WTCCC88235	0	0	-9	1
0	WTCCC88237	0	0	-9	1
0	WTCCC88238	0	0	-9	1
0	WTCCC88239	0	0	-9	1
0	WTCCC88243	0	0	-9	1
0	WTCCC88244	0	0	-9	1
0	WTCCC88246	0	0	-9	1
0	WTCCC88250	0	0	-9	1
0	WTCCC88252	0	0	-9	1
0	WTCCC88253	0	0	-9	1
0	WTCCC88254	0	0	-9	1
0	WTCCC88255	0	0	-9	1
0	WTCCC88257	0	0	-9	1
0	WTCCC88258	0	0	-9	1
0	WTCCC88259	0	0	-9	1
0	WTCCC88263	0	0	-9	1
0	WTCCC88268	0	0	-9	1
0	WTCCC88270	0	0	-9	1
0	WTCCC88271	0	0	-9	1
0	WTCCC88273	0	0	-9	1
0	WTCCC88274	0	0	-9	1
0	WTCCC88275	0	0	-9	1
0	WTCCC88277	0	0	-9	1
0	WTCCC88279	0	0	-9	1
0	WTCCC88280	0	0	-9	1
0	WTCCC88282	0	0	-9	1
0	WTCCC88283	0	0	-9	1
0	WTCCC88285	0	0	-9	1
0	WTCCC88288	0	0	-9	1
0	WTCCC88291	0	0	-9	1
0	WTCCC88292	0	0	-9	1
0	WTCCC88293	0	0	-9	1
0	WTCCC88295	0	0	-9	1
0	WTCCC88299	0	0	-9	1
0	WTCCC88301	0	0	-9	1
0	WTCCC88303	0	0	-9	1
0	WTCCC88304	0	0	-9	1
0	WTCCC88306	0	0	-9	1
0	WTCCC88307	0	0	-9	1
0	WTCCC88309	0	0	-9	1
0	WTCCC88314	0	0	-9	1
0	WTCCC88315	0	0	-9	1
0	WTCCC88317	0	0	-9	1
0	WTCCC88322	0	0	-9	1
0	WTCCC88323	0	0	-9	1
0	WTCCC88325	0	0	-9	1
0	WTCCC88326	0	0	-9	1
0	WTCCC88327	0	0	-9	1
0	WTCCC88328	0	0	-9	1
0	WTCCC88329	0	0	-9	1
0	WTCCC88330	0	0	-9	1
0	WTCCC88331	0	0	-9	1
0	WTCCC88335	0	0	-9	1
0	WTCCC88336	0	0	-9	1
0	WTCCC88337	0	0	-9	1
0	WTCCC88339	0	0	-9	1
0	WTCCC88343	0	0	-9	1
0	WTCCC88345	0	0	-9	1
0	WTCCC88347	0	0	-9	1
0	WTCCC88349	0	0	-9	1
0	WTCCC88350	0	0	-9	1
0	WTCCC88351	0	0	-9	1
0	WTCCC88352	0	0	-9	1
0	WTCCC88355	0	0	-9	1
0	WTCCC88357	0	0	-9	1
0	WTCCC88359	0	0	-9	1
0	WTCCC88360	0	0	-9	1
0	WTCCC88361	0	0	-9	1
0	WTCCC88370	0	0	-9	1
0	WTCCC88371	0	0	-9	1
0	WTCCC88372	0	0	-9	1
0	WTCCC88373	0	0	-9	1
0	WTCCC88375	0	0	-9	1
0	WTCCC88378	0	0	-9	1
0	WTCCC88379	0	0	-9	1
0	WTCCC88381	0	0	-9	1
0	WTCCC88384	0	0	-9	1
0	WTCCC88385	0	0	-9	1
0	WTCCC88387	0	0	-9	1
0	WTCCC88388	0	0	-9	1
0	WTCCC88390	0	0	-9	1
0	WTCCC88394	0	0	-9	1
0	WTCCC88395	0	0	-9	1
0	WTCCC88397	0	0	-9	1
0	WTCCC88398	0	0	-9	1
0	WTCCC88399	0	0	-9	1
0	WTCCC88402	0	0	-9	1
0	WTCCC88403	0	0	-9	1
0	WTCCC88406	0	0	-9	1
0	WTCCC88409	0	0	-9	1
0	WTCCC88410	0	0	-9	1
0	WTCCC88411	0	0	-9	1
0	WTCCC88412	0	0	-9	1
0	WTCCC88413	0	0	-9	1
0	WTCCC88414	0	0	-9	1
0	WTCCC88417	0	0	-9	1
0	WTCCC88418	0	0	-9	1
0	WTCCC88419	0	0	-9	1
0	WTCCC88421	0	0	-9	1
0	WTCCC88423	0	0	-9	1
0	WTCCC88424	0	0	-9	1
0	WTCCC88426	0	0	-9	1
0	WTCCC88429	0	0	-9	1
0	WTCCC88431	0	0	-9	1
0	WTCCC88432	0	0	-9	1
0	WTCCC88436	0	0	-9	1
0	WTCCC88443	0	0	-9	1
0	WTCCC88444	0	0	-9	1
0	WTCCC88445	0	0	-9	1
0	WTCCC88448	0	0	-9	1
0	WTCCC88449	0	0	-9	1
0	WTCCC88450	0	0	-9	1
0	WTCCC88454	0	0	-9	1
0	WTCCC88456	0	0	-9	1
0	WTCCC88457	0	0	-9	1
0	WTCCC88459	0	0	-9	1
0	WTCCC88460	0	0	-9	1
0	WTCCC88461	0	0	-9	1
0	WTCCC88462	0	0	-9	1
0	WTCCC88463	0	0	-9	1
0	WTCCC88465	0	0	-9	1
0	WTCCC88466	0	0	-9	1
0	WTCCC88467	0	0	-9	1
0	WTCCC88470	0	0	-9	1
0	WTCCC88471	0	0	-9	1
0	WTCCC88472	0	0	-9	1
0	WTCCC88474	0	0	-9	1
0	WTCCC88475	0	0	-9	1
0	WTCCC88479	0	0	-9	1
0	WTCCC88480	0	0	-9	1
0	WTCCC88482	0	0	-9	1
0	WTCCC88483	0	0	-9	1
0	WTCCC88485	0	0	-9	1
0	WTCCC88486	0	0	-9	1
0	WTCCC88487	0	0	-9	1
0	WTCCC88490	0	0	-9	1
0	WTCCC88494	0	0	-9	1
0	WTCCC88495	0	0	-9	1
0	WTCCC88498	0	0	-9	1
0	WTCCC88504	0	0	-9	1
0	WTCCC88506	0	0	-9	1
0	WTCCC88507	0	0	-9	1
0	WTCCC88508	0	0	-9	1
0	WTCCC88510	0	0	-9	1
0	WTCCC88513	0	0	-9	1
0	WTCCC88514	0	0	-9	1
0	WTCCC88519	0	0	-9	1
0	WTCCC88522	0	0	-9	1
0	WTCCC88527	0	0	-9	1
0	WTCCC88528	0	0	-9	1
0	WTCCC88529	0	0	-9	1
0	WTCCC88535	0	0	-9	1
0	WTCCC88538	0	0	-9	1
0	WTCCC88540	0	0	-9	1
0	WTCCC88543	0	0	-9	1
0	WTCCC88545	0	0	-9	1
0	WTCCC88549	0	0	-9	1
0	WTCCC88550	0	0	-9	1
0	WTCCC88551	0	0	-9	1
0	WTCCC88553	0	0	-9	1
0	WTCCC88555	0	0	-9	1
0	WTCCC88556	0	0	-9	1
0	WTCCC88558	0	0	-9	1
0	WTCCC88561	0	0	-9	1
0	WTCCC88562	0	0	-9	1
0	WTCCC88563	0	0	-9	1
0	WTCCC88565	0	0	-9	1
0	WTCCC88566	0	0	-9	1
0	WTCCC88567	0	0	-9	1
0	WTCCC88569	0	0	-9	1
0	WTCCC88570	0	0	-9	1
0	WTCCC88574	0	0	-9	1
0	WTCCC88575	0	0	-9	1
0	WTCCC88578	0	0	-9	1
0	WTCCC88579	0	0	-9	1
0	WTCCC88581	0	0	-9	1
0	WTCCC88582	0	0	-9	1
0	WTCCC88583	0	0	-9	1
0	WTCCC88585	0	0	-9	1
0	WTCCC88588	0	0	-9	1
0	WTCCC88589	0	0	-9	1
0	WTCCC88590	0	0	-9	1
0	WTCCC88593	0	0	-9	1
0	WTCCC88594	0	0	-9	1
0	WTCCC88597	0	0	-9	1
0	WTCCC88601	0	0	-9	1
0	WTCCC88602	0	0	-9	1
0	WTCCC88603	0	0	-9	1
0	WTCCC88605	0	0	-9	1
0	WTCCC88609	0	0	-9	1
0	WTCCC88610	0	0	-9	1
0	WTCCC88611	0	0	-9	1
0	WTCCC88612	0	0	-9	1
0	WTCCC88613	0	0	-9	1
0	WTCCC88614	0	0	-9	1
0	WTCCC88617	0	0	-9	1
0	WTCCC88618	0	0	-9	1
0	WTCCC88622	0	0	-9	1
0	WTCCC88624	0	0	-9	1
0	WTCCC88625	0	0	-9	1
0	WTCCC88628	0	0	-9	1
0	WTCCC88631	0	0	-9	1
0	WTCCC88634	0	0	-9	1
0	WTCCC88636	0	0	-9	1
0	WTCCC88637	0	0	-9	1
0	WTCCC88639	0	0	-9	1
0	WTCCC88642	0	0	-9	1
0	WTCCC88643	0	0	-9	1
0	WTCCC88645	0	0	-9	1
0	WTCCC88646	0	0	-9	1
0	WTCCC88647	0	0	-9	1
0	WTCCC88651	0	0	-9	1
0	WTCCC88655	0	0	-9	1
0	WTCCC88657	0	0	-9	1
0	WTCCC88659	0	0	-9	1
0	WTCCC88660	0	0	-9	1
0	WTCCC88661	0	0	-9	1
0	WTCCC88664	0	0	-9	1
0	WTCCC88665	0	0	-9	1
0	WTCCC88667	0	0	-9	1
0	WTCCC88669	0	0	-9	1
0	WTCCC88670	0	0	-9	1
0	WTCCC88672	0	0	-9	1
0	WTCCC88677	0	0	-9	1
0	WTCCC88678	0	0	-9	1
0	WTCCC88683	0	0	-9	1
0	WTCCC88684	0	0	-9	1
0	WTCCC88686	0	0	-9	1
0	WTCCC88687	0	0	-9	1
0	WTCCC88694	0	0	-9	1
0	WTCCC88695	0	0	-9	1
0	WTCCC88700	0	0	-9	1
0	WTCCC88702	0	0	-9	1
0	WTCCC88703	0	0	-9	1
0	WTCCC88705	0	0	-9	1
0	WTCCC88706	0	0	-9	1
0	WTCCC88707	0	0	-9	1
0	WTCCC88708	0	0	-9	1
0	WTCCC88713	0	0	-9	1
0	WTCCC88717	0	0	-9	1
0	WTCCC88718	0	0	-9	1
0	WTCCC88722	0	0	-9	1
0	WTCCC88723	0	0	-9	1
0	WTCCC88724	0	0	-9	1
0	WTCCC88725	0	0	-9	1
0	WTCCC88726	0	0	-9	1
0	WTCCC88727	0	0	-9	1
0	WTCCC88735	0	0	-9	1
0	WTCCC88736	0	0	-9	1
0	WTCCC88737	0	0	-9	1
0	WTCCC88738	0	0	-9	1
0	WTCCC88739	0	0	-9	1
0	WTCCC88741	0	0	-9	1
0	WTCCC88742	0	0	-9	1
0	WTCCC88743	0	0	-9	1
0	WTCCC88744	0	0	-9	1
0	WTCCC88746	0	0	-9	1
0	WTCCC88747	0	0	-9	1
0	WTCCC88748	0	0	-9	1
0	WTCCC88751	0	0	-9	1
0	WTCCC88754	0	0	-9	1
0	WTCCC88755	0	0	-9	1
0	WTCCC88756	0	0	-9	1
0	WTCCC88757	0	0	-9	1
0	WTCCC88765	0	0	-9	1
0	WTCCC88766	0	0	-9	1
0	WTCCC88767	0	0	-9	1
0	WTCCC88768	0	0	-9	1
0	WTCCC88769	0	0	-9	1
0	WTCCC88770	0	0	-9	1
0	WTCCC88771	0	0	-9	1
0	WTCCC88773	0	0	-9	1
0	WTCCC88775	0	0	-9	1
0	WTCCC88777	0	0	-9	1
0	WTCCC88780	0	0	-9	1
0	WTCCC88781	0	0	-9	1
0	WTCCC88783	0	0	-9	1
0	WTCCC88785	0	0	-9	1
0	WTCCC88789	0	0	-9	1
0	WTCCC88790	0	0	-9	1
0	WTCCC88793	0	0	-9	1
0	WTCCC88794	0	0	-9	1
0	WTCCC88795	0	0	-9	1
0	WTCCC88796	0	0	-9	1
0	WTCCC88797	0	0	-9	1
0	WTCCC88798	0	0	-9	1
0	WTCCC88799	0	0	-9	1
0	WTCCC88802	0	0	-9	1
0	WTCCC88803	0	0	-9	1
0	WTCCC88810	0	0	-9	1
0	WTCCC88813	0	0	-9	1
0	WTCCC88814	0	0	-9	1
0	WTCCC88815	0	0	-9	1
0	WTCCC88816	0	0	-9	1
0	WTCCC88820	0	0	-9	1
0	WTCCC88825	0	0	-9	1
0	WTCCC88826	0	0	-9	1
0	WTCCC88827	0	0	-9	1
0	WTCCC88828	0	0	-9	1
0	WTCCC88829	0	0	-9	1
0	WTCCC88830	0	0	-9	1
0	WTCCC88832	0	0	-9	1
0	WTCCC88834	0	0	-9	1
0	WTCCC88835	0	0	-9	1
0	WTCCC88840	0	0	-9	1
0	WTCCC88842	0	0	-9	1
0	WTCCC88843	0	0	-9	1
0	WTCCC88844	0	0	-9	1
0	WTCCC88845	0	0	-9	1
0	WTCCC88847	0	0	-9	1
0	WTCCC88849	0	0	-9	1
0	WTCCC88851	0	0	-9	1
0	WTCCC88853	0	0	-9	1
0	WTCCC88854	0	0	-9	1
0	WTCCC88857	0	0	-9	1
0	WTCCC88858	0	0	-9	1
0	WTCCC88859	0	0	-9	1
0	WTCCC88862	0	0	-9	1
0	WTCCC88865	0	0	-9	1
0	WTCCC88866	0	0	-9	1
0	WTCCC88867	0	0	-9	1
0	WTCCC88868	0	0	-9	1
0	WTCCC88870	0	0	-9	1
0	WTCCC88871	0	0	-9	1
0	WTCCC88873	0	0	-9	1
0	WTCCC88874	0	0	-9	1
0	WTCCC88875	0	0	-9	1
0	WTCCC88876	0	0	-9	1
0	WTCCC88878	0	0	-9	1
0	WTCCC88879	0	0	-9	1
0	WTCCC88881	0	0	-9	1
0	WTCCC88887	0	0	-9	1
0	WTCCC88891	0	0	-9	1
0	WTCCC88892	0	0	-9	1
0	WTCCC88893	0	0	-9	1
0	WTCCC88894	0	0	-9	1
0	WTCCC88897	0	0	-9	1
0	WTCCC88898	0	0	-9	1
0	WTCCC88899	0	0	-9	1
0	WTCCC88901	0	0	-9	1
0	WTCCC88902	0	0	-9	1
0	WTCCC88903	0	0	-9	1
0	WTCCC88905	0	0	-9	1
0	WTCCC88911	0	0	-9	1
0	WTCCC88912	0	0	-9	1
0	WTCCC88914	0	0	-9	1
0	WTCCC88918	0	0	-9	1
0	WTCCC88921	0	0	-9	1
0	WTCCC88922	0	0	-9	1
0	WTCCC88923	0	0	-9	1
0	WTCCC88924	0	0	-9	1
0	WTCCC88926	0	0	-9	1
0	WTCCC88927	0	0	-9	1
0	WTCCC88929	0	0	-9	1
0	WTCCC88931	0	0	-9	1
0	WTCCC88934	0	0	-9	1
0	WTCCC88936	0	0	-9	1
0	WTCCC88937	0	0	-9	1
0	WTCCC88938	0	0	-9	1
0	WTCCC88939	0	0	-9	1
0	WTCCC88940	0	0	-9	1
0	WTCCC88945	0	0	-9	1
0	WTCCC88946	0	0	-9	1
0	WTCCC88949	0	0	-9	1
0	WTCCC88951	0	0	-9	1
0	WTCCC88953	0	0	-9	1
0	WTCCC88957	0	0	-9	1
0	WTCCC88959	0	0	-9	1
0	WTCCC88961	0	0	-9	1
0	WTCCC88962	0	0	-9	1
0	WTCCC88963	0	0	-9	1
0	WTCCC88964	0	0	-9	1
0	WTCCC88966	0	0	-9	1
0	WTCCC88969	0	0	-9	1
0	WTCCC88971	0	0	-9	1
0	WTCCC88972	0	0	-9	1
0	WTCCC88974	0	0	-9	1
0	WTCCC88975	0	0	-9	1
0	WTCCC88976	0	0	-9	1
0	WTCCC88981	0	0	-9	1
0	WTCCC88982	0	0	-9	1
0	WTCCC88983	0	0	-9	1
0	WTCCC88985	0	0	-9	1
0	WTCCC88987	0	0	-9	1
0	WTCCC88991	0	0	-9	1
0	WTCCC88994	0	0	-9	1
0	WTCCC88996	0	0	-9	1
0	WTCCC88998	0	0	-9	1
0	WTCCC89000	0	0	-9	1
0	WTCCC89002	0	0	-9	1
0	WTCCC89003	0	0	-9	1
0	WTCCC89008	0	0	-9	1
0	WTCCC89009	0	0	-9	1
0	WTCCC89014	0	0	-9	1
0	WTCCC89015	0	0	-9	1
0	WTCCC89017	0	0	-9	1
0	WTCCC89018	0	0	-9	1
0	WTCCC89020	0	0	-9	1
0	WTCCC89021	0	0	-9	1
0	WTCCC89023	0	0	-9	1
0	WTCCC89024	0	0	-9	1
0	WTCCC89025	0	0	-9	1
0	WTCCC89029	0	0	-9	1
0	WTCCC89030	0	0	-9	1
0	WTCCC89031	0	0	-9	1
0	WTCCC89032	0	0	-9	1
0	WTCCC89033	0	0	-9	1
0	WTCCC89034	0	0	-9	1
0	WTCCC89035	0	0	-9	1
0	WTCCC89036	0	0	-9	1
0	WTCCC89037	0	0	-9	1
0	WTCCC89038	0	0	-9	1
0	WTCCC89041	0	0	-9	1
0	WTCCC89042	0	0	-9	1
0	WTCCC89045	0	0	-9	1
0	WTCCC89046	0	0	-9	1
0	WTCCC89049	0	0	-9	1
0	WTCCC89051	0	0	-9	1
0	WTCCC89053	0	0	-9	1
0	WTCCC89055	0	0	-9	1
0	WTCCC89056	0	0	-9	1
0	WTCCC89058	0	0	-9	1
0	WTCCC89060	0	0	-9	1
0	WTCCC89061	0	0	-9	1
0	WTCCC89066	0	0	-9	1
0	WTCCC89070	0	0	-9	1
0	WTCCC89075	0	0	-9	1
0	WTCCC89077	0	0	-9	1
0	WTCCC89078	0	0	-9	1
0	WTCCC89080	0	0	-9	1
0	WTCCC89082	0	0	-9	1
0	WTCCC89083	0	0	-9	1
0	WTCCC89084	0	0	-9	1
0	WTCCC89086	0	0	-9	1
0	WTCCC89087	0	0	-9	1
0	WTCCC89091	0	0	-9	1
0	WTCCC89092	0	0	-9	1
0	WTCCC89093	0	0	-9	1
0	WTCCC89094	0	0	-9	1
0	WTCCC89095	0	0	-9	1
0	WTCCC89098	0	0	-9	1
0	WTCCC89101	0	0	-9	1
0	WTCCC89102	0	0	-9	1
0	WTCCC89104	0	0	-9	1
0	WTCCC89105	0	0	-9	1
0	WTCCC89106	0	0	-9	1
0	WTCCC89107	0	0	-9	1
0	WTCCC89108	0	0	-9	1
0	WTCCC89110	0	0	-9	1
0	WTCCC89111	0	0	-9	1
0	WTCCC89114	0	0	-9	1
0	WTCCC89116	0	0	-9	1
0	WTCCC89118	0	0	-9	1
0	WTCCC89119	0	0	-9	1
0	WTCCC89120	0	0	-9	1
0	WTCCC89121	0	0	-9	1
0	WTCCC89122	0	0	-9	1
0	WTCCC89125	0	0	-9	1
0	WTCCC89126	0	0	-9	1
0	WTCCC89127	0	0	-9	1
0	WTCCC89130	0	0	-9	1
0	WTCCC89132	0	0	-9	1
0	WTCCC89133	0	0	-9	1
0	WTCCC89134	0	0	-9	1
0	WTCCC89138	0	0	-9	1
0	WTCCC89142	0	0	-9	1
0	WTCCC89143	0	0	-9	1
0	WTCCC89146	0	0	-9	1
0	WTCCC89149	0	0	-9	1
0	WTCCC89150	0	0	-9	1
0	WTCCC89154	0	0	-9	1
0	WTCCC89155	0	0	-9	1
0	WTCCC89158	0	0	-9	1
0	WTCCC89159	0	0	-9	1
0	WTCCC89161	0	0	-9	1
0	WTCCC89163	0	0	-9	1
0	WTCCC89165	0	0	-9	1
0	WTCCC89166	0	0	-9	1
0	WTCCC89169	0	0	-9	1
0	WTCCC89170	0	0	-9	1
0	WTCCC89171	0	0	-9	1
0	WTCCC89173	0	0	-9	1
0	WTCCC89176	0	0	-9	1
0	WTCCC89177	0	0	-9	1
0	WTCCC89178	0	0	-9	1
0	WTCCC89179	0	0	-9	1
0	WTCCC89181	0	0	-9	1
0	WTCCC89183	0	0	-9	1
0	WTCCC89185	0	0	-9	1
0	WTCCC89187	0	0	-9	1
0	WTCCC89188	0	0	-9	1
0	WTCCC89189	0	0	-9	1
0	WTCCC89190	0	0	-9	1
0	WTCCC89191	0	0	-9	1
0	WTCCC89192	0	0	-9	1
0	WTCCC89194	0	0	-9	1
0	WTCCC89197	0	0	-9	1
0	WTCCC89198	0	0	-9	1
0	WTCCC89202	0	0	-9	1
0	WTCCC89204	0	0	-9	1
0	WTCCC89205	0	0	-9	1
0	WTCCC89206	0	0	-9	1
0	WTCCC89207	0	0	-9	1
0	WTCCC89209	0	0	-9	1
0	WTCCC89210	0	0	-9	1
0	WTCCC89214	0	0	-9	1
0	WTCCC89215	0	0	-9	1
0	WTCCC89217	0	0	-9	1
0	WTCCC89219	0	0	-9	1
0	WTCCC89221	0	0	-9	1
0	WTCCC89225	0	0	-9	1
0	WTCCC89226	0	0	-9	1
0	WTCCC89229	0	0	-9	1
0	WTCCC89230	0	0	-9	1
0	WTCCC89231	0	0	-9	1
0	WTCCC89233	0	0	-9	1
0	WTCCC89234	0	0	-9	1
0	WTCCC89238	0	0	-9	1
0	WTCCC89239	0	0	-9	1
0	WTCCC89240	0	0	-9	1
0	WTCCC89241	0	0	-9	1
0	WTCCC89242	0	0	-9	1
0	WTCCC89243	0	0	-9	1
0	WTCCC89250	0	0	-9	1
0	WTCCC89257	0	0	-9	1
0	WTCCC89260	0	0	-9	1
0	WTCCC89261	0	0	-9	1
0	WTCCC89263	0	0	-9	1
0	WTCCC89264	0	0	-9	1
0	WTCCC89266	0	0	-9	1
0	WTCCC89267	0	0	-9	1
0	WTCCC89272	0	0	-9	1
0	WTCCC89273	0	0	-9	1
0	WTCCC89276	0	0	-9	1
0	WTCCC89277	0	0	-9	1
0	WTCCC89278	0	0	-9	1
0	WTCCC89281	0	0	-9	1
0	WTCCC89283	0	0	-9	1
0	WTCCC89285	0	0	-9	1
0	WTCCC89288	0	0	-9	1
0	WTCCC89290	0	0	-9	1
0	WTCCC89291	0	0	-9	1
0	WTCCC89293	0	0	-9	1
0	WTCCC89301	0	0	-9	1
0	WTCCC89302	0	0	-9	1
0	WTCCC89303	0	0	-9	1
0	WTCCC89307	0	0	-9	1
[truncated: 2,798 more rows]
