# Supplementary material for: Fast and accurate exhaustive higher-order epistasis search with BitEpi
Source: Sci Rep. 2021 Aug 5;11:15923. doi: 10.1038/s41598-021-94959-y (PMC8342486; doi:10.1038/s41598-021-94959-y)
Supplement: Supplementary file 2 — Supplementary Information 2. [file 41598_2021_94959_MOESM2_ESM.zip › SupplementaryDataFile/ccT2D.bim]

1	1:742429:A:G	0	742429	G	A
1	1:993492:T:C	0	993492	C	T
1	1:1120590:A:C	0	1120590	C	A
1	1:1145994:T:C	0	1145994	C	T
1	1:1148494:G:A	0	1148494	A	G
1	1:1155173:G:A	0	1155173	A	G
1	1:1201155:C:T	0	1201155	T	C
1	1:1468016:T:C	0	1468016	C	T
1	1:1495898:A:G	0	1495898	G	A
1	1:1678052:G:A	0	1678052	A	G
1	1:1682181:T:C	0	1682181	C	T
1	1:1878229:G:A	0	1878229	A	G
1	1:2017761:G:A	0	2017761	A	G
1	1:2037444:C:T	0	2037444	T	C
1	1:2059541:C:T	0	2059541	T	C
1	1:2157009:C:T	0	2157009	T	C
1	1:2176080:C:T	0	2176080	T	C
1	1:2213118:C:T	0	2213118	T	C
1	1:2270283:C:A	0	2270283	A	C
1	1:2271586:A:C	0	2271586	C	A
1	1:2273173:C:G	0	2273173	G	C
1	1:2310562:T:C	0	2310562	C	T
1	1:2316935:C:T	0	2316935	T	C
1	1:2318574:G:A	0	2318574	A	G
1	1:2347670:C:T	0	2347670	T	C
1	1:2408485:C:T	0	2408485	T	C
1	1:2420477:C:T	0	2420477	T	C
1	1:2495573:C:T	0	2495573	T	C
1	1:2543618:C:T	0	2543618	T	C
1	1:2751235:C:A	0	2751235	A	C
1	1:2815227:T:C	0	2815227	C	T
1	1:2849584:C:T	0	2849584	T	C
1	1:2898248:C:T	0	2898248	T	C
1	1:2971701:G:A	0	2971701	A	G
1	1:2986056:G:C	0	2986056	C	G
1	1:2992174:G:C	0	2992174	C	G
1	1:3015572:G:T	0	3015572	T	G
1	1:3034041:T:C	0	3034041	C	T
1	1:3070715:A:C	0	3070715	C	A
1	1:3079709:T:C	0	3079709	C	T
1	1:3109589:G:A	0	3109589	A	G
1	1:3117785:A:G	0	3117785	G	A
1	1:3142828:A:T	0	3142828	T	A
1	1:3162562:G:A	0	3162562	A	G
1	1:3167340:A:G	0	3167340	G	A
1	1:3204592:G:A	0	3204592	A	G
1	1:3219118:A:G	0	3219118	G	A
1	1:3227069:A:G	0	3227069	G	A
1	1:3241867:C:T	0	3241867	T	C
1	1:3268819:C:T	0	3268819	T	C
1	1:3284282:A:G	0	3284282	G	A
1	1:3292731:G:A	0	3292731	A	G
1	1:3297894:G:A	0	3297894	A	G
1	1:3304456:A:G	0	3304456	G	A
1	1:3330095:G:T	0	3330095	T	G
1	1:3330715:C:A	0	3330715	A	C
1	1:3367203:T:C	0	3367203	C	T
1	1:3431242:C:T	0	3431242	T	C
1	1:3470009:C:T	0	3470009	T	C
1	1:3493933:C:T	0	3493933	T	C
1	1:3502201:T:C	0	3502201	C	T
1	1:3502376:C:T	0	3502376	T	C
1	1:3534206:T:C	0	3534206	C	T
1	1:3581308:G:C	0	3581308	C	G
1	1:3610040:A:T	0	3610040	T	A
1	1:3655727:G:T	0	3655727	T	G
1	1:3660887:T:C	0	3660887	C	T
1	1:3674045:G:A	0	3674045	A	G
1	1:3690076:C:T	0	3690076	T	C
1	1:3695086:G:C	0	3695086	C	G
1	1:3782661:C:G	0	3782661	G	C
1	1:3802708:G:C	0	3802708	C	G
1	1:3812563:C:T	0	3812563	T	C
1	1:3899497:C:G	0	3899497	G	C
1	1:3906970:A:G	0	3906970	G	A
1	1:3907418:C:A	0	3907418	A	C
1	1:3911499:G:A	0	3911499	A	G
1	1:3922325:T:C	0	3922325	C	T
1	1:3978308:G:A	0	3978308	A	G
1	1:3980640:G:A	0	3980640	A	G
1	1:4016464:C:T	0	4016464	T	C
1	1:4017414:T:C	0	4017414	C	T
1	1:4030544:T:C	0	4030544	C	T
1	1:4045475:T:C	0	4045475	C	T
1	1:4057058:G:A	0	4057058	A	G
1	1:4067145:T:C	0	4067145	C	T
1	1:4083118:G:A	0	4083118	A	G
1	1:4101675:C:T	0	4101675	T	C
1	1:4108778:G:A	0	4108778	A	G
1	1:4114688:G:A	0	4114688	A	G
1	1:4116948:T:C	0	4116948	C	T
1	1:4135543:C:T	0	4135543	T	C
1	1:4182860:G:A	0	4182860	A	G
1	1:4184519:C:T	0	4184519	T	C
1	1:4199587:G:T	0	4199587	T	G
1	1:4208894:A:T	0	4208894	T	A
1	1:4264086:T:C	0	4264086	C	T
1	1:4267249:G:A	0	4267249	A	G
1	1:4267670:C:T	0	4267670	T	C
1	1:4268679:A:G	0	4268679	G	A
1	1:4269934:C:T	0	4269934	T	C
1	1:4277771:T:C	0	4277771	C	T
1	1:4279818:T:A	0	4279818	A	T
1	1:4280204:A:C	0	4280204	C	A
1	1:4280378:G:A	0	4280378	A	G
1	1:4280876:G:C	0	4280876	C	G
1	1:4285039:C:T	0	4285039	T	C
1	1:4286878:A:G	0	4286878	G	A
1	1:4288618:C:G	0	4288618	G	C
1	1:4323975:A:G	0	4323975	G	A
1	1:4335130:C:T	0	4335130	T	C
1	1:4364793:A:G	0	4364793	G	A
1	1:4371593:G:A	0	4371593	A	G
1	1:4401844:G:A	0	4401844	A	G
1	1:4404431:G:A	0	4404431	A	G
1	1:4422326:G:A	0	4422326	A	G
1	1:4429404:C:T	0	4429404	T	C
1	1:4441285:T:C	0	4441285	C	T
1	1:4441304:G:A	0	4441304	A	G
1	1:4444653:G:T	0	4444653	T	G
1	1:4449240:A:G	0	4449240	G	A
1	1:4449793:G:A	0	4449793	A	G
1	1:4457873:G:A	0	4457873	A	G
1	1:4458832:G:A	0	4458832	A	G
1	1:4461025:C:A	0	4461025	A	C
1	1:4481483:A:G	0	4481483	G	A
1	1:4514372:T:C	0	4514372	C	T
1	1:4530202:C:T	0	4530202	T	C
1	1:4541602:A:G	0	4541602	G	A
1	1:4546239:A:G	0	4546239	G	A
1	1:4558398:C:T	0	4558398	T	C
1	1:4581964:C:T	0	4581964	T	C
1	1:4582133:T:C	0	4582133	C	T
1	1:4591720:C:T	0	4591720	T	C
1	1:4605791:G:A	0	4605791	A	G
1	1:4617200:T:C	0	4617200	C	T
1	1:4618411:G:T	0	4618411	T	G
1	1:4623908:A:G	0	4623908	G	A
1	1:4631788:G:A	0	4631788	A	G
1	1:4638538:C:T	0	4638538	T	C
1	1:4681011:C:T	0	4681011	T	C
1	1:4692044:T:C	0	4692044	C	T
1	1:4693974:G:C	0	4693974	C	G
1	1:4696418:G:A	0	4696418	A	G
1	1:4699060:C:T	0	4699060	T	C
1	1:4702588:C:G	0	4702588	G	C
1	1:4713977:T:A	0	4713977	A	T
1	1:4724171:C:T	0	4724171	T	C
1	1:4731855:C:T	0	4731855	T	C
1	1:4744683:G:A	0	4744683	A	G
1	1:4758268:G:T	0	4758268	T	G
1	1:4789772:C:A	0	4789772	A	C
1	1:4801597:A:C	0	4801597	C	A
1	1:4806218:A:T	0	4806218	T	A
1	1:4843383:A:C	0	4843383	C	A
1	1:4875277:G:A	0	4875277	A	G
1	1:4883077:G:A	0	4883077	A	G
1	1:4887284:T:G	0	4887284	G	T
1	1:4894886:T:C	0	4894886	C	T
1	1:4901669:A:G	0	4901669	G	A
1	1:4902227:T:C	0	4902227	C	T
1	1:4931421:A:G	0	4931421	G	A
1	1:4937672:A:G	0	4937672	G	A
1	1:4942126:C:T	0	4942126	T	C
1	1:4951570:C:T	0	4951570	T	C
1	1:4963153:G:A	0	4963153	A	G
1	1:4990575:T:C	0	4990575	C	T
1	1:4997214:G:A	0	4997214	A	G
1	1:5027403:G:A	0	5027403	A	G
1	1:5037526:G:A	0	5037526	A	G
1	1:5041500:A:C	0	5041500	C	A
1	1:5044926:G:A	0	5044926	A	G
1	1:5073664:A:C	0	5073664	C	A
1	1:5083672:C:T	0	5083672	T	C
1	1:5092563:C:A	0	5092563	A	C
1	1:5092886:A:G	0	5092886	G	A
1	1:5129325:C:G	0	5129325	G	C
1	1:5130606:G:A	0	5130606	A	G
1	1:5145678:G:A	0	5145678	A	G
1	1:5158416:C:T	0	5158416	T	C
1	1:5195636:T:C	0	5195636	C	T
1	1:5203306:C:T	0	5203306	T	C
1	1:5218412:C:T	0	5218412	T	C
1	1:5226194:A:C	0	5226194	C	A
1	1:5241092:A:G	0	5241092	G	A
1	1:5252352:T:C	0	5252352	C	T
1	1:5262152:C:G	0	5262152	G	C
1	1:5308749:A:C	0	5308749	C	A
1	1:5311293:C:G	0	5311293	G	C
1	1:5321393:G:A	0	5321393	A	G
1	1:5394104:G:A	0	5394104	A	G
1	1:5397846:G:C	0	5397846	C	G
1	1:5401488:T:C	0	5401488	C	T
1	1:5414088:G:A	0	5414088	A	G
1	1:5467246:G:C	0	5467246	C	G
1	1:5478116:C:T	0	5478116	T	C
1	1:5486174:A:G	0	5486174	G	A
1	1:5506601:G:A	0	5506601	A	G
1	1:5520342:C:T	0	5520342	T	C
1	1:5526437:A:G	0	5526437	G	A
1	1:5554132:A:T	0	5554132	T	A
1	1:5557438:T:C	0	5557438	C	T
1	1:5564169:G:T	0	5564169	T	G
1	1:5568016:A:G	0	5568016	G	A
1	1:5593053:A:T	0	5593053	T	A
1	1:5594080:G:C	0	5594080	C	G
1	1:5599699:A:C	0	5599699	C	A
1	1:5602028:A:G	0	5602028	G	A
1	1:5602818:A:T	0	5602818	T	A
1	1:5607027:C:A	0	5607027	A	C
1	1:5630525:G:A	0	5630525	A	G
1	1:5633030:T:C	0	5633030	C	T
1	1:5639725:A:G	0	5639725	G	A
1	1:5659269:G:A	0	5659269	A	G
1	1:5673169:A:T	0	5673169	T	A
1	1:5692852:A:C	0	5692852	C	A
1	1:5713085:A:G	0	5713085	G	A
1	1:5736722:G:A	0	5736722	A	G
1	1:5803053:A:C	0	5803053	C	A
1	1:5827331:C:A	0	5827331	A	C
1	1:5836208:C:T	0	5836208	T	C
1	1:5843629:C:A	0	5843629	A	C
1	1:5844172:T:A	0	5844172	A	T
1	1:5848542:T:C	0	5848542	C	T
1	1:5857077:G:A	0	5857077	A	G
1	1:5866725:G:A	0	5866725	A	G
1	1:5990227:G:C	0	5990227	C	G
1	1:6035240:G:T	0	6035240	T	G
1	1:6062331:C:T	0	6062331	T	C
1	1:6063912:G:A	0	6063912	A	G
1	1:6075993:C:T	0	6075993	T	C
1	1:6129804:T:C	0	6129804	C	T
1	1:6145088:A:C	0	6145088	C	A
1	1:6198754:T:G	0	6198754	G	T
1	1:6239471:C:G	0	6239471	G	C
1	1:6266412:G:A	0	6266412	A	G
1	1:6268405:G:A	0	6268405	A	G
1	1:6452776:G:A	0	6452776	A	G
1	1:6491537:C:G	0	6491537	G	C
1	1:6529195:C:T	0	6529195	T	C
1	1:6567310:G:A	0	6567310	A	G
1	1:6627943:A:G	0	6627943	G	A
1	1:6668031:G:A	0	6668031	A	G
1	1:6670484:C:G	0	6670484	G	C
1	1:6731264:C:G	0	6731264	G	C
1	1:6746510:A:G	0	6746510	G	A
1	1:6821102:G:T	0	6821102	T	G
1	1:6844165:A:G	0	6844165	G	A
1	1:6849613:T:C	0	6849613	C	T
1	1:6946809:G:A	0	6946809	A	G
1	1:6959389:A:G	0	6959389	G	A
1	1:6963560:T:C	0	6963560	C	T
1	1:7048000:C:T	0	7048000	T	C
1	1:7063939:T:C	0	7063939	C	T
1	1:7068004:A:G	0	7068004	G	A
1	1:7102448:A:C	0	7102448	C	A
1	1:7103011:A:G	0	7103011	G	A
1	1:7119246:C:T	0	7119246	T	C
1	1:7143557:G:A	0	7143557	A	G
1	1:7191910:C:T	0	7191910	T	C
1	1:7211094:G:A	0	7211094	A	G
1	1:7238701:C:T	0	7238701	T	C
1	1:7244747:A:T	0	7244747	T	A
1	1:7248788:G:A	0	7248788	A	G
1	1:7253934:G:A	0	7253934	A	G
1	1:7283925:G:A	0	7283925	A	G
1	1:7315181:C:T	0	7315181	T	C
1	1:7315907:C:T	0	7315907	T	C
1	1:7325067:T:C	0	7325067	C	T
1	1:7356449:C:T	0	7356449	T	C
1	1:7370843:A:G	0	7370843	G	A
1	1:7408904:T:C	0	7408904	C	T
1	1:7414707:A:G	0	7414707	G	A
1	1:7444172:T:C	0	7444172	C	T
1	1:7474042:G:A	0	7474042	A	G
1	1:7494583:G:A	0	7494583	A	G
1	1:7500349:A:G	0	7500349	G	A
1	1:7534871:A:G	0	7534871	G	A
1	1:7544176:C:A	0	7544176	A	C
1	1:7605076:T:C	0	7605076	C	T
1	1:7629874:A:G	0	7629874	G	A
1	1:7640680:G:A	0	7640680	A	G
1	1:7654317:T:C	0	7654317	C	T
1	1:7657967:C:T	0	7657967	T	C
1	1:7660386:G:A	0	7660386	A	G
1	1:7718141:C:T	0	7718141	T	C
1	1:7720321:A:T	0	7720321	T	A
1	1:7745310:G:C	0	7745310	C	G
1	1:7748934:T:C	0	7748934	C	T
1	1:7751873:A:G	0	7751873	G	A
1	1:7771144:G:A	0	7771144	A	G
1	1:7811025:C:T	0	7811025	T	C
1	1:7831475:G:A	0	7831475	A	G
1	1:7850568:T:C	0	7850568	C	T
1	1:7866851:A:G	0	7866851	G	A
1	1:7874991:G:C	0	7874991	C	G
1	1:7912153:C:T	0	7912153	T	C
1	1:8098781:G:A	0	8098781	A	G
1	1:8109798:A:G	0	8109798	G	A
1	1:8117813:C:T	0	8117813	T	C
1	1:8128717:T:C	0	8128717	C	T
1	1:8144743:G:A	0	8144743	A	G
1	1:8191302:T:C	0	8191302	C	T
1	1:8195283:A:G	0	8195283	G	A
1	1:8199496:A:G	0	8199496	G	A
1	1:8236481:G:A	0	8236481	A	G
1	1:8278054:T:A	0	8278054	A	T
1	1:8298500:T:G	0	8298500	G	T
1	1:8317383:A:G	0	8317383	G	A
1	1:8346097:G:A	0	8346097	A	G
1	1:8413190:C:T	0	8413190	T	C
1	1:8445140:C:A	0	8445140	A	C
1	1:8566084:G:A	0	8566084	A	G
1	1:8689898:T:G	0	8689898	G	T
1	1:8840900:C:T	0	8840900	T	C
1	1:8891806:A:G	0	8891806	G	A
1	1:8907623:C:T	0	8907623	T	C
1	1:8911822:A:G	0	8911822	G	A
1	1:8916699:T:C	0	8916699	C	T
1	1:8927907:G:A	0	8927907	A	G
1	1:8936579:C:G	0	8936579	G	C
1	1:8959860:C:T	0	8959860	T	C
1	1:8961609:A:G	0	8961609	G	A
1	1:8976636:A:T	0	8976636	T	A
1	1:8985539:C:T	0	8985539	T	C
1	1:8990800:T:C	0	8990800	C	T
1	1:9003553:T:C	0	9003553	C	T
1	1:9018081:G:A	0	9018081	A	G
1	1:9039330:T:C	0	9039330	C	T
1	1:9061054:G:C	0	9061054	C	G
1	1:9081352:C:A	0	9081352	A	C
1	1:9141308:T:G	0	9141308	G	T
1	1:9151211:T:C	0	9151211	C	T
1	1:9156730:C:T	0	9156730	T	C
1	1:9156950:G:T	0	9156950	T	G
1	1:9171464:C:T	0	9171464	T	C
1	1:9190296:C:T	0	9190296	T	C
1	1:9214869:G:A	0	9214869	A	G
1	1:9238434:C:T	0	9238434	T	C
1	1:9255290:T:C	0	9255290	C	T
1	1:9258332:C:T	0	9258332	T	C
1	1:9284928:T:C	0	9284928	C	T
1	1:9290723:C:T	0	9290723	T	C
1	1:9293498:G:A	0	9293498	A	G
1	1:9304069:G:A	0	9304069	A	G
1	1:9329566:T:C	0	9329566	C	T
1	1:9334056:G:C	0	9334056	C	G
1	1:9339439:A:G	0	9339439	G	A
1	1:9340533:G:A	0	9340533	A	G
1	1:9348127:C:T	0	9348127	T	C
1	1:9361127:T:C	0	9361127	C	T
1	1:9388879:C:A	0	9388879	A	C
1	1:9411993:T:C	0	9411993	C	T
1	1:9432408:C:G	0	9432408	G	C
1	1:9461241:G:C	0	9461241	C	G
1	1:9481650:G:C	0	9481650	C	G
1	1:9494009:C:T	0	9494009	T	C
1	1:9546872:A:G	0	9546872	G	A
1	1:9560178:G:A	0	9560178	A	G
1	1:9620849:T:A	0	9620849	A	T
1	1:9655808:C:A	0	9655808	A	C
1	1:9661373:C:G	0	9661373	G	C
1	1:9694151:A:G	0	9694151	G	A
1	1:9824715:T:C	0	9824715	C	T
1	1:9846328:A:G	0	9846328	G	A
1	1:9950127:A:G	0	9950127	G	A
1	1:10158626:G:A	0	10158626	A	G
1	1:10268049:A:G	0	10268049	G	A
1	1:10410901:A:G	0	10410901	G	A
1	1:10432290:T:C	0	10432290	C	T
1	1:10527126:A:G	0	10527126	G	A
1	1:10530482:C:T	0	10530482	T	C
1	1:10555832:A:G	0	10555832	G	A
1	1:10566416:T:C	0	10566416	C	T
1	1:10575192:A:G	0	10575192	G	A
1	1:10578938:C:A	0	10578938	A	C
1	1:10683097:T:C	0	10683097	C	T
1	1:10694075:C:T	0	10694075	T	C
1	1:10724172:G:A	0	10724172	A	G
1	1:10746373:A:T	0	10746373	T	A
1	1:10769927:C:T	0	10769927	T	C
1	1:10799187:C:T	0	10799187	T	C
1	1:10810510:C:T	0	10810510	T	C
1	1:10813926:G:A	0	10813926	A	G
1	1:10815668:A:G	0	10815668	G	A
1	1:10841345:C:T	0	10841345	T	C
1	1:10891317:G:T	0	10891317	T	G
1	1:10922863:G:A	0	10922863	A	G
1	1:10933589:C:T	0	10933589	T	C
1	1:10952065:G:T	0	10952065	T	G
1	1:10961063:C:T	0	10961063	T	C
1	1:10982662:T:G	0	10982662	G	T
1	1:10995166:C:T	0	10995166	T	C
1	1:11051846:G:T	0	11051846	T	G
1	1:11306426:A:T	0	11306426	T	A
1	1:11324332:A:G	0	11324332	G	A
1	1:11416419:T:C	0	11416419	C	T
1	1:11419302:T:C	0	11419302	C	T
1	1:11444899:A:C	0	11444899	C	A
1	1:11457129:G:A	0	11457129	A	G
1	1:11529811:C:T	0	11529811	T	C
1	1:11540865:A:T	0	11540865	T	A
1	1:11574497:A:G	0	11574497	G	A
1	1:11587785:C:T	0	11587785	T	C
1	1:11624742:T:C	0	11624742	C	T
1	1:11659187:C:T	0	11659187	T	C
1	1:11672495:C:T	0	11672495	T	C
1	1:11684090:G:A	0	11684090	A	G
1	1:11721815:A:T	0	11721815	T	A
1	1:11754202:T:C	0	11754202	C	T
1	1:11784801:T:C	0	11784801	C	T
1	1:11785365:A:G	0	11785365	G	A
1	1:11819241:G:A	0	11819241	A	G
1	1:11821620:G:T	0	11821620	T	G
1	1:11857429:C:T	0	11857429	T	C
1	1:11882981:T:C	0	11882981	C	T
1	1:11968650:T:G	0	11968650	G	T
1	1:12035827:G:A	0	12035827	A	G
1	1:12058113:A:G	0	12058113	G	A
1	1:12075775:A:G	0	12075775	G	A
1	1:12093561:C:T	0	12093561	T	C
1	1:12107623:G:A	0	12107623	A	G
1	1:12117332:G:A	0	12117332	A	G
1	1:12139075:C:A	0	12139075	A	C
1	1:12147938:T:A	0	12147938	A	T
1	1:12155393:T:C	0	12155393	C	T
1	1:12170878:G:C	0	12170878	C	G
1	1:12186942:G:A	0	12186942	A	G
1	1:12190586:C:T	0	12190586	T	C
1	1:12251882:C:T	0	12251882	T	C
1	1:12341287:C:T	0	12341287	T	C
1	1:12359485:A:G	0	12359485	G	A
1	1:12381384:G:A	0	12381384	A	G
1	1:12537656:G:T	0	12537656	T	G
1	1:12538475:C:G	0	12538475	G	C
1	1:12561755:G:A	0	12561755	A	G
1	1:12585891:G:A	0	12585891	A	G
1	1:12593816:T:C	0	12593816	C	T
1	1:12606008:T:C	0	12606008	C	T
1	1:12621924:C:T	0	12621924	T	C
1	1:12624838:T:A	0	12624838	A	T
1	1:12657142:A:C	0	12657142	C	A
1	1:12692907:A:T	0	12692907	T	A
1	1:12705754:C:G	0	12705754	G	C
1	1:12741428:A:G	0	12741428	G	A
1	1:12833683:G:T	0	12833683	T	G
1	1:13647613:G:T	0	13647613	T	G
1	1:13668036:T:C	0	13668036	C	T
1	1:13672722:T:C	0	13672722	C	T
1	1:13710216:A:C	0	13710216	C	A
1	1:13732157:A:G	0	13732157	G	A
1	1:13735337:C:T	0	13735337	T	C
1	1:13747440:T:C	0	13747440	C	T
1	1:13777805:G:A	0	13777805	A	G
1	1:13786817:C:T	0	13786817	T	C
1	1:13791216:C:G	0	13791216	G	C
1	1:13803746:T:C	0	13803746	C	T
1	1:13810486:G:A	0	13810486	A	G
1	1:13820106:A:G	0	13820106	G	A
1	1:13820812:A:C	0	13820812	C	A
1	1:13821674:G:A	0	13821674	A	G
1	1:13829992:C:T	0	13829992	T	C
1	1:13832868:A:G	0	13832868	G	A
1	1:13862878:C:T	0	13862878	T	C
1	1:13892992:T:C	0	13892992	C	T
1	1:14003215:A:G	0	14003215	G	A
1	1:14003264:C:T	0	14003264	T	C
1	1:14022619:T:C	0	14022619	C	T
1	1:14034610:G:T	0	14034610	T	G
1	1:14080611:C:T	0	14080611	T	C
1	1:14088700:C:A	0	14088700	A	C
1	1:14088737:C:T	0	14088737	T	C
1	1:14093529:G:A	0	14093529	A	G
1	1:14100664:A:G	0	14100664	G	A
1	1:14105478:C:T	0	14105478	T	C
1	1:14113179:T:C	0	14113179	C	T
1	1:14122152:T:G	0	14122152	G	T
1	1:14127797:T:G	0	14127797	G	T
1	1:14160706:G:A	0	14160706	A	G
1	1:14167192:A:G	0	14167192	G	A
1	1:14167336:C:A	0	14167336	A	C
1	1:14174529:C:T	0	14174529	T	C
1	1:14193238:C:A	0	14193238	A	C
1	1:14231394:A:G	0	14231394	G	A
1	1:14237550:G:A	0	14237550	A	G
1	1:14276379:T:C	0	14276379	C	T
1	1:14280695:T:C	0	14280695	C	T
1	1:14318380:A:G	0	14318380	G	A
1	1:14342573:T:C	0	14342573	C	T
1	1:14367811:G:A	0	14367811	A	G
1	1:14380116:A:G	0	14380116	G	A
1	1:14381136:C:G	0	14381136	G	C
1	1:14381280:T:A	0	14381280	A	T
1	1:14450061:G:A	0	14450061	A	G
1	1:14452360:A:T	0	14452360	T	A
1	1:14459129:A:G	0	14459129	G	A
1	1:14496521:T:C	0	14496521	C	T
1	1:14498111:A:T	0	14498111	T	A
1	1:14511199:G:A	0	14511199	A	G
1	1:14521558:G:A	0	14521558	A	G
1	1:14545612:G:A	0	14545612	A	G
1	1:14550316:C:A	0	14550316	A	C
1	1:14566845:G:C	0	14566845	C	G
1	1:14577028:T:C	0	14577028	C	T
1	1:14592596:T:A	0	14592596	A	T
1	1:14598533:G:A	0	14598533	A	G
1	1:14604170:C:T	0	14604170	T	C
1	1:14615310:C:T	0	14615310	T	C
1	1:14617178:A:G	0	14617178	G	A
1	1:14649319:C:A	0	14649319	A	C
1	1:14660705:C:G	0	14660705	G	C
1	1:14665122:G:A	0	14665122	A	G
1	1:14668371:T:C	0	14668371	C	T
1	1:14678580:C:G	0	14678580	G	C
1	1:14694973:T:A	0	14694973	A	T
1	1:14721675:C:T	0	14721675	T	C
1	1:14724957:G:C	0	14724957	C	G
1	1:14773778:A:G	0	14773778	G	A
1	1:14781426:C:A	0	14781426	A	C
1	1:14838967:T:C	0	14838967	C	T
1	1:14853587:T:C	0	14853587	C	T
1	1:14871777:C:T	0	14871777	T	C
1	1:14903902:C:T	0	14903902	T	C
1	1:14939531:T:C	0	14939531	C	T
1	1:14965400:A:G	0	14965400	G	A
1	1:14968809:C:G	0	14968809	G	C
1	1:14973526:T:C	0	14973526	C	T
1	1:14974059:C:T	0	14974059	T	C
1	1:14988097:C:T	0	14988097	T	C
1	1:14998801:G:A	0	14998801	A	G
1	1:15006255:A:C	0	15006255	C	A
1	1:15026243:C:T	0	15026243	T	C
1	1:15029323:G:A	0	15029323	A	G
1	1:15060606:C:T	0	15060606	T	C
1	1:15063006:C:A	0	15063006	A	C
1	1:15065327:A:G	0	15065327	G	A
1	1:15065503:C:A	0	15065503	A	C
1	1:15106616:G:A	0	15106616	A	G
1	1:15107144:G:C	0	15107144	C	G
1	1:15130062:A:G	0	15130062	G	A
1	1:15137991:G:A	0	15137991	A	G
1	1:15149071:C:G	0	15149071	G	C
1	1:15180065:G:A	0	15180065	A	G
1	1:15190986:G:A	0	15190986	A	G
1	1:15196003:G:A	0	15196003	A	G
1	1:15202887:C:T	0	15202887	T	C
1	1:15208446:T:A	0	15208446	A	T
1	1:15213454:T:G	0	15213454	G	T
1	1:15215681:T:G	0	15215681	G	T
1	1:15225407:G:A	0	15225407	A	G
1	1:15250141:G:A	0	15250141	A	G
1	1:15285942:G:A	0	15285942	A	G
1	1:15297028:C:A	0	15297028	A	C
1	1:15302815:G:C	0	15302815	C	G
1	1:15307844:A:G	0	15307844	G	A
1	1:15328010:C:T	0	15328010	T	C
1	1:15328603:T:C	0	15328603	C	T
1	1:15338074:A:G	0	15338074	G	A
1	1:15366497:C:G	0	15366497	G	C
1	1:15379784:C:T	0	15379784	T	C
1	1:15411846:G:A	0	15411846	A	G
1	1:15417210:C:T	0	15417210	T	C
1	1:15417908:T:C	0	15417908	C	T
1	1:15431729:C:A	0	15431729	A	C
1	1:15448692:A:G	0	15448692	G	A
1	1:15526459:G:A	0	15526459	A	G
1	1:15535971:A:G	0	15535971	G	A
1	1:15571914:G:C	0	15571914	C	G
1	1:15598703:T:A	0	15598703	A	T
1	1:15635927:A:G	0	15635927	G	A
1	1:15669301:G:A	0	15669301	A	G
1	1:15683933:C:T	0	15683933	T	C
1	1:15704047:T:C	0	15704047	C	T
1	1:15791263:T:C	0	15791263	C	T
1	1:15832473:G:C	0	15832473	C	G
1	1:15926080:G:A	0	15926080	A	G
1	1:15960411:C:T	0	15960411	T	C
1	1:16038248:C:G	0	16038248	G	C
1	1:16074089:G:T	0	16074089	T	G
1	1:16077689:C:T	0	16077689	T	C
1	1:16124487:C:T	0	16124487	T	C
1	1:16151973:C:G	0	16151973	G	C
1	1:16241564:C:T	0	16241564	T	C
1	1:16361410:G:A	0	16361410	A	G
1	1:16380205:C:T	0	16380205	T	C
1	1:16399116:A:G	0	16399116	G	A
1	1:16440209:T:C	0	16440209	C	T
1	1:16649391:T:C	0	16649391	C	T
1	1:16681281:A:C	0	16681281	C	A
1	1:16796922:A:G	0	16796922	G	A
1	1:17118758:A:G	0	17118758	G	A
1	1:17172314:T:C	0	17172314	C	T
1	1:17180745:C:T	0	17180745	T	C
1	1:17198542:G:A	0	17198542	A	G
1	1:17244272:T:C	0	17244272	C	T
1	1:17250815:T:A	0	17250815	A	T
1	1:17285357:A:G	0	17285357	G	A
1	1:17297432:T:C	0	17297432	C	T
1	1:17309917:C:G	0	17309917	G	C
1	1:17337761:G:A	0	17337761	A	G
1	1:17380195:C:A	0	17380195	A	C
1	1:17401898:A:T	0	17401898	T	A
1	1:17422708:G:A	0	17422708	A	G
1	1:17425462:G:A	0	17425462	A	G
1	1:17429765:C:T	0	17429765	T	C
1	1:17432186:A:T	0	17432186	T	A
1	1:17437434:C:T	0	17437434	T	C
1	1:17450952:G:A	0	17450952	A	G
1	1:17460749:G:A	0	17460749	A	G
1	1:17491866:T:C	0	17491866	C	T
1	1:17501632:T:C	0	17501632	C	T
1	1:17519113:T:C	0	17519113	C	T
1	1:17527994:T:C	0	17527994	C	T
1	1:17553864:C:T	0	17553864	T	C
1	1:17559614:C:T	0	17559614	T	C
1	1:17580326:C:T	0	17580326	T	C
1	1:17599966:G:C	0	17599966	C	G
1	1:17702543:T:C	0	17702543	C	T
1	1:17741546:A:G	0	17741546	G	A
1	1:17751206:T:C	0	17751206	C	T
1	1:17765403:C:A	0	17765403	A	C
1	1:17792742:A:G	0	17792742	G	A
1	1:17849965:C:T	0	17849965	T	C
1	1:17871507:G:C	0	17871507	C	G
1	1:17904120:T:G	0	17904120	G	T
1	1:17942995:T:C	0	17942995	C	T
1	1:17995919:C:T	0	17995919	T	C
1	1:18029451:A:G	0	18029451	G	A
1	1:18030436:G:C	0	18030436	C	G
1	1:18051863:T:A	0	18051863	A	T
1	1:18073905:T:C	0	18073905	C	T
1	1:18082615:C:T	0	18082615	T	C
1	1:18084817:C:T	0	18084817	T	C
1	1:18101448:A:G	0	18101448	G	A
1	1:18138561:C:G	0	18138561	G	C
1	1:18143470:T:C	0	18143470	C	T
1	1:18162068:G:A	0	18162068	A	G
1	1:18197145:T:C	0	18197145	C	T
1	1:18205701:G:C	0	18205701	C	G
1	1:18209490:C:T	0	18209490	T	C
1	1:18218752:A:C	0	18218752	C	A
1	1:18295559:T:A	0	18295559	A	T
1	1:18302024:T:C	0	18302024	C	T
1	1:18313665:A:C	0	18313665	C	A
1	1:18320077:C:A	0	18320077	A	C
1	1:18341376:G:A	0	18341376	A	G
1	1:18356697:G:C	0	18356697	C	G
1	1:18360493:C:T	0	18360493	T	C
1	1:18362648:C:T	0	18362648	T	C
1	1:18376983:C:T	0	18376983	T	C
1	1:18382254:C:T	0	18382254	T	C
1	1:18401698:A:T	0	18401698	T	A
1	1:18434103:A:G	0	18434103	G	A
1	1:18436270:G:C	0	18436270	C	G
1	1:18439438:T:C	0	18439438	C	T
1	1:18442793:C:T	0	18442793	T	C
1	1:18449300:A:G	0	18449300	G	A
1	1:18450662:G:T	0	18450662	T	G
1	1:18450835:C:G	0	18450835	G	C
1	1:18459007:C:A	0	18459007	A	C
1	1:18485256:A:C	0	18485256	C	A
1	1:18502737:C:T	0	18502737	T	C
1	1:18523381:T:C	0	18523381	C	T
1	1:18530814:C:T	0	18530814	T	C
1	1:18537711:C:T	0	18537711	T	C
1	1:18540926:G:A	0	18540926	A	G
1	1:18554507:C:T	0	18554507	T	C
1	1:18561839:A:G	0	18561839	G	A
1	1:18562194:G:T	0	18562194	T	G
1	1:18573948:G:T	0	18573948	T	G
1	1:18594465:C:T	0	18594465	T	C
1	1:18595324:G:T	0	18595324	T	G
1	1:18609578:C:G	0	18609578	G	C
1	1:18630773:T:C	0	18630773	C	T
1	1:18642800:C:T	0	18642800	T	C
1	1:18666223:C:T	0	18666223	T	C
1	1:18669687:T:G	0	18669687	G	T
1	1:18676731:A:G	0	18676731	G	A
1	1:18680656:A:G	0	18680656	G	A
1	1:18681298:G:C	0	18681298	C	G
1	1:18696950:G:A	0	18696950	A	G
1	1:18699052:A:C	0	18699052	C	A
1	1:18711981:C:T	0	18711981	T	C
1	1:18730079:C:T	0	18730079	T	C
1	1:18750064:G:A	0	18750064	A	G
1	1:18786145:T:C	0	18786145	C	T
1	1:18887452:C:G	0	18887452	G	C
1	1:18890442:T:C	0	18890442	C	T
1	1:18917464:T:C	0	18917464	C	T
1	1:18919072:A:G	0	18919072	G	A
1	1:18922202:C:A	0	18922202	A	C
1	1:18939955:A:G	0	18939955	G	A
1	1:18950412:G:A	0	18950412	A	G
1	1:18976968:G:A	0	18976968	A	G
1	1:18981623:C:G	0	18981623	G	C
1	1:18994343:A:G	0	18994343	G	A
1	1:19006847:A:G	0	19006847	G	A
1	1:19015539:A:G	0	19015539	G	A
1	1:19017724:G:T	0	19017724	T	G
1	1:19114491:T:G	0	19114491	G	T
1	1:19130962:G:A	0	19130962	A	G
1	1:19149522:A:T	0	19149522	T	A
1	1:19204663:A:G	0	19204663	G	A
1	1:19215883:C:T	0	19215883	T	C
1	1:19238139:C:T	0	19238139	T	C
1	1:19243575:T:C	0	19243575	C	T
1	1:19263764:G:A	0	19263764	A	G
1	1:19306336:G:A	0	19306336	A	G
1	1:19459554:A:G	0	19459554	G	A
1	1:19491188:T:C	0	19491188	C	T
1	1:19508628:G:A	0	19508628	A	G
1	1:19517942:A:G	0	19517942	G	A
1	1:19534692:G:A	0	19534692	A	G
1	1:19562443:G:T	0	19562443	T	G
1	1:19564341:G:A	0	19564341	A	G
1	1:19626434:G:A	0	19626434	A	G
1	1:19669835:C:T	0	19669835	T	C
1	1:19681653:G:A	0	19681653	A	G
1	1:19711726:A:G	0	19711726	G	A
1	1:19716163:A:G	0	19716163	G	A
1	1:19730800:G:T	0	19730800	T	G
1	1:19745377:C:T	0	19745377	T	C
1	1:19800140:C:A	0	19800140	A	C
1	1:19861481:A:G	0	19861481	G	A
1	1:19881467:T:G	0	19881467	G	T
1	1:19899488:G:C	0	19899488	C	G
1	1:19924960:C:T	0	19924960	T	C
1	1:19929520:G:A	0	19929520	A	G
1	1:19934449:C:T	0	19934449	T	C
1	1:19938720:T:C	0	19938720	C	T
1	1:19950721:T:C	0	19950721	C	T
1	1:20008409:C:T	0	20008409	T	C
1	1:20012623:G:A	0	20012623	A	G
1	1:20015729:A:T	0	20015729	T	A
1	1:20017567:G:A	0	20017567	A	G
1	1:20023571:C:G	0	20023571	G	C
1	1:20039928:G:A	0	20039928	A	G
1	1:20056669:T:A	0	20056669	A	T
1	1:20057190:G:A	0	20057190	A	G
1	1:20057216:G:C	0	20057216	C	G
1	1:20057522:T:G	0	20057522	G	T
1	1:20123317:A:G	0	20123317	G	A
1	1:20141611:G:A	0	20141611	A	G
1	1:20159150:C:A	0	20159150	A	C
1	1:20166123:T:A	0	20166123	A	T
1	1:20178474:C:A	0	20178474	A	C
1	1:20207216:C:T	0	20207216	T	C
1	1:20245694:G:A	0	20245694	A	G
1	1:20268084:G:A	0	20268084	A	G
1	1:20269827:A:G	0	20269827	G	A
1	1:20314220:A:G	0	20314220	G	A
1	1:20315278:C:T	0	20315278	T	C
1	1:20317060:C:T	0	20317060	T	C
1	1:20324399:C:G	0	20324399	G	C
1	1:20345766:T:C	0	20345766	C	T
1	1:20363887:T:C	0	20363887	C	T
1	1:20373178:C:T	0	20373178	T	C
1	1:20374948:T:A	0	20374948	A	T
1	1:20376297:A:G	0	20376297	G	A
1	1:20384395:C:G	0	20384395	G	C
1	1:20430169:A:G	0	20430169	G	A
1	1:20432514:T:A	0	20432514	A	T
1	1:20445116:C:T	0	20445116	T	C
1	1:20480787:T:C	0	20480787	C	T
1	1:20485650:G:T	0	20485650	T	G
1	1:20496218:T:C	0	20496218	C	T
1	1:20506416:T:G	0	20506416	G	T
1	1:20524471:A:G	0	20524471	G	A
1	1:20551138:A:G	0	20551138	G	A
1	1:20558749:C:T	0	20558749	T	C
1	1:20618072:C:T	0	20618072	T	C
1	1:20630814:T:C	0	20630814	C	T
1	1:20634720:A:C	0	20634720	C	A
1	1:20635483:C:T	0	20635483	T	C
1	1:20641771:A:C	0	20641771	C	A
1	1:20645074:C:T	0	20645074	T	C
1	1:20663637:A:C	0	20663637	C	A
1	1:20707325:G:C	0	20707325	C	G
1	1:20738466:T:G	0	20738466	G	T
1	1:20756090:A:G	0	20756090	G	A
1	1:20757528:T:C	0	20757528	C	T
1	1:20760935:G:A	0	20760935	A	G
1	1:20764413:A:G	0	20764413	G	A
1	1:20800741:T:C	0	20800741	C	T
1	1:20806870:G:A	0	20806870	A	G
1	1:20827770:A:C	0	20827770	C	A
1	1:20875389:C:T	0	20875389	T	C
1	1:20892992:C:T	0	20892992	T	C
1	1:20904570:G:A	0	20904570	A	G
1	1:20912738:G:A	0	20912738	A	G
1	1:20914142:G:A	0	20914142	A	G
1	1:21047016:T:C	0	21047016	C	T
1	1:21118422:G:A	0	21118422	A	G
1	1:21454352:C:T	0	21454352	T	C
1	1:21463341:G:A	0	21463341	A	G
1	1:21494123:T:G	0	21494123	G	T
1	1:21512522:T:C	0	21512522	C	T
1	1:21518478:G:A	0	21518478	A	G
1	1:21537062:C:T	0	21537062	T	C
1	1:21560441:G:A	0	21560441	A	G
1	1:21569023:T:C	0	21569023	C	T
1	1:21615324:C:T	0	21615324	T	C
1	1:21666648:C:T	0	21666648	T	C
1	1:21696216:T:C	0	21696216	C	T
1	1:21713296:T:G	0	21713296	G	T
1	1:21729835:A:G	0	21729835	G	A
1	1:21736543:T:C	0	21736543	C	T
1	1:21764321:G:A	0	21764321	A	G
1	1:21767403:T:C	0	21767403	C	T
1	1:21789821:T:C	0	21789821	C	T
1	1:21805780:T:C	0	21805780	C	T
1	1:21809904:C:T	0	21809904	T	C
1	1:21822049:A:G	0	21822049	G	A
1	1:21825725:G:A	0	21825725	A	G
1	1:21825891:G:A	0	21825891	A	G
1	1:21847421:T:C	0	21847421	C	T
1	1:21861150:C:T	0	21861150	T	C
1	1:21865757:C:A	0	21865757	A	C
1	1:21869869:G:A	0	21869869	A	G
1	1:21892739:G:T	0	21892739	T	G
1	1:21906531:C:T	0	21906531	T	C
1	1:21940846:G:A	0	21940846	A	G
1	1:21961428:A:G	0	21961428	G	A
1	1:22019664:G:A	0	22019664	A	G
1	1:22040803:T:C	0	22040803	C	T
1	1:22160453:C:T	0	22160453	T	C
1	1:22218234:T:C	0	22218234	C	T
1	1:22230642:C:T	0	22230642	T	C
1	1:22234432:A:G	0	22234432	G	A
1	1:22267838:C:G	0	22267838	G	C
1	1:22274125:G:A	0	22274125	A	G
1	1:22325911:T:C	0	22325911	C	T
1	1:22345997:T:C	0	22345997	C	T
1	1:22358458:T:G	0	22358458	G	T
1	1:22364571:A:G	0	22364571	G	A
1	1:22369290:A:G	0	22369290	G	A
1	1:22404140:C:T	0	22404140	T	C
1	1:22410236:A:G	0	22410236	G	A
1	1:22419939:T:C	0	22419939	C	T
1	1:22422316:C:T	0	22422316	T	C
1	1:22432517:T:C	0	22432517	C	T
1	1:22450650:C:T	0	22450650	T	C
1	1:22473259:G:C	0	22473259	C	G
1	1:22497833:A:C	0	22497833	C	A
1	1:22501644:G:A	0	22501644	A	G
1	1:22509395:C:T	0	22509395	T	C
1	1:22511748:C:G	0	22511748	G	C
1	1:22520998:C:T	0	22520998	T	C
1	1:22571034:A:G	0	22571034	G	A
1	1:22579166:G:A	0	22579166	A	G
1	1:22655189:A:G	0	22655189	G	A
1	1:22684110:T:A	0	22684110	A	T
1	1:22786747:G:C	0	22786747	C	G
1	1:22789258:G:A	0	22789258	A	G
1	1:22794613:T:G	0	22794613	G	T
1	1:22804749:A:G	0	22804749	G	A
1	1:22824973:A:G	0	22824973	G	A
1	1:22854463:A:G	0	22854463	G	A
1	1:22858990:T:C	0	22858990	C	T
1	1:22862285:C:G	0	22862285	G	C
1	1:22866301:A:G	0	22866301	G	A
1	1:22914714:A:G	0	22914714	G	A
1	1:22937707:A:G	0	22937707	G	A
1	1:22944432:C:G	0	22944432	G	C
1	1:22969405:A:C	0	22969405	C	A
1	1:22974275:G:T	0	22974275	T	G
1	1:23027818:G:A	0	23027818	A	G
1	1:23028876:G:A	0	23028876	A	G
1	1:23055271:G:A	0	23055271	A	G
1	1:23071989:A:G	0	23071989	G	A
1	1:23091301:T:A	0	23091301	A	T
1	1:23132228:A:T	0	23132228	T	A
1	1:23138927:C:G	0	23138927	G	C
1	1:23161486:G:A	0	23161486	A	G
1	1:23249128:T:G	0	23249128	G	T
1	1:23286796:T:C	0	23286796	C	T
1	1:23336055:A:G	0	23336055	G	A
1	1:23480090:T:G	0	23480090	G	T
1	1:23511596:A:G	0	23511596	G	A
1	1:23575705:C:G	0	23575705	G	C
1	1:23606937:C:A	0	23606937	A	C
1	1:23640074:C:T	0	23640074	T	C
1	1:23658790:T:C	0	23658790	C	T
1	1:23720629:G:A	0	23720629	A	G
1	1:23760467:A:G	0	23760467	G	A
1	1:23800516:T:C	0	23800516	C	T
1	1:23811599:T:C	0	23811599	C	T
1	1:23853039:C:G	0	23853039	G	C
1	1:23876013:T:C	0	23876013	C	T
1	1:23926052:A:T	0	23926052	T	A
1	1:23944942:T:C	0	23944942	C	T
1	1:24254821:T:C	0	24254821	C	T
1	1:24262964:C:T	0	24262964	T	C
1	1:24290455:C:T	0	24290455	T	C
1	1:24295213:C:T	0	24295213	T	C
1	1:24324986:T:C	0	24324986	C	T
1	1:24327275:C:T	0	24327275	T	C
1	1:24347764:T:C	0	24347764	C	T
1	1:24399682:T:C	0	24399682	C	T
1	1:24404731:T:C	0	24404731	C	T
1	1:24425422:A:G	0	24425422	G	A
1	1:24453580:A:G	0	24453580	G	A
1	1:24454749:G:A	0	24454749	A	G
1	1:24479146:C:A	0	24479146	A	C
1	1:24513922:G:A	0	24513922	A	G
1	1:24539521:A:G	0	24539521	G	A
1	1:24548048:G:T	0	24548048	T	G
1	1:24576850:T:C	0	24576850	C	T
1	1:24583707:G:C	0	24583707	C	G
1	1:24727780:G:T	0	24727780	T	G
1	1:24735872:C:T	0	24735872	T	C
1	1:24771040:C:T	0	24771040	T	C
1	1:24774450:G:T	0	24774450	T	G
1	1:24776842:A:G	0	24776842	G	A
1	1:24782906:T:C	0	24782906	C	T
1	1:24790130:A:G	0	24790130	G	A
1	1:24800148:C:T	0	24800148	T	C
1	1:24893768:G:A	0	24893768	A	G
1	1:24894642:G:A	0	24894642	A	G
1	1:24916698:C:T	0	24916698	T	C
1	1:25066886:A:G	0	25066886	G	A
1	1:25080216:A:G	0	25080216	G	A
1	1:25096908:T:C	0	25096908	C	T
1	1:25153602:G:A	0	25153602	A	G
1	1:25155443:T:G	0	25155443	G	T
1	1:25170995:G:A	0	25170995	A	G
1	1:25192823:G:A	0	25192823	A	G
1	1:25211386:G:A	0	25211386	A	G
1	1:25226533:G:C	0	25226533	C	G
1	1:25239211:T:C	0	25239211	C	T
1	1:25241825:C:T	0	25241825	T	C
1	1:25249753:T:G	0	25249753	G	T
1	1:25273399:T:C	0	25273399	C	T
1	1:25276370:G:T	0	25276370	T	G
1	1:25319976:A:G	0	25319976	G	A
1	1:25325024:C:T	0	25325024	T	C
1	1:25345877:C:T	0	25345877	T	C
1	1:25626225:T:C	0	25626225	C	T
1	1:25765467:T:G	0	25765467	G	T
1	1:25779674:A:G	0	25779674	G	A
1	1:25840149:T:C	0	25840149	C	T
1	1:25885839:T:C	0	25885839	C	T
1	1:25953638:A:G	0	25953638	G	A
1	1:25964424:G:A	0	25964424	A	G
1	1:25979356:C:A	0	25979356	A	C
1	1:25990886:G:A	0	25990886	A	G
1	1:26007513:C:G	0	26007513	G	C
1	1:26013766:C:G	0	26013766	G	C
1	1:26148135:T:G	0	26148135	G	T
1	1:26163067:G:C	0	26163067	C	G
1	1:26223969:T:C	0	26223969	C	T
1	1:26320326:A:G	0	26320326	G	A
1	1:26347026:A:C	0	26347026	C	A
1	1:26373631:A:G	0	26373631	G	A
1	1:26432638:G:C	0	26432638	C	G
1	1:26440752:A:G	0	26440752	G	A
1	1:26538189:G:C	0	26538189	C	G
1	1:26557777:T:C	0	26557777	C	T
1	1:26571525:A:G	0	26571525	G	A
1	1:26598019:A:C	0	26598019	C	A
1	1:26628796:T:G	0	26628796	G	T
1	1:26697703:C:T	0	26697703	T	C
1	1:26698169:C:G	0	26698169	G	C
1	1:26782253:G:A	0	26782253	A	G
1	1:26813268:A:G	0	26813268	G	A
1	1:26914301:T:C	0	26914301	C	T
1	1:27048706:A:G	0	27048706	G	A
1	1:27185403:G:A	0	27185403	A	G
1	1:27253466:G:A	0	27253466	A	G
1	1:27309804:A:G	0	27309804	G	A
1	1:27366266:C:T	0	27366266	T	C
1	1:27416110:G:A	0	27416110	A	G
1	1:27501132:C:T	0	27501132	T	C
1	1:27589284:G:A	0	27589284	A	G
1	1:27804285:A:G	0	27804285	G	A
1	1:27844089:A:G	0	27844089	G	A
1	1:27928929:A:G	0	27928929	G	A
1	1:28085562:C:T	0	28085562	T	C
1	1:28136668:T:C	0	28136668	C	T
1	1:28171538:C:T	0	28171538	T	C
1	1:28297497:C:G	0	28297497	G	C
1	1:28310411:C:A	0	28310411	A	C
1	1:28392439:T:C	0	28392439	C	T
1	1:28510846:A:G	0	28510846	G	A
1	1:28514412:C:A	0	28514412	A	C
1	1:28862857:C:G	0	28862857	G	C
1	1:29035155:A:G	0	29035155	G	A
1	1:29067405:G:A	0	29067405	A	G
1	1:29081543:C:A	0	29081543	A	C
1	1:29115041:T:A	0	29115041	A	T
1	1:29152997:A:G	0	29152997	G	A
1	1:29333720:G:T	0	29333720	T	G
1	1:29452413:G:A	0	29452413	A	G
1	1:29504496:A:G	0	29504496	G	A
1	1:29516468:A:T	0	29516468	T	A
1	1:29516915:C:T	0	29516915	T	C
1	1:29526423:C:G	0	29526423	G	C
1	1:29553647:T:A	0	29553647	A	T
1	1:29558377:G:T	0	29558377	T	G
1	1:29624170:G:A	0	29624170	A	G
1	1:29626839:C:G	0	29626839	G	C
1	1:29637387:T:A	0	29637387	A	T
1	1:29650700:T:C	0	29650700	C	T
1	1:29665792:A:C	0	29665792	C	A
1	1:29668572:C:G	0	29668572	G	C
1	1:29704106:C:G	0	29704106	G	C
1	1:29729431:T:C	0	29729431	C	T
1	1:29743411:C:T	0	29743411	T	C
1	1:29834439:C:A	0	29834439	A	C
1	1:29835560:G:A	0	29835560	A	G
1	1:29851388:C:T	0	29851388	T	C
1	1:29872648:T:A	0	29872648	A	T
1	1:29884445:C:T	0	29884445	T	C
1	1:29907594:G:C	0	29907594	C	G
1	1:29947865:T:A	0	29947865	A	T
1	1:29957013:A:G	0	29957013	G	A
1	1:29976498:G:T	0	29976498	T	G
1	1:30032312:C:T	0	30032312	T	C
1	1:30033867:C:T	0	30033867	T	C
1	1:30074495:T:C	0	30074495	C	T
1	1:30081331:C:T	0	30081331	T	C
1	1:30083464:C:T	0	30083464	T	C
1	1:30119328:T:C	0	30119328	C	T
1	1:30131752:C:T	0	30131752	T	C
1	1:30134248:A:C	0	30134248	C	A
1	1:30140232:G:T	0	30140232	T	G
1	1:30142246:C:T	0	30142246	T	C
1	1:30154594:C:T	0	30154594	T	C
1	1:30171696:A:G	0	30171696	G	A
1	1:30188361:C:G	0	30188361	G	C
1	1:30195183:A:G	0	30195183	G	A
1	1:30217566:T:C	0	30217566	C	T
1	1:30249696:G:A	0	30249696	A	G
1	1:30294158:G:A	0	30294158	A	G
1	1:30301721:G:A	0	30301721	A	G
1	1:30301876:A:G	0	30301876	G	A
1	1:30318309:G:C	0	30318309	C	G
1	1:30351509:T:C	0	30351509	C	T
1	1:30365942:G:A	0	30365942	A	G
1	1:30391792:C:T	0	30391792	T	C
1	1:30392051:T:C	0	30392051	C	T
1	1:30408239:C:T	0	30408239	T	C
1	1:30409984:G:A	0	30409984	A	G
1	1:30414233:A:C	0	30414233	C	A
1	1:30465185:G:A	0	30465185	A	G
1	1:30514083:T:A	0	30514083	A	T
1	1:30528867:G:A	0	30528867	A	G
1	1:30534825:G:A	0	30534825	A	G
1	1:30562362:G:C	0	30562362	C	G
1	1:30575185:C:T	0	30575185	T	C
1	1:30579741:T:C	0	30579741	C	T
1	1:30583529:G:A	0	30583529	A	G
1	1:30665908:C:A	0	30665908	A	C
1	1:30666128:C:T	0	30666128	T	C
1	1:30696373:G:T	0	30696373	T	G
1	1:30735061:C:T	0	30735061	T	C
1	1:30760273:T:C	0	30760273	C	T
1	1:30770683:A:C	0	30770683	C	A
1	1:30778256:G:C	0	30778256	C	G
1	1:30788314:T:C	0	30788314	C	T
1	1:30837806:T:G	0	30837806	G	T
1	1:30847662:A:T	0	30847662	T	A
1	1:30890970:A:G	0	30890970	G	A
1	1:30892137:C:A	0	30892137	A	C
1	1:30940148:G:A	0	30940148	A	G
1	1:30948263:T:C	0	30948263	C	T
1	1:30956073:C:T	0	30956073	T	C
1	1:30996244:G:A	0	30996244	A	G
1	1:31013899:G:A	0	31013899	A	G
1	1:31049149:A:G	0	31049149	G	A
1	1:31060872:T:A	0	31060872	A	T
1	1:31065195:A:G	0	31065195	G	A
1	1:31065228:T:C	0	31065228	C	T
1	1:31087778:G:A	0	31087778	A	G
1	1:31090117:C:T	0	31090117	T	C
1	1:31090720:C:T	0	31090720	T	C
1	1:31097614:G:C	0	31097614	C	G
1	1:31097677:C:A	0	31097677	A	C
1	1:31109880:T:A	0	31109880	A	T
1	1:31110004:C:A	0	31110004	A	C
1	1:31119986:C:T	0	31119986	T	C
1	1:31133529:G:A	0	31133529	A	G
1	1:31134811:T:C	0	31134811	C	T
1	1:31150330:A:G	0	31150330	G	A
1	1:31203019:G:C	0	31203019	C	G
1	1:31228265:C:A	0	31228265	A	C
1	1:31426575:G:A	0	31426575	A	G
1	1:31472999:A:G	0	31472999	G	A
1	1:31480444:C:T	0	31480444	T	C
1	1:31681659:C:A	0	31681659	A	C
1	1:31746460:C:G	0	31746460	G	C
1	1:31753987:A:G	0	31753987	G	A
1	1:31804430:A:G	0	31804430	G	A
1	1:31826681:C:A	0	31826681	A	C
1	1:31844261:C:G	0	31844261	G	C
1	1:31925105:T:C	0	31925105	C	T
1	1:31941466:A:G	0	31941466	G	A
1	1:32013920:T:C	0	32013920	C	T
1	1:32025202:C:T	0	32025202	T	C
1	1:32038613:G:A	0	32038613	A	G
1	1:32072717:C:T	0	32072717	T	C
1	1:32108685:A:G	0	32108685	G	A
1	1:32199975:C:T	0	32199975	T	C
1	1:32238918:C:T	0	32238918	T	C
1	1:32459181:A:G	0	32459181	G	A
1	1:32470521:G:A	0	32470521	A	G
1	1:32516453:A:G	0	32516453	G	A
1	1:32652173:T:C	0	32652173	C	T
1	1:32766109:G:A	0	32766109	A	G
1	1:32767173:T:C	0	32767173	C	T
1	1:32951743:G:A	0	32951743	A	G
1	1:33005810:T:C	0	33005810	C	T
1	1:33216722:C:T	0	33216722	T	C
1	1:33220934:G:T	0	33220934	T	G
1	1:33221096:G:A	0	33221096	A	G
1	1:33338100:G:A	0	33338100	A	G
1	1:33372759:A:G	0	33372759	G	A
1	1:33539815:G:T	0	33539815	T	G
1	1:33653400:C:T	0	33653400	T	C
1	1:33698554:C:T	0	33698554	T	C
1	1:33707411:A:G	0	33707411	G	A
1	1:33797617:A:G	0	33797617	G	A
1	1:33801017:G:A	0	33801017	A	G
1	1:33808148:T:G	0	33808148	G	T
1	1:33823829:C:T	0	33823829	T	C
1	1:33824859:C:T	0	33824859	T	C
1	1:33829801:T:C	0	33829801	C	T
1	1:33845740:G:A	0	33845740	A	G
1	1:33907184:T:C	0	33907184	C	T
1	1:33946407:T:C	0	33946407	C	T
1	1:33947938:A:G	0	33947938	G	A
1	1:33951223:T:A	0	33951223	A	T
1	1:33962016:C:T	0	33962016	T	C
1	1:33992968:T:C	0	33992968	C	T
1	1:33998371:C:T	0	33998371	T	C
1	1:34001717:G:C	0	34001717	C	G
1	1:34020651:G:A	0	34020651	A	G
1	1:34021423:C:T	0	34021423	T	C
1	1:34029321:C:T	0	34029321	T	C
1	1:34040532:C:T	0	34040532	T	C
1	1:34043581:T:C	0	34043581	C	T
1	1:34043642:G:A	0	34043642	A	G
1	1:34113406:C:G	0	34113406	G	C
1	1:34119149:T:C	0	34119149	C	T
1	1:34141832:C:T	0	34141832	T	C
1	1:34155695:C:G	0	34155695	G	C
1	1:34156249:T:C	0	34156249	C	T
1	1:34167269:C:A	0	34167269	A	C
1	1:34194865:C:T	0	34194865	T	C
1	1:34212903:T:C	0	34212903	C	T
1	1:34224192:A:G	0	34224192	G	A
1	1:34252021:C:T	0	34252021	T	C
1	1:34263082:A:G	0	34263082	G	A
1	1:34343967:T:C	0	34343967	C	T
1	1:34377866:A:T	0	34377866	T	A
1	1:34407679:G:A	0	34407679	A	G
1	1:34417696:C:T	0	34417696	T	C
1	1:34420633:T:C	0	34420633	C	T
1	1:34428055:C:T	0	34428055	T	C
1	1:34443942:C:T	0	34443942	T	C
1	1:34455349:G:C	0	34455349	C	G
1	1:34458717:A:C	0	34458717	C	A
1	1:34500489:A:G	0	34500489	G	A
1	1:34521402:C:G	0	34521402	G	C
1	1:34566417:G:T	0	34566417	T	G
1	1:34573120:A:G	0	34573120	G	A
1	1:34591193:T:C	0	34591193	C	T
1	1:34602427:A:G	0	34602427	G	A
1	1:34612435:T:A	0	34612435	A	T
1	1:34641039:G:A	0	34641039	A	G
1	1:34665500:A:C	0	34665500	C	A
1	1:34667547:A:C	0	34667547	C	A
1	1:34667596:T:C	0	34667596	C	T
1	1:34675162:T:C	0	34675162	C	T
1	1:34688708:G:A	0	34688708	A	G
1	1:34705673:G:A	0	34705673	A	G
1	1:34717178:C:T	0	34717178	T	C
1	1:34724158:C:T	0	34724158	T	C
1	1:34757392:C:T	0	34757392	T	C
1	1:34822994:A:T	0	34822994	T	A
1	1:34837325:G:A	0	34837325	A	G
1	1:34872390:T:G	0	34872390	G	T
1	1:34889206:T:A	0	34889206	A	T
1	1:34890618:T:C	0	34890618	C	T
1	1:34890869:G:A	0	34890869	A	G
1	1:34890922:C:T	0	34890922	T	C
1	1:34895653:G:A	0	34895653	A	G
1	1:34922761:T:C	0	34922761	C	T
1	1:35076362:G:A	0	35076362	A	G
1	1:35100832:A:G	0	35100832	G	A
1	1:35100862:G:T	0	35100862	T	G
1	1:35370701:T:A	0	35370701	A	T
1	1:35446898:A:G	0	35446898	G	A
1	1:35977753:G:A	0	35977753	A	G
1	1:36328345:C:T	0	36328345	T	C
1	1:36340823:T:A	0	36340823	A	T
1	1:36399778:C:T	0	36399778	T	C
1	1:36484230:G:A	0	36484230	A	G
1	1:36538499:C:T	0	36538499	T	C
1	1:36645252:T:C	0	36645252	C	T
1	1:36669764:A:G	0	36669764	G	A
1	1:36681972:G:A	0	36681972	A	G
1	1:36760725:C:T	0	36760725	T	C
1	1:36774510:C:T	0	36774510	T	C
1	1:36793663:A:G	0	36793663	G	A
1	1:36813656:C:T	0	36813656	T	C
1	1:36824007:T:C	0	36824007	C	T
1	1:36833147:G:A	0	36833147	A	G
1	1:36862510:G:T	0	36862510	T	G
1	1:36909010:C:T	0	36909010	T	C
1	1:36923048:C:G	0	36923048	G	C
1	1:36969906:C:T	0	36969906	T	C
1	1:36995349:G:A	0	36995349	A	G
1	1:37028967:A:G	0	37028967	G	A
1	1:37098670:C:T	0	37098670	T	C
1	1:37100727:T:C	0	37100727	C	T
1	1:37102117:C:T	0	37102117	T	C
1	1:37168926:T:C	0	37168926	C	T
1	1:37170764:G:C	0	37170764	C	G
1	1:37174588:A:G	0	37174588	G	A
1	1:37187392:T:C	0	37187392	C	T
1	1:37188260:T:C	0	37188260	C	T
1	1:37192428:G:A	0	37192428	A	G
1	1:37194545:C:G	0	37194545	G	C
1	1:37211157:T:C	0	37211157	C	T
1	1:37261808:T:C	0	37261808	C	T
1	1:37261967:T:G	0	37261967	G	T
1	1:37298263:A:C	0	37298263	C	A
1	1:37298309:T:C	0	37298309	C	T
1	1:37322226:T:C	0	37322226	C	T
1	1:37325199:T:A	0	37325199	A	T
1	1:37334261:C:G	0	37334261	G	C
1	1:37340026:C:T	0	37340026	T	C
1	1:37368827:G:T	0	37368827	T	G
1	1:37385207:A:G	0	37385207	G	A
1	1:37394657:C:A	0	37394657	A	C
1	1:37435730:C:T	0	37435730	T	C
1	1:37483177:A:G	0	37483177	G	A
1	1:37495665:G:A	0	37495665	A	G
1	1:37527134:A:G	0	37527134	G	A
1	1:37566932:G:A	0	37566932	A	G
1	1:37572478:C:T	0	37572478	T	C
1	1:37581060:A:G	0	37581060	G	A
1	1:37628458:T:C	0	37628458	C	T
1	1:37633891:C:G	0	37633891	G	C
1	1:37653296:C:T	0	37653296	T	C
1	1:37664741:G:A	0	37664741	A	G
1	1:37673002:C:T	0	37673002	T	C
1	1:37674722:T:C	0	37674722	C	T
1	1:37702832:C:T	0	37702832	T	C
1	1:37725563:G:C	0	37725563	C	G
1	1:37728453:C:T	0	37728453	T	C
1	1:37734200:A:G	0	37734200	G	A
1	1:37803283:T:C	0	37803283	C	T
1	1:37882247:G:T	0	37882247	T	G
1	1:37899741:G:A	0	37899741	A	G
1	1:37919753:T:C	0	37919753	C	T
1	1:37921352:G:A	0	37921352	A	G
1	1:37979902:A:C	0	37979902	C	A
1	1:38017348:C:A	0	38017348	A	C
1	1:38031231:G:C	0	38031231	C	G
1	1:38294679:T:C	0	38294679	C	T
1	1:38306452:C:T	0	38306452	T	C
1	1:38308774:G:C	0	38308774	C	G
1	1:38331981:G:C	0	38331981	C	G
1	1:38336510:A:G	0	38336510	G	A
1	1:38369363:C:T	0	38369363	T	C
1	1:38374660:C:A	0	38374660	A	C
1	1:38382427:C:G	0	38382427	G	C
1	1:38397090:G:A	0	38397090	A	G
1	1:38422644:C:G	0	38422644	G	C
1	1:38430739:T:C	0	38430739	C	T
1	1:38490652:G:T	0	38490652	T	G
1	1:38504834:G:A	0	38504834	A	G
1	1:38522856:T:C	0	38522856	C	T
1	1:38563405:C:A	0	38563405	A	C
1	1:38564555:T:C	0	38564555	C	T
1	1:38569902:A:T	0	38569902	T	A
1	1:38618172:C:A	0	38618172	A	C
1	1:38622891:A:G	0	38622891	G	A
1	1:38653302:C:T	0	38653302	T	C
1	1:38682040:A:C	0	38682040	C	A
1	1:38688409:T:C	0	38688409	C	T
1	1:38692010:G:A	0	38692010	A	G
1	1:38716132:G:C	0	38716132	C	G
1	1:38733624:T:C	0	38733624	C	T
1	1:38756926:C:T	0	38756926	T	C
1	1:38802362:G:A	0	38802362	A	G
1	1:38811782:G:T	0	38811782	T	G
1	1:38818717:T:C	0	38818717	C	T
1	1:38819706:A:G	0	38819706	G	A
1	1:38831590:C:T	0	38831590	T	C
1	1:38833487:G:A	0	38833487	A	G
1	1:38838561:A:G	0	38838561	G	A
1	1:38851737:A:C	0	38851737	C	A
1	1:38876856:C:G	0	38876856	G	C
1	1:38907775:G:A	0	38907775	A	G
1	1:38919827:T:C	0	38919827	C	T
1	1:38937989:C:G	0	38937989	G	C
1	1:38969651:T:C	0	38969651	C	T
1	1:38982077:C:T	0	38982077	T	C
1	1:38987750:A:C	0	38987750	C	A
1	1:38997239:A:G	0	38997239	G	A
1	1:39031261:C:T	0	39031261	T	C
1	1:39063731:C:A	0	39063731	A	C
1	1:39102287:G:T	0	39102287	T	G
1	1:39111843:G:A	0	39111843	A	G
1	1:39112269:T:C	0	39112269	C	T
1	1:39160194:A:G	0	39160194	G	A
1	1:39179231:C:T	0	39179231	T	C
1	1:39211589:C:G	0	39211589	G	C
1	1:39219909:C:T	0	39219909	T	C
1	1:39231468:G:C	0	39231468	C	G
1	1:39332697:C:T	0	39332697	T	C
1	1:39363411:C:T	0	39363411	T	C
1	1:39389667:G:A	0	39389667	A	G
1	1:39456511:G:C	0	39456511	C	G
1	1:39741411:G:A	0	39741411	A	G
1	1:39813222:C:G	0	39813222	G	C
1	1:39868640:T:C	0	39868640	C	T
1	1:39877171:G:A	0	39877171	A	G
1	1:39907604:T:C	0	39907604	C	T
1	1:39918437:G:C	0	39918437	C	G
1	1:39924704:G:A	0	39924704	A	G
1	1:39926335:T:C	0	39926335	C	T
1	1:39927221:C:T	0	39927221	T	C
1	1:39941452:G:A	0	39941452	A	G
1	1:39942311:G:A	0	39942311	A	G
1	1:39989580:A:G	0	39989580	G	A
1	1:39991652:C:T	0	39991652	T	C
1	1:40055638:G:T	0	40055638	T	G
1	1:40062399:C:A	0	40062399	A	C
1	1:40164339:C:T	0	40164339	T	C
1	1:40231507:T:C	0	40231507	C	T
1	1:40235249:C:T	0	40235249	T	C
1	1:40263249:C:A	0	40263249	A	C
1	1:40307429:T:A	0	40307429	A	T
1	1:40367059:G:C	0	40367059	C	G
1	1:40526572:A:G	0	40526572	G	A
1	1:40544560:C:G	0	40544560	G	C
1	1:40611223:C:G	0	40611223	G	C
1	1:40636883:G:C	0	40636883	C	G
1	1:40638388:G:A	0	40638388	A	G
1	1:40653628:G:C	0	40653628	C	G
1	1:40677344:C:T	0	40677344	T	C
1	1:40693825:C:T	0	40693825	T	C
1	1:40703477:A:G	0	40703477	G	A
1	1:40711338:G:A	0	40711338	A	G
1	1:40738770:T:C	0	40738770	C	T
1	1:40838331:A:G	0	40838331	G	A
1	1:40858811:C:T	0	40858811	T	C
1	1:40866495:G:A	0	40866495	A	G
1	1:40871065:G:A	0	40871065	A	G
1	1:40883658:C:A	0	40883658	A	C
1	1:40999189:G:A	0	40999189	A	G
1	1:41027707:A:C	0	41027707	C	A
1	1:41042750:T:A	0	41042750	A	T
1	1:41054182:G:A	0	41054182	A	G
1	1:41060035:T:A	0	41060035	A	T
1	1:41064118:A:G	0	41064118	G	A
1	1:41067484:G:A	0	41067484	A	G
1	1:41081305:A:G	0	41081305	G	A
1	1:41086945:T:A	0	41086945	A	T
1	1:41089607:A:G	0	41089607	G	A
1	1:41115648:C:A	0	41115648	A	C
1	1:41121839:A:T	0	41121839	T	A
1	1:41129367:A:G	0	41129367	G	A
1	1:41139885:A:T	0	41139885	T	A
1	1:41143926:T:C	0	41143926	C	T
1	1:41156311:A:G	0	41156311	G	A
1	1:41162544:T:C	0	41162544	C	T
1	1:41200560:T:A	0	41200560	A	T
1	1:41206071:C:T	0	41206071	T	C
1	1:41280018:G:C	0	41280018	C	G
1	1:41310412:A:C	0	41310412	C	A
1	1:41311374:T:C	0	41311374	C	T
1	1:41343608:C:T	0	41343608	T	C
1	1:41529644:C:T	0	41529644	T	C
1	1:41576821:A:C	0	41576821	C	A
1	1:41616880:G:A	0	41616880	A	G
1	1:41626804:C:T	0	41626804	T	C
1	1:41634712:A:G	0	41634712	G	A
1	1:41636577:C:G	0	41636577	G	C
1	1:41668084:C:T	0	41668084	T	C
1	1:41675625:C:T	0	41675625	T	C
1	1:41691557:A:C	0	41691557	C	A
1	1:41699239:C:T	0	41699239	T	C
1	1:41741914:C:T	0	41741914	T	C
1	1:41745936:G:A	0	41745936	A	G
1	1:41758040:C:A	0	41758040	A	C
1	1:41773888:G:A	0	41773888	A	G
1	1:41778592:C:T	0	41778592	T	C
1	1:41834671:T:C	0	41834671	C	T
1	1:41914976:G:A	0	41914976	A	G
1	1:42003272:G:A	0	42003272	A	G
1	1:42031720:C:A	0	42031720	A	C
1	1:42043253:C:T	0	42043253	T	C
1	1:42045511:C:G	0	42045511	G	C
1	1:42058586:C:T	0	42058586	T	C
1	1:42072227:C:T	0	42072227	T	C
1	1:42074182:A:G	0	42074182	G	A
1	1:42078444:C:A	0	42078444	A	C
1	1:42101707:G:T	0	42101707	T	G
1	1:42135968:A:G	0	42135968	G	A
1	1:42210783:T:C	0	42210783	C	T
1	1:42281538:C:T	0	42281538	T	C
1	1:42350031:C:T	0	42350031	T	C
1	1:42446110:G:C	0	42446110	C	G
1	1:42496837:C:G	0	42496837	G	C
1	1:42596904:A:C	0	42596904	C	A
1	1:42626712:C:G	0	42626712	G	C
1	1:42629316:A:T	0	42629316	T	A
1	1:42656778:G:C	0	42656778	C	G
1	1:42658772:G:A	0	42658772	A	G
1	1:42902456:C:T	0	42902456	T	C
1	1:43090380:G:A	0	43090380	A	G
1	1:43125721:G:T	0	43125721	T	G
1	1:43130565:A:T	0	43130565	T	A
1	1:43139478:G:T	0	43139478	T	G
1	1:43140313:A:C	0	43140313	C	A
1	1:43140462:T:C	0	43140462	C	T
1	1:43181766:G:T	0	43181766	T	G
1	1:43211933:A:G	0	43211933	G	A
1	1:43223316:T:C	0	43223316	C	T
1	1:43243353:G:T	0	43243353	T	G
1	1:43302741:A:G	0	43302741	G	A
1	1:43332174:G:C	0	43332174	C	G
1	1:43369601:G:A	0	43369601	A	G
1	1:43400563:A:G	0	43400563	G	A
1	1:43472727:G:A	0	43472727	A	G
1	1:43493581:A:G	0	43493581	G	A
1	1:43530349:T:C	0	43530349	C	T
1	1:43536671:C:G	0	43536671	G	C
1	1:43537268:A:T	0	43537268	T	A
1	1:43730102:G:A	0	43730102	A	G
1	1:43748744:G:A	0	43748744	A	G
1	1:43844133:G:A	0	43844133	A	G
1	1:43889593:G:T	0	43889593	T	G
1	1:44022072:G:A	0	44022072	A	G
1	1:44070260:T:C	0	44070260	C	T
1	1:44186714:C:G	0	44186714	G	C
1	1:44274750:C:T	0	44274750	T	C
1	1:44275627:G:A	0	44275627	A	G
1	1:44280360:T:G	0	44280360	G	T
1	1:44282715:C:T	0	44282715	T	C
1	1:44338808:G:A	0	44338808	A	G
1	1:44340909:G:A	0	44340909	A	G
1	1:44376093:C:T	0	44376093	T	C
1	1:44651136:C:T	0	44651136	T	C
1	1:44662096:A:G	0	44662096	G	A
1	1:44664075:C:T	0	44664075	T	C
1	1:44693579:G:A	0	44693579	A	G
1	1:44727351:A:T	0	44727351	T	A
1	1:44738310:A:G	0	44738310	G	A
1	1:44761020:G:A	0	44761020	A	G
1	1:44763865:G:A	0	44763865	A	G
1	1:44765301:A:T	0	44765301	T	A
1	1:44791502:T:G	0	44791502	G	T
1	1:44828880:G:A	0	44828880	A	G
1	1:44837346:C:T	0	44837346	T	C
1	1:44885913:A:T	0	44885913	T	A
1	1:44938970:T:C	0	44938970	C	T
1	1:44939100:T:A	0	44939100	A	T
1	1:45006976:G:A	0	45006976	A	G
1	1:45135579:C:T	0	45135579	T	C
1	1:45166956:A:G	0	45166956	G	A
1	1:45242717:C:T	0	45242717	T	C
1	1:45365473:A:G	0	45365473	G	A
1	1:45369034:C:G	0	45369034	G	C
1	1:45576637:C:T	0	45576637	T	C
1	1:45680850:T:C	0	45680850	C	T
1	1:45751262:C:T	0	45751262	T	C
1	1:45813687:G:T	0	45813687	T	G
1	1:46406461:C:T	0	46406461	T	C
1	1:46407736:G:A	0	46407736	A	G
1	1:46444584:A:G	0	46444584	G	A
1	1:46495526:T:C	0	46495526	C	T
1	1:46498644:A:C	0	46498644	C	A
1	1:46583429:C:T	0	46583429	T	C
1	1:46668228:G:A	0	46668228	A	G
1	1:46674133:C:T	0	46674133	T	C
1	1:46709010:G:A	0	46709010	A	G
1	1:46712586:G:C	0	46712586	C	G
1	1:46741605:G:T	0	46741605	T	G
1	1:46757779:G:A	0	46757779	A	G
1	1:46762329:C:T	0	46762329	T	C
1	1:46807515:T:C	0	46807515	C	T
1	1:46894006:T:C	0	46894006	C	T
1	1:46984596:A:G	0	46984596	G	A
1	1:46992410:C:T	0	46992410	T	C
1	1:46992646:C:T	0	46992646	T	C
1	1:47006320:A:G	0	47006320	G	A
1	1:47040628:A:G	0	47040628	G	A
1	1:47053446:G:A	0	47053446	A	G
1	1:47257759:A:G	0	47257759	G	A
1	1:47269325:A:G	0	47269325	G	A
1	1:47413628:A:G	0	47413628	G	A
1	1:47429728:A:C	0	47429728	C	A
1	1:47456051:G:A	0	47456051	A	G
1	1:47471290:A:G	0	47471290	G	A
1	1:47490945:A:G	0	47490945	G	A
1	1:47641903:A:G	0	47641903	G	A
1	1:47680191:G:T	0	47680191	T	G
1	1:47705950:G:A	0	47705950	A	G
1	1:47720070:T:G	0	47720070	G	T
1	1:47721351:G:A	0	47721351	A	G
1	1:47739447:C:T	0	47739447	T	C
1	1:47782273:C:T	0	47782273	T	C
1	1:47787845:C:T	0	47787845	T	C
1	1:47791809:A:G	0	47791809	G	A
1	1:47799654:G:A	0	47799654	A	G
1	1:47808400:T:G	0	47808400	G	T
1	1:47832676:C:T	0	47832676	T	C
1	1:47834865:T:C	0	47834865	C	T
1	1:47867687:A:G	0	47867687	G	A
1	1:47873416:G:A	0	47873416	A	G
1	1:47874708:C:T	0	47874708	T	C
1	1:47874732:A:C	0	47874732	C	A
1	1:47890280:C:T	0	47890280	T	C
1	1:47937209:G:A	0	47937209	A	G
1	1:47940962:A:G	0	47940962	G	A
1	1:47986228:T:C	0	47986228	C	T
1	1:47987210:C:T	0	47987210	T	C
1	1:47990556:G:C	0	47990556	C	G
1	1:47994637:C:A	0	47994637	A	C
1	1:47997169:A:G	0	47997169	G	A
1	1:48012876:T:C	0	48012876	C	T
1	1:48019664:C:T	0	48019664	T	C
1	1:48027369:C:T	0	48027369	T	C
1	1:48055254:T:C	0	48055254	C	T
1	1:48082174:T:C	0	48082174	C	T
1	1:48135868:C:T	0	48135868	T	C
1	1:48217499:A:G	0	48217499	G	A
1	1:48217795:C:A	0	48217795	A	C
1	1:48258759:G:A	0	48258759	A	G
1	1:48281746:G:A	0	48281746	A	G
1	1:48293204:G:C	0	48293204	C	G
1	1:48293364:A:C	0	48293364	C	A
1	1:48315745:T:C	0	48315745	C	T
1	1:48336854:T:C	0	48336854	C	T
1	1:48377284:G:A	0	48377284	A	G
1	1:48443071:A:G	0	48443071	G	A
1	1:48446523:T:C	0	48446523	C	T
1	1:48497683:G:C	0	48497683	C	G
1	1:48506953:C:T	0	48506953	T	C
1	1:48747520:C:T	0	48747520	T	C
1	1:48760098:C:G	0	48760098	G	C
1	1:48770948:T:C	0	48770948	C	T
1	1:48771335:T:G	0	48771335	G	T
1	1:48773956:A:G	0	48773956	G	A
1	1:48775461:C:G	0	48775461	G	C
1	1:48775843:C:T	0	48775843	T	C
1	1:48793667:G:A	0	48793667	A	G
1	1:48803825:T:C	0	48803825	C	T
1	1:48809640:T:C	0	48809640	C	T
1	1:48809804:C:T	0	48809804	T	C
1	1:48816464:C:T	0	48816464	T	C
1	1:48819484:C:G	0	48819484	G	C
1	1:48825520:T:C	0	48825520	C	T
1	1:48847582:A:G	0	48847582	G	A
1	1:48854610:C:T	0	48854610	T	C
1	1:48860189:C:A	0	48860189	A	C
1	1:48864626:T:C	0	48864626	C	T
1	1:48962362:C:T	0	48962362	T	C
1	1:48978892:T:C	0	48978892	C	T
1	1:48992147:C:T	0	48992147	T	C
1	1:49006963:G:C	0	49006963	C	G
1	1:49014008:A:G	0	49014008	G	A
1	1:49151388:C:G	0	49151388	G	C
1	1:49194681:A:G	0	49194681	G	A
1	1:49346367:C:T	0	49346367	T	C
1	1:49571908:T:C	0	49571908	C	T
1	1:49768345:A:G	0	49768345	G	A
1	1:50353410:C:T	0	50353410	T	C
1	1:50467327:C:T	0	50467327	T	C
1	1:50495576:G:A	0	50495576	A	G
1	1:50530472:T:C	0	50530472	C	T
1	1:50560129:A:G	0	50560129	G	A
1	1:50616760:C:T	0	50616760	T	C
1	1:50748894:G:T	0	50748894	T	G
1	1:50860053:C:G	0	50860053	G	C
1	1:50946918:C:T	0	50946918	T	C
1	1:51107682:G:A	0	51107682	A	G
1	1:51388967:A:G	0	51388967	G	A
1	1:51577319:C:T	0	51577319	T	C
1	1:51737293:C:T	0	51737293	T	C
1	1:51806444:G:T	0	51806444	T	G
1	1:52083344:G:A	0	52083344	A	G
1	1:52146482:A:C	0	52146482	C	A
1	1:52258692:C:T	0	52258692	T	C
1	1:52608727:G:A	0	52608727	A	G
1	1:52669983:C:A	0	52669983	A	C
1	1:52823608:G:A	0	52823608	A	G
1	1:52875115:G:A	0	52875115	A	G
1	1:52884312:G:A	0	52884312	A	G
1	1:52898743:C:T	0	52898743	T	C
1	1:52934208:C:T	0	52934208	T	C
1	1:53249558:G:A	0	53249558	A	G
1	1:53326994:T:C	0	53326994	C	T
1	1:53337174:C:T	0	53337174	T	C
1	1:53359767:C:T	0	53359767	T	C
1	1:53363011:C:T	0	53363011	T	C
1	1:53372938:G:A	0	53372938	A	G
1	1:53378668:C:T	0	53378668	T	C
1	1:53381013:C:A	0	53381013	A	C
1	1:53393933:T:G	0	53393933	G	T
1	1:53403548:G:A	0	53403548	A	G
1	1:53408765:C:G	0	53408765	G	C
1	1:53414499:C:A	0	53414499	A	C
1	1:53484323:G:C	0	53484323	C	G
1	1:53543790:A:G	0	53543790	G	A
1	1:53545132:C:G	0	53545132	G	C
1	1:53561462:G:A	0	53561462	A	G
1	1:53602408:C:T	0	53602408	T	C
1	1:53630032:T:A	0	53630032	A	T
1	1:53636607:G:A	0	53636607	A	G
1	1:53646143:C:T	0	53646143	T	C
1	1:53652515:A:C	0	53652515	C	A
1	1:53670105:G:A	0	53670105	A	G
1	1:53694159:T:C	0	53694159	C	T
1	1:53773314:G:A	0	53773314	A	G
1	1:53781964:G:A	0	53781964	A	G
1	1:53811124:C:A	0	53811124	A	C
1	1:53818212:T:C	0	53818212	C	T
1	1:53925209:C:T	0	53925209	T	C
1	1:53981423:C:T	0	53981423	T	C
1	1:54019859:G:C	0	54019859	C	G
1	1:54024786:T:C	0	54024786	C	T
1	1:54100613:A:G	0	54100613	G	A
1	1:54137397:G:A	0	54137397	A	G
1	1:54142894:G:A	0	54142894	A	G
1	1:54148289:C:T	0	54148289	T	C
1	1:54153994:C:T	0	54153994	T	C
1	1:54338778:G:A	0	54338778	A	G
1	1:54371301:G:A	0	54371301	A	G
1	1:54379392:T:C	0	54379392	C	T
1	1:54386997:C:T	0	54386997	T	C
1	1:54440866:A:G	0	54440866	G	A
1	1:54451907:C:T	0	54451907	T	C
1	1:54523213:T:C	0	54523213	C	T
1	1:54529989:T:C	0	54529989	C	T
1	1:54535309:G:T	0	54535309	T	G
1	1:54547791:C:T	0	54547791	T	C
1	1:54565462:A:G	0	54565462	G	A
1	1:54566271:T:C	0	54566271	C	T
1	1:54581023:C:T	0	54581023	T	C
1	1:54592565:A:C	0	54592565	C	A
1	1:54626667:A:C	0	54626667	C	A
1	1:54692047:A:T	0	54692047	T	A
1	1:54712753:T:C	0	54712753	C	T
1	1:54726111:C:T	0	54726111	T	C
1	1:54733577:T:C	0	54733577	C	T
1	1:54735036:C:T	0	54735036	T	C
1	1:54749915:C:G	0	54749915	G	C
1	1:54795145:T:C	0	54795145	C	T
1	1:54803901:C:A	0	54803901	A	C
1	1:54818627:T:G	0	54818627	G	T
1	1:54876533:A:G	0	54876533	G	A
1	1:54879643:G:A	0	54879643	A	G
1	1:54888196:A:G	0	54888196	G	A
1	1:54891732:A:G	0	54891732	G	A
1	1:54910882:G:A	0	54910882	A	G
1	1:54915916:C:A	0	54915916	A	C
1	1:54921842:A:C	0	54921842	C	A
1	1:54951593:T:A	0	54951593	A	T
1	1:54989895:A:G	0	54989895	G	A
1	1:54998434:C:T	0	54998434	T	C
1	1:55007299:G:T	0	55007299	T	G
1	1:55028171:G:C	0	55028171	C	G
1	1:55055664:G:T	0	55055664	T	G
1	1:55076027:G:A	0	55076027	A	G
1	1:55098933:C:A	0	55098933	A	C
1	1:55109538:G:C	0	55109538	C	G
1	1:55159950:T:C	0	55159950	C	T
1	1:55163429:C:G	0	55163429	G	C
1	1:55189415:G:T	0	55189415	T	G
1	1:55200985:C:T	0	55200985	T	C
1	1:55216193:G:C	0	55216193	C	G
1	1:55246913:A:C	0	55246913	C	A
1	1:55257398:T:C	0	55257398	C	T
1	1:55258652:A:G	0	55258652	G	A
1	1:55268764:C:T	0	55268764	T	C
1	1:55277238:A:G	0	55277238	G	A
1	1:55291340:C:T	0	55291340	T	C
1	1:55305330:C:G	0	55305330	G	C
1	1:55484668:A:G	0	55484668	G	A
1	1:55486535:T:A	0	55486535	A	T
1	1:55514798:G:A	0	55514798	A	G
1	1:55521771:C:T	0	55521771	T	C
1	1:55551975:G:T	0	55551975	T	G
1	1:55572358:C:T	0	55572358	T	C
1	1:55586752:T:C	0	55586752	C	T
1	1:55592852:C:T	0	55592852	T	C
1	1:55607103:A:G	0	55607103	G	A
1	1:55611705:G:T	0	55611705	T	G
1	1:55681618:G:A	0	55681618	A	G
1	1:55702518:G:A	0	55702518	A	G
1	1:55729860:C:T	0	55729860	T	C
1	1:55739420:G:A	0	55739420	A	G
1	1:55740354:G:C	0	55740354	C	G
1	1:55771655:A:G	0	55771655	G	A
1	1:55806480:C:T	0	55806480	T	C
1	1:55822604:C:T	0	55822604	T	C
1	1:55830437:C:T	0	55830437	T	C
1	1:55831871:G:T	0	55831871	T	G
1	1:55888820:C:G	0	55888820	G	C
1	1:55973612:T:C	0	55973612	C	T
1	1:56057300:G:A	0	56057300	A	G
1	1:56073488:G:A	0	56073488	A	G
1	1:56101184:T:G	0	56101184	G	T
1	1:56169950:T:A	0	56169950	A	T
1	1:56193725:T:C	0	56193725	C	T
1	1:56197709:G:T	0	56197709	T	G
1	1:56202717:A:G	0	56202717	G	A
1	1:56304011:G:A	0	56304011	A	G
1	1:56346983:C:T	0	56346983	T	C
1	1:56476093:G:T	0	56476093	T	G
1	1:56529079:G:A	0	56529079	A	G
1	1:56542743:A:T	0	56542743	T	A
1	1:56563373:A:T	0	56563373	T	A
1	1:56572387:C:T	0	56572387	T	C
1	1:56591739:A:T	0	56591739	T	A
1	1:56601984:A:G	0	56601984	G	A
1	1:56621069:A:G	0	56621069	G	A
1	1:56647631:G:T	0	56647631	T	G
1	1:56649086:A:G	0	56649086	G	A
1	1:56656112:C:G	0	56656112	G	C
1	1:56677473:C:A	0	56677473	A	C
1	1:56702953:C:T	0	56702953	T	C
1	1:56726527:G:A	0	56726527	A	G
1	1:56746679:G:A	0	56746679	A	G
1	1:56783299:A:T	0	56783299	T	A
1	1:56793104:C:T	0	56793104	T	C
1	1:56796520:C:A	0	56796520	A	C
1	1:56814923:T:C	0	56814923	C	T
1	1:56876553:T:C	0	56876553	C	T
1	1:56899463:G:T	0	56899463	T	G
1	1:56959948:C:G	0	56959948	G	C
1	1:56975460:A:T	0	56975460	T	A
1	1:56978183:G:A	0	56978183	A	G
1	1:56978254:G:A	0	56978254	A	G
1	1:56982283:T:C	0	56982283	C	T
1	1:56988560:A:G	0	56988560	G	A
1	1:56991085:G:C	0	56991085	C	G
1	1:57016042:T:C	0	57016042	C	T
1	1:57022146:A:C	0	57022146	C	A
1	1:57032220:C:G	0	57032220	G	C
1	1:57042681:G:A	0	57042681	A	G
1	1:57048241:T:C	0	57048241	C	T
1	1:57056357:T:C	0	57056357	C	T
1	1:57081725:G:A	0	57081725	A	G
1	1:57091506:C:T	0	57091506	T	C
1	1:57121995:A:T	0	57121995	T	A
1	1:57143721:T:C	0	57143721	C	T
1	1:57149760:T:C	0	57149760	C	T
1	1:57173572:C:T	0	57173572	T	C
1	1:57191814:A:C	0	57191814	C	A
1	1:57201177:T:C	0	57201177	C	T
1	1:57203393:C:A	0	57203393	A	C
1	1:57222888:T:C	0	57222888	C	T
1	1:57273865:C:T	0	57273865	T	C
1	1:57284109:A:G	0	57284109	G	A
1	1:57296689:C:T	0	57296689	T	C
1	1:57307786:C:A	0	57307786	A	C
1	1:57321744:G:A	0	57321744	A	G
1	1:57363971:T:C	0	57363971	C	T
1	1:57386918:A:C	0	57386918	C	A
1	1:57407531:A:G	0	57407531	G	A
1	1:57444251:G:A	0	57444251	A	G
1	1:57444685:A:C	0	57444685	C	A
1	1:57444736:T:C	0	57444736	C	T
1	1:57470589:C:A	0	57470589	A	C
1	1:57513917:A:G	0	57513917	G	A
1	1:57552101:G:A	0	57552101	A	G
1	1:57552890:G:A	0	57552890	A	G
1	1:57565943:C:T	0	57565943	T	C
1	1:57574538:G:A	0	57574538	A	G
1	1:57599061:T:C	0	57599061	C	T
1	1:57631045:G:A	0	57631045	A	G
1	1:57687136:C:G	0	57687136	G	C
1	1:57706622:C:T	0	57706622	T	C
1	1:57717390:C:A	0	57717390	A	C
1	1:57739116:A:G	0	57739116	G	A
1	1:57775623:A:G	0	57775623	G	A
1	1:57809619:C:T	0	57809619	T	C
1	1:57872783:G:A	0	57872783	A	G
1	1:57874760:G:A	0	57874760	A	G
1	1:57949591:C:T	0	57949591	T	C
1	1:57979816:A:G	0	57979816	G	A
1	1:57980855:C:T	0	57980855	T	C
1	1:57980865:C:G	0	57980865	G	C
1	1:57984719:T:C	0	57984719	C	T
1	1:57996800:A:T	0	57996800	T	A
1	1:58030722:T:G	0	58030722	G	T
1	1:58074690:C:T	0	58074690	T	C
1	1:58090367:C:G	0	58090367	G	C
1	1:58098782:G:A	0	58098782	A	G
1	1:58132699:T:C	0	58132699	C	T
1	1:58149033:T:C	0	58149033	C	T
1	1:58166819:T:C	0	58166819	C	T
1	1:58167272:C:T	0	58167272	T	C
1	1:58227024:C:G	0	58227024	G	C
1	1:58230192:T:C	0	58230192	C	T
1	1:58273554:A:T	0	58273554	T	A
1	1:58295008:G:T	0	58295008	T	G
1	1:58309949:A:G	0	58309949	G	A
1	1:58351200:T:C	0	58351200	C	T
1	1:58374454:C:A	0	58374454	A	C
1	1:58398089:A:G	0	58398089	G	A
1	1:58464265:T:C	0	58464265	C	T
1	1:58505054:G:A	0	58505054	A	G
1	1:58518904:C:T	0	58518904	T	C
1	1:58556559:G:A	0	58556559	A	G
1	1:58564618:C:T	0	58564618	T	C
1	1:58574094:C:T	0	58574094	T	C
1	1:58575196:T:C	0	58575196	C	T
1	1:58579209:C:T	0	58579209	T	C
1	1:58584351:T:C	0	58584351	C	T
1	1:58597989:T:A	0	58597989	A	T
1	1:58620009:C:G	0	58620009	G	C
1	1:58639528:G:A	0	58639528	A	G
1	1:58647843:G:A	0	58647843	A	G
1	1:58658342:T:C	0	58658342	C	T
1	1:58676321:C:G	0	58676321	G	C
1	1:58688212:T:C	0	58688212	C	T
1	1:58697533:C:A	0	58697533	A	C
1	1:58702269:A:G	0	58702269	G	A
1	1:58704777:C:T	0	58704777	T	C
1	1:58706046:G:A	0	58706046	A	G
1	1:58712222:G:A	0	58712222	A	G
1	1:58715618:C:G	0	58715618	G	C
1	1:58768791:T:C	0	58768791	C	T
1	1:58835513:G:T	0	58835513	T	G
1	1:58872694:T:G	0	58872694	G	T
1	1:58877427:A:G	0	58877427	G	A
1	1:58899002:G:A	0	58899002	A	G
1	1:58970144:G:C	0	58970144	C	G
1	1:58988379:G:A	0	58988379	A	G
1	1:59002621:A:G	0	59002621	G	A
1	1:59012576:A:G	0	59012576	G	A
1	1:59024642:G:C	0	59024642	C	G
1	1:59026283:C:T	0	59026283	T	C
1	1:59092096:C:T	0	59092096	T	C
1	1:59100723:C:T	0	59100723	T	C
1	1:59102860:A:C	0	59102860	C	A
1	1:59128093:A:T	0	59128093	T	A
1	1:59151631:A:G	0	59151631	G	A
1	1:59195414:G:T	0	59195414	T	G
1	1:59255679:G:C	0	59255679	C	G
1	1:59292206:T:G	0	59292206	G	T
1	1:59298787:T:C	0	59298787	C	T
1	1:59308400:G:A	0	59308400	A	G
1	1:59351170:T:C	0	59351170	C	T
1	1:59369518:C:T	0	59369518	T	C
1	1:59379228:A:G	0	59379228	G	A
1	1:59382762:C:T	0	59382762	T	C
1	1:59394979:G:T	0	59394979	T	G
1	1:59438130:G:A	0	59438130	A	G
1	1:59480913:A:G	0	59480913	G	A
1	1:59483867:G:A	0	59483867	A	G
1	1:59502711:G:A	0	59502711	A	G
1	1:59519568:G:A	0	59519568	A	G
1	1:59528144:C:T	0	59528144	T	C
1	1:59531871:C:A	0	59531871	A	C
1	1:59650363:G:A	0	59650363	A	G
1	1:59662997:A:C	0	59662997	C	A
1	1:59663878:T:C	0	59663878	C	T
1	1:59738381:C:G	0	59738381	G	C
1	1:59781103:A:G	0	59781103	G	A
1	1:59796529:C:T	0	59796529	T	C
1	1:59838320:G:A	0	59838320	A	G
1	1:59924424:G:T	0	59924424	T	G
1	1:59936784:C:T	0	59936784	T	C
1	1:59955799:G:A	0	59955799	A	G
1	1:59968483:C:T	0	59968483	T	C
1	1:59972179:T:C	0	59972179	C	T
1	1:59988299:T:C	0	59988299	C	T
1	1:59994392:G:A	0	59994392	A	G
1	1:59994968:C:T	0	59994968	T	C
1	1:60007919:C:G	0	60007919	G	C
1	1:60048810:G:A	0	60048810	A	G
1	1:60107411:T:G	0	60107411	G	T
1	1:60108030:C:T	0	60108030	T	C
1	1:60154025:C:G	0	60154025	G	C
1	1:60161262:G:A	0	60161262	A	G
1	1:60208577:C:G	0	60208577	G	C
1	1:60212773:A:G	0	60212773	G	A
1	1:60220797:C:T	0	60220797	T	C
1	1:60233321:A:C	0	60233321	C	A
1	1:60266695:G:A	0	60266695	A	G
1	1:60268901:T:C	0	60268901	C	T
1	1:60275212:G:A	0	60275212	A	G
1	1:60308952:G:C	0	60308952	C	G
1	1:60315948:T:C	0	60315948	C	T
1	1:60317006:T:C	0	60317006	C	T
1	1:60374444:T:C	0	60374444	C	T
1	1:60394492:C:A	0	60394492	A	C
1	1:60401034:T:C	0	60401034	C	T
1	1:60499831:A:G	0	60499831	G	A
1	1:60558834:A:G	0	60558834	G	A
1	1:60581847:T:A	0	60581847	A	T
1	1:60647457:C:G	0	60647457	G	C
1	1:60648734:T:C	0	60648734	C	T
1	1:60724694:T:C	0	60724694	C	T
1	1:60726203:G:A	0	60726203	A	G
1	1:60778110:A:G	0	60778110	G	A
1	1:60797310:G:A	0	60797310	A	G
1	1:60834584:G:A	0	60834584	A	G
1	1:60901183:G:C	0	60901183	C	G
1	1:60914236:G:A	0	60914236	A	G
1	1:60918758:C:A	0	60918758	A	C
1	1:60934968:T:C	0	60934968	C	T
1	1:60957988:G:A	0	60957988	A	G
1	1:60970588:C:T	0	60970588	T	C
1	1:60980525:C:G	0	60980525	G	C
1	1:60991099:C:G	0	60991099	G	C
1	1:61033031:C:T	0	61033031	T	C
1	1:61068517:G:A	0	61068517	A	G
1	1:61074501:A:G	0	61074501	G	A
1	1:61095629:G:C	0	61095629	C	G
1	1:61100223:G:A	0	61100223	A	G
1	1:61111243:G:A	0	61111243	A	G
1	1:61117759:G:A	0	61117759	A	G
1	1:61137509:A:G	0	61137509	G	A
1	1:61138425:T:C	0	61138425	C	T
1	1:61154997:C:T	0	61154997	T	C
1	1:61156305:G:A	0	61156305	A	G
1	1:61165197:C:T	0	61165197	T	C
1	1:61187026:T:C	0	61187026	C	T
1	1:61189381:A:C	0	61189381	C	A
1	1:61191780:G:A	0	61191780	A	G
1	1:61241063:A:C	0	61241063	C	A
1	1:61244762:A:G	0	61244762	G	A
1	1:61343980:T:C	0	61343980	C	T
1	1:61379622:C:T	0	61379622	T	C
1	1:61419691:A:G	0	61419691	G	A
1	1:61441372:C:T	0	61441372	T	C
1	1:61454062:T:C	0	61454062	C	T
1	1:61454896:C:G	0	61454896	G	C
1	1:61457106:A:G	0	61457106	G	A
1	1:61469154:C:T	0	61469154	T	C
1	1:61510858:C:T	0	61510858	T	C
1	1:61525543:G:A	0	61525543	A	G
1	1:61529230:G:A	0	61529230	A	G
1	1:61530065:G:A	0	61530065	A	G
1	1:61553694:C:T	0	61553694	T	C
1	1:61554361:G:A	0	61554361	A	G
1	1:61592660:C:G	0	61592660	G	C
1	1:61596977:G:A	0	61596977	A	G
1	1:61612561:C:T	0	61612561	T	C
1	1:61615931:C:G	0	61615931	G	C
1	1:61617036:A:C	0	61617036	C	A
1	1:61619670:T:C	0	61619670	C	T
1	1:61632390:T:G	0	61632390	G	T
1	1:61645129:G:A	0	61645129	A	G
1	1:61646265:T:G	0	61646265	G	T
1	1:61659815:G:A	0	61659815	A	G
1	1:61690632:A:G	0	61690632	G	A
1	1:61703939:G:A	0	61703939	A	G
1	1:61709161:G:A	0	61709161	A	G
1	1:61726757:C:T	0	61726757	T	C
1	1:61741431:G:A	0	61741431	A	G
1	1:61799901:C:T	0	61799901	T	C
1	1:61832248:G:A	0	61832248	A	G
1	1:61860371:T:C	0	61860371	C	T
1	1:61883642:G:A	0	61883642	A	G
1	1:61892397:T:C	0	61892397	C	T
1	1:61899536:C:T	0	61899536	T	C
1	1:61904634:C:T	0	61904634	T	C
1	1:61937724:C:T	0	61937724	T	C
1	1:61985192:G:C	0	61985192	C	G
1	1:61994577:C:T	0	61994577	T	C
1	1:62019977:T:A	0	62019977	A	T
1	1:62020054:T:C	0	62020054	C	T
1	1:62074290:A:G	0	62074290	G	A
1	1:62102962:A:T	0	62102962	T	A
1	1:62116567:G:A	0	62116567	A	G
1	1:62116695:T:C	0	62116695	C	T
1	1:62129995:G:T	0	62129995	T	G
1	1:62137805:T:C	0	62137805	C	T
1	1:62138049:G:A	0	62138049	A	G
1	1:62170834:T:C	0	62170834	C	T
1	1:62196595:C:T	0	62196595	T	C
1	1:62261604:G:A	0	62261604	A	G
1	1:62269490:A:G	0	62269490	G	A
1	1:62277527:C:T	0	62277527	T	C
1	1:62352789:G:A	0	62352789	A	G
1	1:62434380:A:G	0	62434380	G	A
1	1:62446405:G:A	0	62446405	A	G
1	1:62447095:C:T	0	62447095	T	C
1	1:62451790:A:G	0	62451790	G	A
1	1:62465940:C:T	0	62465940	T	C
1	1:62471657:C:T	0	62471657	T	C
1	1:62517794:C:A	0	62517794	A	C
1	1:62551135:T:A	0	62551135	A	T
1	1:62555361:G:A	0	62555361	A	G
1	1:62570265:T:C	0	62570265	C	T
1	1:62577727:G:C	0	62577727	C	G
1	1:62585662:C:T	0	62585662	T	C
1	1:62616163:T:C	0	62616163	C	T
[truncated: 84,782 more rows]
