# Supplementary material for: Fast and accurate exhaustive higher-order epistasis search with BitEpi
Source: Sci Rep. 2021 Aug 5;11:15923. doi: 10.1038/s41598-021-94959-y (PMC8342486; doi:10.1038/s41598-021-94959-y)
Supplement: Supplementary file 2 — Supplementary Information 2. [file 41598_2021_94959_MOESM2_ESM.zip › SupplementaryDataFile/ccT1D.fam]

0	WTCCC58482	0	0	-9	2
0	WTCCC58483	0	0	-9	2
0	WTCCC58484	0	0	-9	2
0	WTCCC58485	0	0	-9	2
0	WTCCC58486	0	0	-9	2
0	WTCCC58488	0	0	-9	2
0	WTCCC58490	0	0	-9	2
0	WTCCC58491	0	0	-9	2
0	WTCCC58493	0	0	-9	2
0	WTCCC58494	0	0	-9	2
0	WTCCC58495	0	0	-9	2
0	WTCCC58496	0	0	-9	2
0	WTCCC58497	0	0	-9	2
0	WTCCC58498	0	0	-9	2
0	WTCCC58499	0	0	-9	2
0	WTCCC58500	0	0	-9	2
0	WTCCC58501	0	0	-9	2
0	WTCCC58502	0	0	-9	2
0	WTCCC58503	0	0	-9	2
0	WTCCC58504	0	0	-9	2
0	WTCCC58505	0	0	-9	2
0	WTCCC58507	0	0	-9	2
0	WTCCC58508	0	0	-9	2
0	WTCCC58509	0	0	-9	2
0	WTCCC58510	0	0	-9	2
0	WTCCC58511	0	0	-9	2
0	WTCCC58512	0	0	-9	2
0	WTCCC58513	0	0	-9	2
0	WTCCC58514	0	0	-9	2
0	WTCCC58515	0	0	-9	2
0	WTCCC58516	0	0	-9	2
0	WTCCC58517	0	0	-9	2
0	WTCCC58518	0	0	-9	2
0	WTCCC58519	0	0	-9	2
0	WTCCC58520	0	0	-9	2
0	WTCCC58521	0	0	-9	2
0	WTCCC58522	0	0	-9	2
0	WTCCC58523	0	0	-9	2
0	WTCCC58524	0	0	-9	2
0	WTCCC58525	0	0	-9	2
0	WTCCC58526	0	0	-9	2
0	WTCCC58527	0	0	-9	2
0	WTCCC58528	0	0	-9	2
0	WTCCC58529	0	0	-9	2
0	WTCCC58530	0	0	-9	2
0	WTCCC58531	0	0	-9	2
0	WTCCC58532	0	0	-9	2
0	WTCCC58533	0	0	-9	2
0	WTCCC58535	0	0	-9	2
0	WTCCC58536	0	0	-9	2
0	WTCCC58537	0	0	-9	2
0	WTCCC58538	0	0	-9	2
0	WTCCC58539	0	0	-9	2
0	WTCCC58540	0	0	-9	2
0	WTCCC58541	0	0	-9	2
0	WTCCC58542	0	0	-9	2
0	WTCCC58543	0	0	-9	2
0	WTCCC58544	0	0	-9	2
0	WTCCC58545	0	0	-9	2
0	WTCCC58546	0	0	-9	2
0	WTCCC58547	0	0	-9	2
0	WTCCC58548	0	0	-9	2
0	WTCCC58549	0	0	-9	2
0	WTCCC58550	0	0	-9	2
0	WTCCC58551	0	0	-9	2
0	WTCCC58552	0	0	-9	2
0	WTCCC58553	0	0	-9	2
0	WTCCC58554	0	0	-9	2
0	WTCCC58555	0	0	-9	2
0	WTCCC58556	0	0	-9	2
0	WTCCC58557	0	0	-9	2
0	WTCCC58558	0	0	-9	2
0	WTCCC58559	0	0	-9	2
0	WTCCC58560	0	0	-9	2
0	WTCCC58561	0	0	-9	2
0	WTCCC58562	0	0	-9	2
0	WTCCC58563	0	0	-9	2
0	WTCCC58564	0	0	-9	2
0	WTCCC58565	0	0	-9	2
0	WTCCC58567	0	0	-9	2
0	WTCCC58568	0	0	-9	2
0	WTCCC58569	0	0	-9	2
0	WTCCC58570	0	0	-9	2
0	WTCCC58571	0	0	-9	2
0	WTCCC58572	0	0	-9	2
0	WTCCC58573	0	0	-9	2
0	WTCCC58574	0	0	-9	2
0	WTCCC58575	0	0	-9	2
0	WTCCC58578	0	0	-9	2
0	WTCCC58579	0	0	-9	2
0	WTCCC58580	0	0	-9	2
0	WTCCC58581	0	0	-9	2
0	WTCCC58582	0	0	-9	2
0	WTCCC58583	0	0	-9	2
0	WTCCC58590	0	0	-9	2
0	WTCCC58591	0	0	-9	2
0	WTCCC58592	0	0	-9	2
0	WTCCC58593	0	0	-9	2
0	WTCCC58594	0	0	-9	2
0	WTCCC58602	0	0	-9	2
0	WTCCC58603	0	0	-9	2
0	WTCCC58604	0	0	-9	2
0	WTCCC58605	0	0	-9	2
0	WTCCC58606	0	0	-9	2
0	WTCCC58614	0	0	-9	2
0	WTCCC58615	0	0	-9	2
0	WTCCC58616	0	0	-9	2
0	WTCCC58617	0	0	-9	2
0	WTCCC58618	0	0	-9	2
0	WTCCC58626	0	0	-9	2
0	WTCCC58627	0	0	-9	2
0	WTCCC58629	0	0	-9	2
0	WTCCC58630	0	0	-9	2
0	WTCCC58638	0	0	-9	2
0	WTCCC58639	0	0	-9	2
0	WTCCC58640	0	0	-9	2
0	WTCCC58641	0	0	-9	2
0	WTCCC58642	0	0	-9	2
0	WTCCC58650	0	0	-9	2
0	WTCCC58652	0	0	-9	2
0	WTCCC58653	0	0	-9	2
0	WTCCC58654	0	0	-9	2
0	WTCCC58662	0	0	-9	2
0	WTCCC58663	0	0	-9	2
0	WTCCC58664	0	0	-9	2
0	WTCCC58665	0	0	-9	2
0	WTCCC58666	0	0	-9	2
0	WTCCC58674	0	0	-9	2
0	WTCCC58675	0	0	-9	2
0	WTCCC58676	0	0	-9	2
0	WTCCC58677	0	0	-9	2
0	WTCCC58678	0	0	-9	2
0	WTCCC58679	0	0	-9	2
0	WTCCC58680	0	0	-9	2
0	WTCCC58681	0	0	-9	2
0	WTCCC58682	0	0	-9	2
0	WTCCC58683	0	0	-9	2
0	WTCCC58684	0	0	-9	2
0	WTCCC58685	0	0	-9	2
0	WTCCC58686	0	0	-9	2
0	WTCCC58687	0	0	-9	2
0	WTCCC58688	0	0	-9	2
0	WTCCC58689	0	0	-9	2
0	WTCCC58690	0	0	-9	2
0	WTCCC58691	0	0	-9	2
0	WTCCC58692	0	0	-9	2
0	WTCCC58693	0	0	-9	2
0	WTCCC58694	0	0	-9	2
0	WTCCC58695	0	0	-9	2
0	WTCCC58696	0	0	-9	2
0	WTCCC58698	0	0	-9	2
0	WTCCC58699	0	0	-9	2
0	WTCCC58700	0	0	-9	2
0	WTCCC58701	0	0	-9	2
0	WTCCC58702	0	0	-9	2
0	WTCCC58703	0	0	-9	2
0	WTCCC58704	0	0	-9	2
0	WTCCC58705	0	0	-9	2
0	WTCCC58706	0	0	-9	2
0	WTCCC58707	0	0	-9	2
0	WTCCC58708	0	0	-9	2
0	WTCCC58709	0	0	-9	2
0	WTCCC58710	0	0	-9	2
0	WTCCC58711	0	0	-9	2
0	WTCCC58712	0	0	-9	2
0	WTCCC58713	0	0	-9	2
0	WTCCC58714	0	0	-9	2
0	WTCCC58715	0	0	-9	2
0	WTCCC58716	0	0	-9	2
0	WTCCC58717	0	0	-9	2
0	WTCCC58718	0	0	-9	2
0	WTCCC58719	0	0	-9	2
0	WTCCC58720	0	0	-9	2
0	WTCCC58721	0	0	-9	2
0	WTCCC58722	0	0	-9	2
0	WTCCC58723	0	0	-9	2
0	WTCCC58725	0	0	-9	2
0	WTCCC58726	0	0	-9	2
0	WTCCC58727	0	0	-9	2
0	WTCCC58728	0	0	-9	2
0	WTCCC58729	0	0	-9	2
0	WTCCC58730	0	0	-9	2
0	WTCCC58731	0	0	-9	2
0	WTCCC58732	0	0	-9	2
0	WTCCC58733	0	0	-9	2
0	WTCCC58734	0	0	-9	2
0	WTCCC58735	0	0	-9	2
0	WTCCC58736	0	0	-9	2
0	WTCCC58737	0	0	-9	2
0	WTCCC58738	0	0	-9	2
0	WTCCC58739	0	0	-9	2
0	WTCCC58740	0	0	-9	2
0	WTCCC58741	0	0	-9	2
0	WTCCC58742	0	0	-9	2
0	WTCCC58743	0	0	-9	2
0	WTCCC58745	0	0	-9	2
0	WTCCC58747	0	0	-9	2
0	WTCCC58748	0	0	-9	2
0	WTCCC58749	0	0	-9	2
0	WTCCC58750	0	0	-9	2
0	WTCCC58751	0	0	-9	2
0	WTCCC58752	0	0	-9	2
0	WTCCC58753	0	0	-9	2
0	WTCCC58754	0	0	-9	2
0	WTCCC58755	0	0	-9	2
0	WTCCC58756	0	0	-9	2
0	WTCCC58757	0	0	-9	2
0	WTCCC58758	0	0	-9	2
0	WTCCC58759	0	0	-9	2
0	WTCCC58760	0	0	-9	2
0	WTCCC58761	0	0	-9	2
0	WTCCC58762	0	0	-9	2
0	WTCCC58763	0	0	-9	2
0	WTCCC58764	0	0	-9	2
0	WTCCC58765	0	0	-9	2
0	WTCCC58766	0	0	-9	2
0	WTCCC58767	0	0	-9	2
0	WTCCC58768	0	0	-9	2
0	WTCCC58769	0	0	-9	2
0	WTCCC58770	0	0	-9	2
0	WTCCC58771	0	0	-9	2
0	WTCCC58772	0	0	-9	2
0	WTCCC58773	0	0	-9	2
0	WTCCC58774	0	0	-9	2
0	WTCCC58775	0	0	-9	2
0	WTCCC58776	0	0	-9	2
0	WTCCC58777	0	0	-9	2
0	WTCCC58778	0	0	-9	2
0	WTCCC58779	0	0	-9	2
0	WTCCC58781	0	0	-9	2
0	WTCCC58782	0	0	-9	2
0	WTCCC58783	0	0	-9	2
0	WTCCC58784	0	0	-9	2
0	WTCCC58786	0	0	-9	2
0	WTCCC58787	0	0	-9	2
0	WTCCC58788	0	0	-9	2
0	WTCCC58790	0	0	-9	2
0	WTCCC58791	0	0	-9	2
0	WTCCC58793	0	0	-9	2
0	WTCCC58794	0	0	-9	2
0	WTCCC58795	0	0	-9	2
0	WTCCC58796	0	0	-9	2
0	WTCCC58797	0	0	-9	2
0	WTCCC58798	0	0	-9	2
0	WTCCC58799	0	0	-9	2
0	WTCCC58800	0	0	-9	2
0	WTCCC58801	0	0	-9	2
0	WTCCC58802	0	0	-9	2
0	WTCCC58803	0	0	-9	2
0	WTCCC58804	0	0	-9	2
0	WTCCC58805	0	0	-9	2
0	WTCCC58806	0	0	-9	2
0	WTCCC58807	0	0	-9	2
0	WTCCC58808	0	0	-9	2
0	WTCCC58809	0	0	-9	2
0	WTCCC58810	0	0	-9	2
0	WTCCC58811	0	0	-9	2
0	WTCCC58812	0	0	-9	2
0	WTCCC58813	0	0	-9	2
0	WTCCC58814	0	0	-9	2
0	WTCCC58815	0	0	-9	2
0	WTCCC58816	0	0	-9	2
0	WTCCC58817	0	0	-9	2
0	WTCCC58818	0	0	-9	2
0	WTCCC58819	0	0	-9	2
0	WTCCC58820	0	0	-9	2
0	WTCCC58821	0	0	-9	2
0	WTCCC58822	0	0	-9	2
0	WTCCC58823	0	0	-9	2
0	WTCCC58824	0	0	-9	2
0	WTCCC58825	0	0	-9	2
0	WTCCC58826	0	0	-9	2
0	WTCCC58827	0	0	-9	2
0	WTCCC58828	0	0	-9	2
0	WTCCC58829	0	0	-9	2
0	WTCCC58830	0	0	-9	2
0	WTCCC58831	0	0	-9	2
0	WTCCC58832	0	0	-9	2
0	WTCCC58835	0	0	-9	2
0	WTCCC58836	0	0	-9	2
0	WTCCC58837	0	0	-9	2
0	WTCCC58838	0	0	-9	2
0	WTCCC58839	0	0	-9	2
0	WTCCC58841	0	0	-9	2
0	WTCCC58842	0	0	-9	2
0	WTCCC58843	0	0	-9	2
0	WTCCC58844	0	0	-9	2
0	WTCCC58846	0	0	-9	2
0	WTCCC58847	0	0	-9	2
0	WTCCC58848	0	0	-9	2
0	WTCCC58849	0	0	-9	2
0	WTCCC58850	0	0	-9	2
0	WTCCC58851	0	0	-9	2
0	WTCCC58852	0	0	-9	2
0	WTCCC58853	0	0	-9	2
0	WTCCC58856	0	0	-9	2
0	WTCCC58857	0	0	-9	2
0	WTCCC58858	0	0	-9	2
0	WTCCC58860	0	0	-9	2
0	WTCCC58861	0	0	-9	2
0	WTCCC58862	0	0	-9	2
0	WTCCC58863	0	0	-9	2
0	WTCCC58864	0	0	-9	2
0	WTCCC58865	0	0	-9	2
0	WTCCC58867	0	0	-9	2
0	WTCCC58868	0	0	-9	2
0	WTCCC58869	0	0	-9	2
0	WTCCC58870	0	0	-9	2
0	WTCCC58871	0	0	-9	2
0	WTCCC58872	0	0	-9	2
0	WTCCC58873	0	0	-9	2
0	WTCCC58874	0	0	-9	2
0	WTCCC58876	0	0	-9	2
0	WTCCC58877	0	0	-9	2
0	WTCCC58878	0	0	-9	2
0	WTCCC58879	0	0	-9	2
0	WTCCC58880	0	0	-9	2
0	WTCCC58881	0	0	-9	2
0	WTCCC58882	0	0	-9	2
0	WTCCC58883	0	0	-9	2
0	WTCCC58884	0	0	-9	2
0	WTCCC58885	0	0	-9	2
0	WTCCC58887	0	0	-9	2
0	WTCCC58888	0	0	-9	2
0	WTCCC58889	0	0	-9	2
0	WTCCC58890	0	0	-9	2
0	WTCCC58891	0	0	-9	2
0	WTCCC58892	0	0	-9	2
0	WTCCC58893	0	0	-9	2
0	WTCCC58894	0	0	-9	2
0	WTCCC58895	0	0	-9	2
0	WTCCC58896	0	0	-9	2
0	WTCCC58897	0	0	-9	2
0	WTCCC58899	0	0	-9	2
0	WTCCC58900	0	0	-9	2
0	WTCCC58901	0	0	-9	2
0	WTCCC58902	0	0	-9	2
0	WTCCC58903	0	0	-9	2
0	WTCCC58904	0	0	-9	2
0	WTCCC58905	0	0	-9	2
0	WTCCC58906	0	0	-9	2
0	WTCCC58907	0	0	-9	2
0	WTCCC58908	0	0	-9	2
0	WTCCC58909	0	0	-9	2
0	WTCCC58911	0	0	-9	2
0	WTCCC58912	0	0	-9	2
0	WTCCC58913	0	0	-9	2
0	WTCCC58914	0	0	-9	2
0	WTCCC58915	0	0	-9	2
0	WTCCC58916	0	0	-9	2
0	WTCCC58917	0	0	-9	2
0	WTCCC58918	0	0	-9	2
0	WTCCC58919	0	0	-9	2
0	WTCCC58920	0	0	-9	2
0	WTCCC58921	0	0	-9	2
0	WTCCC58922	0	0	-9	2
0	WTCCC58923	0	0	-9	2
0	WTCCC58924	0	0	-9	2
0	WTCCC58925	0	0	-9	2
0	WTCCC58926	0	0	-9	2
0	WTCCC58928	0	0	-9	2
0	WTCCC58929	0	0	-9	2
0	WTCCC58930	0	0	-9	2
0	WTCCC58931	0	0	-9	2
0	WTCCC58932	0	0	-9	2
0	WTCCC58933	0	0	-9	2
0	WTCCC58934	0	0	-9	2
0	WTCCC58936	0	0	-9	2
0	WTCCC58937	0	0	-9	2
0	WTCCC58938	0	0	-9	2
0	WTCCC58939	0	0	-9	2
0	WTCCC58940	0	0	-9	2
0	WTCCC58941	0	0	-9	2
0	WTCCC58942	0	0	-9	2
0	WTCCC58943	0	0	-9	2
0	WTCCC58944	0	0	-9	2
0	WTCCC58945	0	0	-9	2
0	WTCCC58947	0	0	-9	2
0	WTCCC58948	0	0	-9	2
0	WTCCC58949	0	0	-9	2
0	WTCCC58950	0	0	-9	2
0	WTCCC58951	0	0	-9	2
0	WTCCC58952	0	0	-9	2
0	WTCCC58953	0	0	-9	2
0	WTCCC58954	0	0	-9	2
0	WTCCC58955	0	0	-9	2
0	WTCCC58956	0	0	-9	2
0	WTCCC58957	0	0	-9	2
0	WTCCC58958	0	0	-9	2
0	WTCCC58959	0	0	-9	2
0	WTCCC58960	0	0	-9	2
0	WTCCC58961	0	0	-9	2
0	WTCCC58962	0	0	-9	2
0	WTCCC58963	0	0	-9	2
0	WTCCC58964	0	0	-9	2
0	WTCCC58965	0	0	-9	2
0	WTCCC58966	0	0	-9	2
0	WTCCC58967	0	0	-9	2
0	WTCCC58968	0	0	-9	2
0	WTCCC58969	0	0	-9	2
0	WTCCC58970	0	0	-9	2
0	WTCCC58971	0	0	-9	2
0	WTCCC58972	0	0	-9	2
0	WTCCC58973	0	0	-9	2
0	WTCCC58974	0	0	-9	2
0	WTCCC58975	0	0	-9	2
0	WTCCC58976	0	0	-9	2
0	WTCCC58977	0	0	-9	2
0	WTCCC58978	0	0	-9	2
0	WTCCC58979	0	0	-9	2
0	WTCCC58980	0	0	-9	2
0	WTCCC58981	0	0	-9	2
0	WTCCC58982	0	0	-9	2
0	WTCCC58983	0	0	-9	2
0	WTCCC58984	0	0	-9	2
0	WTCCC58985	0	0	-9	2
0	WTCCC58986	0	0	-9	2
0	WTCCC58987	0	0	-9	2
0	WTCCC58988	0	0	-9	2
0	WTCCC58989	0	0	-9	2
0	WTCCC58990	0	0	-9	2
0	WTCCC58991	0	0	-9	2
0	WTCCC58992	0	0	-9	2
0	WTCCC58993	0	0	-9	2
0	WTCCC58994	0	0	-9	2
0	WTCCC58995	0	0	-9	2
0	WTCCC58996	0	0	-9	2
0	WTCCC58997	0	0	-9	2
0	WTCCC58998	0	0	-9	2
0	WTCCC58999	0	0	-9	2
0	WTCCC59000	0	0	-9	2
0	WTCCC59001	0	0	-9	2
0	WTCCC59002	0	0	-9	2
0	WTCCC59003	0	0	-9	2
0	WTCCC59004	0	0	-9	2
0	WTCCC59005	0	0	-9	2
0	WTCCC59006	0	0	-9	2
0	WTCCC59007	0	0	-9	2
0	WTCCC59008	0	0	-9	2
0	WTCCC59009	0	0	-9	2
0	WTCCC59010	0	0	-9	2
0	WTCCC59011	0	0	-9	2
0	WTCCC59012	0	0	-9	2
0	WTCCC59013	0	0	-9	2
0	WTCCC59014	0	0	-9	2
0	WTCCC59015	0	0	-9	2
0	WTCCC59016	0	0	-9	2
0	WTCCC59017	0	0	-9	2
0	WTCCC59018	0	0	-9	2
0	WTCCC59019	0	0	-9	2
0	WTCCC59020	0	0	-9	2
0	WTCCC59021	0	0	-9	2
0	WTCCC59022	0	0	-9	2
0	WTCCC59023	0	0	-9	2
0	WTCCC59024	0	0	-9	2
0	WTCCC59025	0	0	-9	2
0	WTCCC59026	0	0	-9	2
0	WTCCC59027	0	0	-9	2
0	WTCCC59028	0	0	-9	2
0	WTCCC59029	0	0	-9	2
0	WTCCC59030	0	0	-9	2
0	WTCCC59031	0	0	-9	2
0	WTCCC59032	0	0	-9	2
0	WTCCC59033	0	0	-9	2
0	WTCCC59034	0	0	-9	2
0	WTCCC59035	0	0	-9	2
0	WTCCC59036	0	0	-9	2
0	WTCCC59037	0	0	-9	2
0	WTCCC59038	0	0	-9	2
0	WTCCC59039	0	0	-9	2
0	WTCCC59040	0	0	-9	2
0	WTCCC59041	0	0	-9	2
0	WTCCC59043	0	0	-9	2
0	WTCCC59044	0	0	-9	2
0	WTCCC59045	0	0	-9	2
0	WTCCC59046	0	0	-9	2
0	WTCCC59047	0	0	-9	2
0	WTCCC59048	0	0	-9	2
0	WTCCC59049	0	0	-9	2
0	WTCCC59050	0	0	-9	2
0	WTCCC59051	0	0	-9	2
0	WTCCC59052	0	0	-9	2
0	WTCCC59053	0	0	-9	2
0	WTCCC59054	0	0	-9	2
0	WTCCC59055	0	0	-9	2
0	WTCCC59056	0	0	-9	2
0	WTCCC59057	0	0	-9	2
0	WTCCC59059	0	0	-9	2
0	WTCCC59060	0	0	-9	2
0	WTCCC59061	0	0	-9	2
0	WTCCC59062	0	0	-9	2
0	WTCCC59063	0	0	-9	2
0	WTCCC59064	0	0	-9	2
0	WTCCC59065	0	0	-9	2
0	WTCCC59066	0	0	-9	2
0	WTCCC59067	0	0	-9	2
0	WTCCC59068	0	0	-9	2
0	WTCCC59070	0	0	-9	2
0	WTCCC59071	0	0	-9	2
0	WTCCC59072	0	0	-9	2
0	WTCCC59074	0	0	-9	2
0	WTCCC59075	0	0	-9	2
0	WTCCC59076	0	0	-9	2
0	WTCCC59077	0	0	-9	2
0	WTCCC59078	0	0	-9	2
0	WTCCC59080	0	0	-9	2
0	WTCCC59081	0	0	-9	2
0	WTCCC59082	0	0	-9	2
0	WTCCC59083	0	0	-9	2
0	WTCCC59084	0	0	-9	2
0	WTCCC59085	0	0	-9	2
0	WTCCC59086	0	0	-9	2
0	WTCCC59088	0	0	-9	2
0	WTCCC59089	0	0	-9	2
0	WTCCC59090	0	0	-9	2
0	WTCCC59091	0	0	-9	2
0	WTCCC59092	0	0	-9	2
0	WTCCC59094	0	0	-9	2
0	WTCCC59095	0	0	-9	2
0	WTCCC59096	0	0	-9	2
0	WTCCC59097	0	0	-9	2
0	WTCCC59098	0	0	-9	2
0	WTCCC59099	0	0	-9	2
0	WTCCC59100	0	0	-9	2
0	WTCCC59101	0	0	-9	2
0	WTCCC59102	0	0	-9	2
0	WTCCC59103	0	0	-9	2
0	WTCCC59105	0	0	-9	2
0	WTCCC59106	0	0	-9	2
0	WTCCC59107	0	0	-9	2
0	WTCCC59108	0	0	-9	2
0	WTCCC59109	0	0	-9	2
0	WTCCC59110	0	0	-9	2
0	WTCCC59111	0	0	-9	2
0	WTCCC59112	0	0	-9	2
0	WTCCC59113	0	0	-9	2
0	WTCCC59114_1	0	0	-9	2
0	WTCCC59115	0	0	-9	2
0	WTCCC59116	0	0	-9	2
0	WTCCC59117	0	0	-9	2
0	WTCCC59118	0	0	-9	2
0	WTCCC59119	0	0	-9	2
0	WTCCC59120	0	0	-9	2
0	WTCCC59121	0	0	-9	2
0	WTCCC59122	0	0	-9	2
0	WTCCC59123	0	0	-9	2
0	WTCCC59124	0	0	-9	2
0	WTCCC59125	0	0	-9	2
0	WTCCC59126	0	0	-9	2
0	WTCCC59127	0	0	-9	2
0	WTCCC59128	0	0	-9	2
0	WTCCC59129	0	0	-9	2
0	WTCCC59130	0	0	-9	2
0	WTCCC59132	0	0	-9	2
0	WTCCC59133	0	0	-9	2
0	WTCCC59134	0	0	-9	2
0	WTCCC59135	0	0	-9	2
0	WTCCC59136	0	0	-9	2
0	WTCCC59137	0	0	-9	2
0	WTCCC59138	0	0	-9	2
0	WTCCC59139	0	0	-9	2
0	WTCCC59140	0	0	-9	2
0	WTCCC59141	0	0	-9	2
0	WTCCC59142	0	0	-9	2
0	WTCCC59143	0	0	-9	2
0	WTCCC59144	0	0	-9	2
0	WTCCC59146	0	0	-9	2
0	WTCCC59147	0	0	-9	2
0	WTCCC59148	0	0	-9	2
0	WTCCC59149	0	0	-9	2
0	WTCCC59150	0	0	-9	2
0	WTCCC59151	0	0	-9	2
0	WTCCC59152	0	0	-9	2
0	WTCCC59153	0	0	-9	2
0	WTCCC59155	0	0	-9	2
0	WTCCC59156	0	0	-9	2
0	WTCCC59157	0	0	-9	2
0	WTCCC59158	0	0	-9	2
0	WTCCC59159	0	0	-9	2
0	WTCCC59160	0	0	-9	2
0	WTCCC59161	0	0	-9	2
0	WTCCC59162	0	0	-9	2
0	WTCCC59163	0	0	-9	2
0	WTCCC59164	0	0	-9	2
0	WTCCC59165	0	0	-9	2
0	WTCCC59166	0	0	-9	2
0	WTCCC59167	0	0	-9	2
0	WTCCC59168	0	0	-9	2
0	WTCCC59169	0	0	-9	2
0	WTCCC59170	0	0	-9	2
0	WTCCC59171	0	0	-9	2
0	WTCCC59172	0	0	-9	2
0	WTCCC59173	0	0	-9	2
0	WTCCC59175	0	0	-9	2
0	WTCCC59177	0	0	-9	2
0	WTCCC59178	0	0	-9	2
0	WTCCC59179	0	0	-9	2
0	WTCCC59180	0	0	-9	2
0	WTCCC59181	0	0	-9	2
0	WTCCC59182	0	0	-9	2
0	WTCCC59183	0	0	-9	2
0	WTCCC59184	0	0	-9	2
0	WTCCC59185	0	0	-9	2
0	WTCCC59186	0	0	-9	2
0	WTCCC59187	0	0	-9	2
0	WTCCC59188	0	0	-9	2
0	WTCCC59189	0	0	-9	2
0	WTCCC59190	0	0	-9	2
0	WTCCC59191	0	0	-9	2
0	WTCCC59192	0	0	-9	2
0	WTCCC59193	0	0	-9	2
0	WTCCC59194	0	0	-9	2
0	WTCCC59195	0	0	-9	2
0	WTCCC59196	0	0	-9	2
0	WTCCC59197	0	0	-9	2
0	WTCCC59198	0	0	-9	2
0	WTCCC59200	0	0	-9	2
0	WTCCC59201	0	0	-9	2
0	WTCCC59202	0	0	-9	2
0	WTCCC59203	0	0	-9	2
0	WTCCC59204	0	0	-9	2
0	WTCCC59205	0	0	-9	2
0	WTCCC59206	0	0	-9	2
0	WTCCC59207	0	0	-9	2
0	WTCCC59208	0	0	-9	2
0	WTCCC59209	0	0	-9	2
0	WTCCC59211	0	0	-9	2
0	WTCCC59212	0	0	-9	2
0	WTCCC59214	0	0	-9	2
0	WTCCC59215	0	0	-9	2
0	WTCCC59216	0	0	-9	2
0	WTCCC59217	0	0	-9	2
0	WTCCC59218	0	0	-9	2
0	WTCCC59219	0	0	-9	2
0	WTCCC59220	0	0	-9	2
0	WTCCC59221	0	0	-9	2
0	WTCCC59222	0	0	-9	2
0	WTCCC59223	0	0	-9	2
0	WTCCC59224	0	0	-9	2
0	WTCCC59225	0	0	-9	2
0	WTCCC59226	0	0	-9	2
0	WTCCC59227	0	0	-9	2
0	WTCCC59228	0	0	-9	2
0	WTCCC59230	0	0	-9	2
0	WTCCC59232	0	0	-9	2
0	WTCCC59233	0	0	-9	2
0	WTCCC59234	0	0	-9	2
0	WTCCC59235	0	0	-9	2
0	WTCCC59236	0	0	-9	2
0	WTCCC59237	0	0	-9	2
0	WTCCC59238	0	0	-9	2
0	WTCCC59239	0	0	-9	2
0	WTCCC59240	0	0	-9	2
0	WTCCC59241	0	0	-9	2
0	WTCCC59242	0	0	-9	2
0	WTCCC59243	0	0	-9	2
0	WTCCC59244	0	0	-9	2
0	WTCCC59245	0	0	-9	2
0	WTCCC59246	0	0	-9	2
0	WTCCC59247	0	0	-9	2
0	WTCCC59248	0	0	-9	2
0	WTCCC59249	0	0	-9	2
0	WTCCC59251	0	0	-9	2
0	WTCCC59252	0	0	-9	2
0	WTCCC59253	0	0	-9	2
0	WTCCC59254	0	0	-9	2
0	WTCCC59255	0	0	-9	2
0	WTCCC59256	0	0	-9	2
0	WTCCC59257	0	0	-9	2
0	WTCCC59258	0	0	-9	2
0	WTCCC59259	0	0	-9	2
0	WTCCC59260	0	0	-9	2
0	WTCCC59261	0	0	-9	2
0	WTCCC59262	0	0	-9	2
0	WTCCC59263	0	0	-9	2
0	WTCCC59264	0	0	-9	2
0	WTCCC59265	0	0	-9	2
0	WTCCC59266	0	0	-9	2
0	WTCCC59267	0	0	-9	2
0	WTCCC59268	0	0	-9	2
0	WTCCC59269	0	0	-9	2
0	WTCCC59270	0	0	-9	2
0	WTCCC59271	0	0	-9	2
0	WTCCC59272	0	0	-9	2
0	WTCCC59273	0	0	-9	2
0	WTCCC59274	0	0	-9	2
0	WTCCC59275	0	0	-9	2
0	WTCCC59276	0	0	-9	2
0	WTCCC59277	0	0	-9	2
0	WTCCC59278	0	0	-9	2
0	WTCCC59279	0	0	-9	2
0	WTCCC59280	0	0	-9	2
0	WTCCC59281	0	0	-9	2
0	WTCCC59282	0	0	-9	2
0	WTCCC59284	0	0	-9	2
0	WTCCC59285	0	0	-9	2
0	WTCCC59286	0	0	-9	2
0	WTCCC59287	0	0	-9	2
0	WTCCC59288	0	0	-9	2
0	WTCCC59289	0	0	-9	2
0	WTCCC59290	0	0	-9	2
0	WTCCC59291	0	0	-9	2
0	WTCCC59293	0	0	-9	2
0	WTCCC59294	0	0	-9	2
0	WTCCC59295	0	0	-9	2
0	WTCCC59296	0	0	-9	2
0	WTCCC59297	0	0	-9	2
0	WTCCC59298	0	0	-9	2
0	WTCCC59299	0	0	-9	2
0	WTCCC59300	0	0	-9	2
0	WTCCC59301	0	0	-9	2
0	WTCCC59304	0	0	-9	2
0	WTCCC59305	0	0	-9	2
0	WTCCC59306	0	0	-9	2
0	WTCCC59307	0	0	-9	2
0	WTCCC59308	0	0	-9	2
0	WTCCC59309	0	0	-9	2
0	WTCCC59310	0	0	-9	2
0	WTCCC59311	0	0	-9	2
0	WTCCC59312	0	0	-9	2
0	WTCCC59313	0	0	-9	2
0	WTCCC59314	0	0	-9	2
0	WTCCC59315	0	0	-9	2
0	WTCCC59316	0	0	-9	2
0	WTCCC59317	0	0	-9	2
0	WTCCC59318	0	0	-9	2
0	WTCCC59319	0	0	-9	2
0	WTCCC59320	0	0	-9	2
0	WTCCC59321	0	0	-9	2
0	WTCCC59322	0	0	-9	2
0	WTCCC59323	0	0	-9	2
0	WTCCC59324	0	0	-9	2
0	WTCCC59325	0	0	-9	2
0	WTCCC59326	0	0	-9	2
0	WTCCC59327	0	0	-9	2
0	WTCCC59328	0	0	-9	2
0	WTCCC59329	0	0	-9	2
0	WTCCC59330	0	0	-9	2
0	WTCCC59331	0	0	-9	2
0	WTCCC59332	0	0	-9	2
0	WTCCC59333	0	0	-9	2
0	WTCCC59334	0	0	-9	2
0	WTCCC59335	0	0	-9	2
0	WTCCC59336	0	0	-9	2
0	WTCCC59337	0	0	-9	2
0	WTCCC59338	0	0	-9	2
0	WTCCC59339	0	0	-9	2
0	WTCCC59340	0	0	-9	2
0	WTCCC59341	0	0	-9	2
0	WTCCC59342	0	0	-9	2
0	WTCCC59343	0	0	-9	2
0	WTCCC59344	0	0	-9	2
0	WTCCC59345	0	0	-9	2
0	WTCCC59347	0	0	-9	2
0	WTCCC59348	0	0	-9	2
0	WTCCC59349	0	0	-9	2
0	WTCCC59350	0	0	-9	2
0	WTCCC59351	0	0	-9	2
0	WTCCC59352	0	0	-9	2
0	WTCCC59353	0	0	-9	2
0	WTCCC59354	0	0	-9	2
0	WTCCC59355	0	0	-9	2
0	WTCCC59356	0	0	-9	2
0	WTCCC59357	0	0	-9	2
0	WTCCC59358	0	0	-9	2
0	WTCCC59359	0	0	-9	2
0	WTCCC59360	0	0	-9	2
0	WTCCC59361	0	0	-9	2
0	WTCCC59362	0	0	-9	2
0	WTCCC59363	0	0	-9	2
0	WTCCC59364	0	0	-9	2
0	WTCCC59365	0	0	-9	2
0	WTCCC59366	0	0	-9	2
0	WTCCC59367	0	0	-9	2
0	WTCCC59369	0	0	-9	2
0	WTCCC59370	0	0	-9	2
0	WTCCC59371	0	0	-9	2
0	WTCCC59372	0	0	-9	2
0	WTCCC59373	0	0	-9	2
0	WTCCC59374	0	0	-9	2
0	WTCCC59375	0	0	-9	2
0	WTCCC59376	0	0	-9	2
0	WTCCC59377	0	0	-9	2
0	WTCCC59378	0	0	-9	2
0	WTCCC59379	0	0	-9	2
0	WTCCC59380	0	0	-9	2
0	WTCCC59381	0	0	-9	2
0	WTCCC59382	0	0	-9	2
0	WTCCC59383	0	0	-9	2
0	WTCCC59384	0	0	-9	2
0	WTCCC59385	0	0	-9	2
0	WTCCC59386	0	0	-9	2
0	WTCCC59387	0	0	-9	2
0	WTCCC59388	0	0	-9	2
0	WTCCC59389	0	0	-9	2
0	WTCCC59390	0	0	-9	2
0	WTCCC59391	0	0	-9	2
0	WTCCC59392	0	0	-9	2
0	WTCCC59393	0	0	-9	2
0	WTCCC59394	0	0	-9	2
0	WTCCC59395	0	0	-9	2
0	WTCCC59396	0	0	-9	2
0	WTCCC59397	0	0	-9	2
0	WTCCC59398	0	0	-9	2
0	WTCCC59399	0	0	-9	2
0	WTCCC59400	0	0	-9	2
0	WTCCC59401	0	0	-9	2
0	WTCCC59402	0	0	-9	2
0	WTCCC59403	0	0	-9	2
0	WTCCC59404	0	0	-9	2
0	WTCCC59405	0	0	-9	2
0	WTCCC59406	0	0	-9	2
0	WTCCC59407	0	0	-9	2
0	WTCCC59408	0	0	-9	2
0	WTCCC59410	0	0	-9	2
0	WTCCC59411	0	0	-9	2
0	WTCCC59412	0	0	-9	2
0	WTCCC59413	0	0	-9	2
0	WTCCC59414	0	0	-9	2
0	WTCCC59415	0	0	-9	2
0	WTCCC59416	0	0	-9	2
0	WTCCC59418	0	0	-9	2
0	WTCCC59419	0	0	-9	2
0	WTCCC59421	0	0	-9	2
0	WTCCC59423	0	0	-9	2
0	WTCCC59424	0	0	-9	2
0	WTCCC59425	0	0	-9	2
0	WTCCC59426	0	0	-9	2
0	WTCCC59427	0	0	-9	2
0	WTCCC59428	0	0	-9	2
0	WTCCC59429	0	0	-9	2
0	WTCCC59430	0	0	-9	2
0	WTCCC59431	0	0	-9	2
0	WTCCC59432	0	0	-9	2
0	WTCCC59433	0	0	-9	2
0	WTCCC59434	0	0	-9	2
0	WTCCC59435	0	0	-9	2
0	WTCCC59436	0	0	-9	2
0	WTCCC59437	0	0	-9	2
0	WTCCC59438	0	0	-9	2
0	WTCCC59439	0	0	-9	2
0	WTCCC59440	0	0	-9	2
0	WTCCC59441	0	0	-9	2
0	WTCCC59443	0	0	-9	2
0	WTCCC59444	0	0	-9	2
0	WTCCC59445	0	0	-9	2
0	WTCCC59446	0	0	-9	2
0	WTCCC59447	0	0	-9	2
0	WTCCC59448	0	0	-9	2
0	WTCCC59449	0	0	-9	2
0	WTCCC59450	0	0	-9	2
0	WTCCC59451	0	0	-9	2
0	WTCCC59452	0	0	-9	2
0	WTCCC59453	0	0	-9	2
0	WTCCC59454	0	0	-9	2
0	WTCCC59455	0	0	-9	2
0	WTCCC59456	0	0	-9	2
0	WTCCC59457	0	0	-9	2
0	WTCCC59458	0	0	-9	2
0	WTCCC59460	0	0	-9	2
0	WTCCC59461	0	0	-9	2
0	WTCCC59462	0	0	-9	2
0	WTCCC59463	0	0	-9	2
0	WTCCC59464	0	0	-9	2
0	WTCCC59465	0	0	-9	2
0	WTCCC59466	0	0	-9	2
0	WTCCC59467	0	0	-9	2
0	WTCCC59468	0	0	-9	2
0	WTCCC59469	0	0	-9	2
0	WTCCC59470	0	0	-9	2
0	WTCCC59471	0	0	-9	2
0	WTCCC59472	0	0	-9	2
0	WTCCC59473	0	0	-9	2
0	WTCCC59474	0	0	-9	2
0	WTCCC59475	0	0	-9	2
0	WTCCC59476	0	0	-9	2
0	WTCCC59477	0	0	-9	2
0	WTCCC59478	0	0	-9	2
0	WTCCC59479	0	0	-9	2
0	WTCCC59480	0	0	-9	2
0	WTCCC59481	0	0	-9	2
0	WTCCC59482	0	0	-9	2
0	WTCCC59483	0	0	-9	2
0	WTCCC59484	0	0	-9	2
0	WTCCC59485	0	0	-9	2
0	WTCCC59486	0	0	-9	2
0	WTCCC59487	0	0	-9	2
0	WTCCC59488	0	0	-9	2
0	WTCCC59489	0	0	-9	2
0	WTCCC59490	0	0	-9	2
0	WTCCC59491	0	0	-9	2
0	WTCCC59492	0	0	-9	2
0	WTCCC59493	0	0	-9	2
0	WTCCC59494	0	0	-9	2
0	WTCCC59495	0	0	-9	2
0	WTCCC59496	0	0	-9	2
0	WTCCC59497	0	0	-9	2
0	WTCCC59498	0	0	-9	2
0	WTCCC59499	0	0	-9	2
0	WTCCC59500	0	0	-9	2
0	WTCCC59501	0	0	-9	2
0	WTCCC59504	0	0	-9	2
0	WTCCC59505	0	0	-9	2
0	WTCCC59506	0	0	-9	2
0	WTCCC59507	0	0	-9	2
0	WTCCC59508	0	0	-9	2
0	WTCCC59509	0	0	-9	2
0	WTCCC59510	0	0	-9	2
0	WTCCC59511	0	0	-9	2
0	WTCCC59512	0	0	-9	2
0	WTCCC59513	0	0	-9	2
0	WTCCC59514	0	0	-9	2
0	WTCCC59515	0	0	-9	2
0	WTCCC59516	0	0	-9	2
0	WTCCC59517	0	0	-9	2
0	WTCCC59518	0	0	-9	2
0	WTCCC59519	0	0	-9	2
0	WTCCC59520	0	0	-9	2
0	WTCCC59521	0	0	-9	2
0	WTCCC59522	0	0	-9	2
0	WTCCC59523	0	0	-9	2
0	WTCCC59524	0	0	-9	2
0	WTCCC59525	0	0	-9	2
0	WTCCC59526	0	0	-9	2
0	WTCCC59527	0	0	-9	2
0	WTCCC59528	0	0	-9	2
0	WTCCC59529	0	0	-9	2
0	WTCCC59530	0	0	-9	2
0	WTCCC59531	0	0	-9	2
0	WTCCC59532	0	0	-9	2
0	WTCCC59533	0	0	-9	2
0	WTCCC59534	0	0	-9	2
0	WTCCC59535	0	0	-9	2
0	WTCCC59536	0	0	-9	2
0	WTCCC59537	0	0	-9	2
0	WTCCC59538	0	0	-9	2
0	WTCCC59539	0	0	-9	2
0	WTCCC59540	0	0	-9	2
0	WTCCC59541	0	0	-9	2
0	WTCCC59542	0	0	-9	2
0	WTCCC59543	0	0	-9	2
0	WTCCC59544	0	0	-9	2
0	WTCCC59545	0	0	-9	2
0	WTCCC59546	0	0	-9	2
0	WTCCC59547	0	0	-9	2
0	WTCCC59548	0	0	-9	2
0	WTCCC59549	0	0	-9	2
0	WTCCC59550	0	0	-9	2
0	WTCCC59551	0	0	-9	2
0	WTCCC59552	0	0	-9	2
0	WTCCC59553	0	0	-9	2
0	WTCCC59554	0	0	-9	2
0	WTCCC59555	0	0	-9	2
0	WTCCC59556	0	0	-9	2
0	WTCCC59557	0	0	-9	2
0	WTCCC59558	0	0	-9	2
0	WTCCC59559	0	0	-9	2
0	WTCCC59560	0	0	-9	2
0	WTCCC59561	0	0	-9	2
0	WTCCC59562	0	0	-9	2
0	WTCCC59563	0	0	-9	2
0	WTCCC59564	0	0	-9	2
0	WTCCC59565	0	0	-9	2
0	WTCCC59566	0	0	-9	2
0	WTCCC59567	0	0	-9	2
0	WTCCC59568	0	0	-9	2
0	WTCCC59569	0	0	-9	2
0	WTCCC59570	0	0	-9	2
0	WTCCC59571	0	0	-9	2
0	WTCCC59572	0	0	-9	2
0	WTCCC59573	0	0	-9	2
0	WTCCC59574	0	0	-9	2
0	WTCCC59575	0	0	-9	2
0	WTCCC59576	0	0	-9	2
0	WTCCC59577	0	0	-9	2
0	WTCCC59578	0	0	-9	2
0	WTCCC59579	0	0	-9	2
0	WTCCC59580	0	0	-9	2
0	WTCCC59581	0	0	-9	2
0	WTCCC59582	0	0	-9	2
0	WTCCC59583	0	0	-9	2
0	WTCCC59584	0	0	-9	2
0	WTCCC59585	0	0	-9	2
0	WTCCC59586	0	0	-9	2
0	WTCCC59587	0	0	-9	2
0	WTCCC59588	0	0	-9	2
0	WTCCC59589	0	0	-9	2
0	WTCCC59590	0	0	-9	2
0	WTCCC59591	0	0	-9	2
0	WTCCC59592	0	0	-9	2
0	WTCCC59593	0	0	-9	2
0	WTCCC59594	0	0	-9	2
0	WTCCC59595	0	0	-9	2
0	WTCCC59596	0	0	-9	2
0	WTCCC59597	0	0	-9	2
0	WTCCC59598	0	0	-9	2
0	WTCCC59599	0	0	-9	2
0	WTCCC59600	0	0	-9	2
0	WTCCC59601	0	0	-9	2
0	WTCCC59602	0	0	-9	2
0	WTCCC59603	0	0	-9	2
0	WTCCC59604	0	0	-9	2
0	WTCCC59605	0	0	-9	2
0	WTCCC59606	0	0	-9	2
0	WTCCC59607	0	0	-9	2
0	WTCCC59608	0	0	-9	2
0	WTCCC59609	0	0	-9	2
0	WTCCC59610	0	0	-9	2
0	WTCCC59611	0	0	-9	2
0	WTCCC59612	0	0	-9	2
0	WTCCC59613	0	0	-9	2
0	WTCCC59614	0	0	-9	2
0	WTCCC59615	0	0	-9	2
0	WTCCC59616	0	0	-9	2
0	WTCCC59617	0	0	-9	2
0	WTCCC59618	0	0	-9	2
0	WTCCC59619	0	0	-9	2
0	WTCCC59620	0	0	-9	2
0	WTCCC59621	0	0	-9	2
0	WTCCC59622	0	0	-9	2
0	WTCCC59623	0	0	-9	2
0	WTCCC59624	0	0	-9	2
0	WTCCC59625	0	0	-9	2
0	WTCCC59626	0	0	-9	2
0	WTCCC59627	0	0	-9	2
0	WTCCC59628	0	0	-9	2
0	WTCCC59629	0	0	-9	2
0	WTCCC59630	0	0	-9	2
0	WTCCC59631	0	0	-9	2
0	WTCCC59632	0	0	-9	2
0	WTCCC59633	0	0	-9	2
0	WTCCC66061	0	0	-9	1
0	WTCCC66062	0	0	-9	1
0	WTCCC66063	0	0	-9	1
0	WTCCC66064	0	0	-9	1
0	WTCCC66065	0	0	-9	1
0	WTCCC66066	0	0	-9	1
0	WTCCC66067	0	0	-9	1
0	WTCCC66068	0	0	-9	1
0	WTCCC66069	0	0	-9	1
0	WTCCC66070	0	0	-9	1
0	WTCCC66071	0	0	-9	1
0	WTCCC66073	0	0	-9	1
0	WTCCC66074	0	0	-9	1
0	WTCCC66075	0	0	-9	1
0	WTCCC66076	0	0	-9	1
0	WTCCC66077	0	0	-9	1
0	WTCCC66078	0	0	-9	1
0	WTCCC66079	0	0	-9	1
0	WTCCC66080	0	0	-9	1
0	WTCCC66081	0	0	-9	1
0	WTCCC66082	0	0	-9	1
0	WTCCC66083	0	0	-9	1
0	WTCCC66085	0	0	-9	1
0	WTCCC66086	0	0	-9	1
0	WTCCC66087	0	0	-9	1
0	WTCCC66088	0	0	-9	1
0	WTCCC66089	0	0	-9	1
0	WTCCC66090	0	0	-9	1
0	WTCCC66091	0	0	-9	1
0	WTCCC66092	0	0	-9	1
0	WTCCC66093	0	0	-9	1
0	WTCCC66095	0	0	-9	1
0	WTCCC66097	0	0	-9	1
0	WTCCC66098	0	0	-9	1
0	WTCCC66099	0	0	-9	1
0	WTCCC66100	0	0	-9	1
0	WTCCC66101	0	0	-9	1
0	WTCCC66102	0	0	-9	1
0	WTCCC66103	0	0	-9	1
0	WTCCC66104	0	0	-9	1
0	WTCCC66105	0	0	-9	1
0	WTCCC66106	0	0	-9	1
0	WTCCC66107	0	0	-9	1
0	WTCCC66109	0	0	-9	1
0	WTCCC66110	0	0	-9	1
0	WTCCC66111	0	0	-9	1
0	WTCCC66112	0	0	-9	1
0	WTCCC66113	0	0	-9	1
0	WTCCC66114	0	0	-9	1
0	WTCCC66115	0	0	-9	1
0	WTCCC66116	0	0	-9	1
0	WTCCC66117	0	0	-9	1
0	WTCCC66118	0	0	-9	1
0	WTCCC66119	0	0	-9	1
0	WTCCC66121	0	0	-9	1
0	WTCCC66122	0	0	-9	1
0	WTCCC66123	0	0	-9	1
0	WTCCC66124	0	0	-9	1
0	WTCCC66125	0	0	-9	1
0	WTCCC66126	0	0	-9	1
0	WTCCC66127	0	0	-9	1
0	WTCCC66128	0	0	-9	1
0	WTCCC66129	0	0	-9	1
0	WTCCC66130	0	0	-9	1
0	WTCCC66131	0	0	-9	1
0	WTCCC66133	0	0	-9	1
0	WTCCC66134	0	0	-9	1
0	WTCCC66135	0	0	-9	1
0	WTCCC66136	0	0	-9	1
0	WTCCC66137	0	0	-9	1
0	WTCCC66138	0	0	-9	1
0	WTCCC66140	0	0	-9	1
0	WTCCC66141	0	0	-9	1
0	WTCCC66142	0	0	-9	1
0	WTCCC66143	0	0	-9	1
0	WTCCC66145	0	0	-9	1
0	WTCCC66146	0	0	-9	1
0	WTCCC66147	0	0	-9	1
0	WTCCC66148	0	0	-9	1
0	WTCCC66149	0	0	-9	1
0	WTCCC66150	0	0	-9	1
0	WTCCC66151	0	0	-9	1
0	WTCCC66152	0	0	-9	1
0	WTCCC66153	0	0	-9	1
0	WTCCC66154	0	0	-9	1
0	WTCCC66155	0	0	-9	1
0	WTCCC66157	0	0	-9	1
0	WTCCC66158	0	0	-9	1
0	WTCCC66159	0	0	-9	1
0	WTCCC66160	0	0	-9	1
0	WTCCC66161	0	0	-9	1
0	WTCCC66162	0	0	-9	1
0	WTCCC66163	0	0	-9	1
0	WTCCC66164	0	0	-9	1
0	WTCCC66165	0	0	-9	1
0	WTCCC66166	0	0	-9	1
0	WTCCC66167	0	0	-9	1
0	WTCCC66169	0	0	-9	1
0	WTCCC66170	0	0	-9	1
0	WTCCC66171	0	0	-9	1
0	WTCCC66172	0	0	-9	1
0	WTCCC66173	0	0	-9	1
0	WTCCC66174	0	0	-9	1
0	WTCCC66175	0	0	-9	1
0	WTCCC66176	0	0	-9	1
0	WTCCC66177	0	0	-9	1
0	WTCCC66178	0	0	-9	1
0	WTCCC66179	0	0	-9	1
0	WTCCC66181	0	0	-9	1
0	WTCCC66182	0	0	-9	1
0	WTCCC66184	0	0	-9	1
0	WTCCC66185	0	0	-9	1
0	WTCCC66186	0	0	-9	1
0	WTCCC66187	0	0	-9	1
0	WTCCC66188	0	0	-9	1
0	WTCCC66189	0	0	-9	1
0	WTCCC66190	0	0	-9	1
0	WTCCC66191	0	0	-9	1
0	WTCCC66193	0	0	-9	1
0	WTCCC66194	0	0	-9	1
0	WTCCC66196	0	0	-9	1
0	WTCCC66197	0	0	-9	1
0	WTCCC66198	0	0	-9	1
0	WTCCC66199	0	0	-9	1
0	WTCCC66200	0	0	-9	1
0	WTCCC66201	0	0	-9	1
0	WTCCC66202	0	0	-9	1
0	WTCCC66205	0	0	-9	1
0	WTCCC66206	0	0	-9	1
0	WTCCC66208	0	0	-9	1
0	WTCCC66209	0	0	-9	1
0	WTCCC66210	0	0	-9	1
0	WTCCC66211	0	0	-9	1
0	WTCCC66212	0	0	-9	1
0	WTCCC66213	0	0	-9	1
0	WTCCC66214	0	0	-9	1
0	WTCCC66215	0	0	-9	1
0	WTCCC66217	0	0	-9	1
0	WTCCC66218	0	0	-9	1
0	WTCCC66220	0	0	-9	1
0	WTCCC66221	0	0	-9	1
0	WTCCC66222	0	0	-9	1
0	WTCCC66223	0	0	-9	1
0	WTCCC66224	0	0	-9	1
0	WTCCC66225	0	0	-9	1
0	WTCCC66226	0	0	-9	1
0	WTCCC66227	0	0	-9	1
0	WTCCC66229	0	0	-9	1
0	WTCCC66230	0	0	-9	1
0	WTCCC66231	0	0	-9	1
0	WTCCC66232	0	0	-9	1
0	WTCCC66233	0	0	-9	1
0	WTCCC66234	0	0	-9	1
0	WTCCC66235	0	0	-9	1
0	WTCCC66236	0	0	-9	1
0	WTCCC66237	0	0	-9	1
0	WTCCC66238	0	0	-9	1
0	WTCCC66239	0	0	-9	1
0	WTCCC66241	0	0	-9	1
0	WTCCC66242	0	0	-9	1
0	WTCCC66243	0	0	-9	1
0	WTCCC66244	0	0	-9	1
0	WTCCC66245	0	0	-9	1
0	WTCCC66247	0	0	-9	1
0	WTCCC66248	0	0	-9	1
0	WTCCC66249	0	0	-9	1
0	WTCCC66250	0	0	-9	1
0	WTCCC66251	0	0	-9	1
0	WTCCC66253	0	0	-9	1
0	WTCCC66254	0	0	-9	1
0	WTCCC66255	0	0	-9	1
0	WTCCC66256	0	0	-9	1
0	WTCCC66257	0	0	-9	1
0	WTCCC66258	0	0	-9	1
0	WTCCC66259	0	0	-9	1
0	WTCCC66260	0	0	-9	1
0	WTCCC66261	0	0	-9	1
0	WTCCC66262	0	0	-9	1
0	WTCCC66263	0	0	-9	1
0	WTCCC66265	0	0	-9	1
0	WTCCC66266	0	0	-9	1
0	WTCCC66267	0	0	-9	1
0	WTCCC66268	0	0	-9	1
0	WTCCC66269	0	0	-9	1
0	WTCCC66270	0	0	-9	1
0	WTCCC66271	0	0	-9	1
0	WTCCC66272	0	0	-9	1
0	WTCCC66273	0	0	-9	1
0	WTCCC66275	0	0	-9	1
0	WTCCC66277	0	0	-9	1
0	WTCCC66278	0	0	-9	1
0	WTCCC66279	0	0	-9	1
0	WTCCC66280	0	0	-9	1
0	WTCCC66281	0	0	-9	1
0	WTCCC66282	0	0	-9	1
0	WTCCC66284	0	0	-9	1
0	WTCCC66285	0	0	-9	1
0	WTCCC66286	0	0	-9	1
0	WTCCC66287	0	0	-9	1
0	WTCCC66289	0	0	-9	1
0	WTCCC66290	0	0	-9	1
0	WTCCC66291	0	0	-9	1
0	WTCCC66292	0	0	-9	1
0	WTCCC66293	0	0	-9	1
0	WTCCC66294	0	0	-9	1
0	WTCCC66295	0	0	-9	1
0	WTCCC66296	0	0	-9	1
0	WTCCC66297	0	0	-9	1
0	WTCCC66298	0	0	-9	1
0	WTCCC66299	0	0	-9	1
0	WTCCC66301	0	0	-9	1
0	WTCCC66302	0	0	-9	1
0	WTCCC66303	0	0	-9	1
0	WTCCC66304	0	0	-9	1
0	WTCCC66305	0	0	-9	1
0	WTCCC66306	0	0	-9	1
0	WTCCC66307	0	0	-9	1
0	WTCCC66308	0	0	-9	1
0	WTCCC66309	0	0	-9	1
0	WTCCC66310	0	0	-9	1
0	WTCCC66311	0	0	-9	1
0	WTCCC66313	0	0	-9	1
0	WTCCC66314	0	0	-9	1
0	WTCCC66315	0	0	-9	1
0	WTCCC66316	0	0	-9	1
0	WTCCC66317	0	0	-9	1
0	WTCCC66318	0	0	-9	1
0	WTCCC66319	0	0	-9	1
0	WTCCC66320	0	0	-9	1
0	WTCCC66321	0	0	-9	1
0	WTCCC66322	0	0	-9	1
0	WTCCC66323	0	0	-9	1
0	WTCCC66325	0	0	-9	1
0	WTCCC66326	0	0	-9	1
0	WTCCC66327	0	0	-9	1
0	WTCCC66328	0	0	-9	1
0	WTCCC66329	0	0	-9	1
0	WTCCC66330	0	0	-9	1
0	WTCCC66331	0	0	-9	1
0	WTCCC66332	0	0	-9	1
0	WTCCC66333	0	0	-9	1
0	WTCCC66334	0	0	-9	1
0	WTCCC66335	0	0	-9	1
0	WTCCC66337	0	0	-9	1
0	WTCCC66338	0	0	-9	1
0	WTCCC66339	0	0	-9	1
0	WTCCC66340	0	0	-9	1
0	WTCCC66341	0	0	-9	1
0	WTCCC66342	0	0	-9	1
0	WTCCC66343	0	0	-9	1
0	WTCCC66345	0	0	-9	1
0	WTCCC66346	0	0	-9	1
0	WTCCC66347	0	0	-9	1
0	WTCCC66349	0	0	-9	1
0	WTCCC66351	0	0	-9	1
0	WTCCC66352	0	0	-9	1
0	WTCCC66353	0	0	-9	1
0	WTCCC66354	0	0	-9	1
0	WTCCC66356	0	0	-9	1
0	WTCCC66359	0	0	-9	1
0	WTCCC66361	0	0	-9	1
0	WTCCC66362	0	0	-9	1
0	WTCCC66363	0	0	-9	1
0	WTCCC66364	0	0	-9	1
0	WTCCC66365	0	0	-9	1
0	WTCCC66366	0	0	-9	1
0	WTCCC66369	0	0	-9	1
0	WTCCC66370	0	0	-9	1
0	WTCCC66371	0	0	-9	1
0	WTCCC66374	0	0	-9	1
0	WTCCC66375	0	0	-9	1
0	WTCCC66376	0	0	-9	1
0	WTCCC66377	0	0	-9	1
0	WTCCC66378	0	0	-9	1
0	WTCCC66382	0	0	-9	1
0	WTCCC66383	0	0	-9	1
0	WTCCC66385	0	0	-9	1
0	WTCCC66386	0	0	-9	1
0	WTCCC66388	0	0	-9	1
0	WTCCC66389	0	0	-9	1
0	WTCCC66390	0	0	-9	1
0	WTCCC66391	0	0	-9	1
0	WTCCC66392	0	0	-9	1
0	WTCCC66393	0	0	-9	1
0	WTCCC66394	0	0	-9	1
0	WTCCC66397	0	0	-9	1
0	WTCCC66398	0	0	-9	1
0	WTCCC66399	0	0	-9	1
0	WTCCC66400	0	0	-9	1
0	WTCCC66401	0	0	-9	1
0	WTCCC66402	0	0	-9	1
0	WTCCC66403	0	0	-9	1
0	WTCCC66404	0	0	-9	1
0	WTCCC66406	0	0	-9	1
0	WTCCC66407	0	0	-9	1
0	WTCCC66408	0	0	-9	1
0	WTCCC66409	0	0	-9	1
0	WTCCC66410	0	0	-9	1
0	WTCCC66411	0	0	-9	1
0	WTCCC66413	0	0	-9	1
0	WTCCC66414	0	0	-9	1
0	WTCCC66415	0	0	-9	1
0	WTCCC66416	0	0	-9	1
0	WTCCC66417	0	0	-9	1
0	WTCCC66418	0	0	-9	1
0	WTCCC66419	0	0	-9	1
0	WTCCC66421	0	0	-9	1
0	WTCCC66422	0	0	-9	1
0	WTCCC66423	0	0	-9	1
0	WTCCC66424	0	0	-9	1
0	WTCCC66425	0	0	-9	1
0	WTCCC66427	0	0	-9	1
0	WTCCC66430	0	0	-9	1
0	WTCCC66431	0	0	-9	1
0	WTCCC66432	0	0	-9	1
0	WTCCC66433	0	0	-9	1
0	WTCCC66434	0	0	-9	1
0	WTCCC66435	0	0	-9	1
0	WTCCC66436	0	0	-9	1
0	WTCCC66438	0	0	-9	1
0	WTCCC66439	0	0	-9	1
0	WTCCC66440	0	0	-9	1
0	WTCCC66441	0	0	-9	1
0	WTCCC66443	0	0	-9	1
0	WTCCC66444	0	0	-9	1
0	WTCCC66445	0	0	-9	1
0	WTCCC66447	0	0	-9	1
0	WTCCC66448	0	0	-9	1
0	WTCCC66450	0	0	-9	1
0	WTCCC66451	0	0	-9	1
0	WTCCC66453	0	0	-9	1
0	WTCCC66454	0	0	-9	1
0	WTCCC66455	0	0	-9	1
0	WTCCC66456	0	0	-9	1
0	WTCCC66460	0	0	-9	1
0	WTCCC66462	0	0	-9	1
0	WTCCC66464	0	0	-9	1
0	WTCCC66466	0	0	-9	1
0	WTCCC66467	0	0	-9	1
0	WTCCC66468	0	0	-9	1
0	WTCCC66469	0	0	-9	1
0	WTCCC66470	0	0	-9	1
0	WTCCC66471	0	0	-9	1
0	WTCCC66472	0	0	-9	1
0	WTCCC66473	0	0	-9	1
0	WTCCC66474	0	0	-9	1
0	WTCCC66475	0	0	-9	1
0	WTCCC66478	0	0	-9	1
0	WTCCC66479	0	0	-9	1
0	WTCCC66480	0	0	-9	1
0	WTCCC66481	0	0	-9	1
0	WTCCC66482	0	0	-9	1
0	WTCCC66484	0	0	-9	1
0	WTCCC66486	0	0	-9	1
0	WTCCC66487	0	0	-9	1
0	WTCCC66488	0	0	-9	1
0	WTCCC66490	0	0	-9	1
0	WTCCC66491	0	0	-9	1
0	WTCCC66492	0	0	-9	1
0	WTCCC66493	0	0	-9	1
0	WTCCC66494	0	0	-9	1
0	WTCCC66495	0	0	-9	1
0	WTCCC66496	0	0	-9	1
0	WTCCC66498	0	0	-9	1
0	WTCCC66499	0	0	-9	1
0	WTCCC66502	0	0	-9	1
0	WTCCC66503	0	0	-9	1
0	WTCCC66504	0	0	-9	1
0	WTCCC66506	0	0	-9	1
0	WTCCC66507	0	0	-9	1
0	WTCCC66508	0	0	-9	1
0	WTCCC66510	0	0	-9	1
0	WTCCC66512	0	0	-9	1
0	WTCCC66513	0	0	-9	1
0	WTCCC66514	0	0	-9	1
0	WTCCC66515	0	0	-9	1
0	WTCCC66517	0	0	-9	1
0	WTCCC66527	0	0	-9	1
0	WTCCC66529	0	0	-9	1
0	WTCCC66530	0	0	-9	1
0	WTCCC66531	0	0	-9	1
0	WTCCC66532	0	0	-9	1
0	WTCCC66535	0	0	-9	1
0	WTCCC66537	0	0	-9	1
0	WTCCC66538	0	0	-9	1
0	WTCCC66539	0	0	-9	1
0	WTCCC66540	0	0	-9	1
0	WTCCC66541	0	0	-9	1
0	WTCCC66542	0	0	-9	1
0	WTCCC66543	0	0	-9	1
0	WTCCC66544	0	0	-9	1
0	WTCCC66545	0	0	-9	1
0	WTCCC66547	0	0	-9	1
0	WTCCC66549	0	0	-9	1
0	WTCCC66550	0	0	-9	1
0	WTCCC66551	0	0	-9	1
0	WTCCC66552	0	0	-9	1
0	WTCCC66553	0	0	-9	1
0	WTCCC66554	0	0	-9	1
0	WTCCC66556	0	0	-9	1
0	WTCCC66558	0	0	-9	1
0	WTCCC66559	0	0	-9	1
0	WTCCC66564	0	0	-9	1
0	WTCCC66565	0	0	-9	1
0	WTCCC66566	0	0	-9	1
0	WTCCC66568	0	0	-9	1
0	WTCCC66569	0	0	-9	1
0	WTCCC66570	0	0	-9	1
0	WTCCC66571	0	0	-9	1
0	WTCCC66573	0	0	-9	1
0	WTCCC66574	0	0	-9	1
0	WTCCC66575	0	0	-9	1
0	WTCCC66576	0	0	-9	1
0	WTCCC66577	0	0	-9	1
0	WTCCC66580	0	0	-9	1
0	WTCCC66581	0	0	-9	1
0	WTCCC66583	0	0	-9	1
0	WTCCC66584	0	0	-9	1
0	WTCCC66585	0	0	-9	1
0	WTCCC66586	0	0	-9	1
0	WTCCC66589	0	0	-9	1
0	WTCCC66590	0	0	-9	1
0	WTCCC66591	0	0	-9	1
0	WTCCC66592	0	0	-9	1
0	WTCCC66593	0	0	-9	1
0	WTCCC66594	0	0	-9	1
0	WTCCC66596	0	0	-9	1
0	WTCCC66597	0	0	-9	1
0	WTCCC66598	0	0	-9	1
0	WTCCC66599	0	0	-9	1
0	WTCCC66600	0	0	-9	1
0	WTCCC66602	0	0	-9	1
0	WTCCC66603	0	0	-9	1
0	WTCCC66604	0	0	-9	1
0	WTCCC66605	0	0	-9	1
0	WTCCC66607	0	0	-9	1
0	WTCCC66608	0	0	-9	1
0	WTCCC66609	0	0	-9	1
0	WTCCC66610	0	0	-9	1
0	WTCCC66611	0	0	-9	1
0	WTCCC66612	0	0	-9	1
0	WTCCC66613	0	0	-9	1
0	WTCCC66614	0	0	-9	1
0	WTCCC66617	0	0	-9	1
0	WTCCC66618	0	0	-9	1
0	WTCCC66620	0	0	-9	1
0	WTCCC66621	0	0	-9	1
0	WTCCC66622	0	0	-9	1
0	WTCCC66624	0	0	-9	1
0	WTCCC66625	0	0	-9	1
0	WTCCC66626	0	0	-9	1
0	WTCCC66628	0	0	-9	1
0	WTCCC66629	0	0	-9	1
0	WTCCC66631	0	0	-9	1
0	WTCCC66632	0	0	-9	1
0	WTCCC66634	0	0	-9	1
0	WTCCC66635	0	0	-9	1
0	WTCCC66636	0	0	-9	1
0	WTCCC66637	0	0	-9	1
0	WTCCC66638	0	0	-9	1
0	WTCCC66639	0	0	-9	1
0	WTCCC66640	0	0	-9	1
0	WTCCC66642	0	0	-9	1
0	WTCCC66644	0	0	-9	1
0	WTCCC66645	0	0	-9	1
0	WTCCC66646	0	0	-9	1
0	WTCCC66647	0	0	-9	1
0	WTCCC66648	0	0	-9	1
0	WTCCC66649	0	0	-9	1
0	WTCCC66650	0	0	-9	1
0	WTCCC66651	0	0	-9	1
0	WTCCC66653	0	0	-9	1
0	WTCCC66655	0	0	-9	1
0	WTCCC66656	0	0	-9	1
0	WTCCC66657	0	0	-9	1
0	WTCCC66658	0	0	-9	1
0	WTCCC66659	0	0	-9	1
0	WTCCC66660	0	0	-9	1
0	WTCCC66662	0	0	-9	1
0	WTCCC66663	0	0	-9	1
0	WTCCC66664	0	0	-9	1
0	WTCCC66665	0	0	-9	1
0	WTCCC66666	0	0	-9	1
0	WTCCC66668	0	0	-9	1
0	WTCCC66669	0	0	-9	1
0	WTCCC66670	0	0	-9	1
0	WTCCC66671	0	0	-9	1
0	WTCCC66672	0	0	-9	1
0	WTCCC66673	0	0	-9	1
0	WTCCC66674	0	0	-9	1
0	WTCCC66676	0	0	-9	1
0	WTCCC66677	0	0	-9	1
0	WTCCC66679	0	0	-9	1
0	WTCCC66680	0	0	-9	1
0	WTCCC66681	0	0	-9	1
0	WTCCC66682	0	0	-9	1
0	WTCCC66683	0	0	-9	1
0	WTCCC66684	0	0	-9	1
0	WTCCC66687	0	0	-9	1
0	WTCCC66688	0	0	-9	1
0	WTCCC66690	0	0	-9	1
0	WTCCC66691	0	0	-9	1
0	WTCCC66692	0	0	-9	1
0	WTCCC66693	0	0	-9	1
0	WTCCC66694	0	0	-9	1
0	WTCCC66695	0	0	-9	1
0	WTCCC66697	0	0	-9	1
0	WTCCC66698	0	0	-9	1
0	WTCCC66699	0	0	-9	1
0	WTCCC66700	0	0	-9	1
0	WTCCC66701	0	0	-9	1
0	WTCCC66702	0	0	-9	1
0	WTCCC66703	0	0	-9	1
0	WTCCC66704	0	0	-9	1
0	WTCCC66705	0	0	-9	1
0	WTCCC66706	0	0	-9	1
0	WTCCC66707	0	0	-9	1
0	WTCCC66709	0	0	-9	1
0	WTCCC66710	0	0	-9	1
0	WTCCC66711	0	0	-9	1
0	WTCCC66712_1	0	0	-9	1
0	WTCCC66713	0	0	-9	1
0	WTCCC66714	0	0	-9	1
0	WTCCC66715	0	0	-9	1
0	WTCCC66716	0	0	-9	1
0	WTCCC66717	0	0	-9	1
0	WTCCC66718	0	0	-9	1
0	WTCCC66719	0	0	-9	1
0	WTCCC66721	0	0	-9	1
0	WTCCC66722	0	0	-9	1
0	WTCCC66723	0	0	-9	1
0	WTCCC66724	0	0	-9	1
0	WTCCC66725	0	0	-9	1
0	WTCCC66726	0	0	-9	1
0	WTCCC66727	0	0	-9	1
0	WTCCC66728	0	0	-9	1
0	WTCCC66729	0	0	-9	1
0	WTCCC66730	0	0	-9	1
0	WTCCC66731	0	0	-9	1
0	WTCCC66733	0	0	-9	1
0	WTCCC66735	0	0	-9	1
0	WTCCC66737	0	0	-9	1
0	WTCCC66738	0	0	-9	1
0	WTCCC66739	0	0	-9	1
0	WTCCC66740	0	0	-9	1
0	WTCCC66741	0	0	-9	1
0	WTCCC66742	0	0	-9	1
0	WTCCC66743	0	0	-9	1
0	WTCCC66745	0	0	-9	1
0	WTCCC66746	0	0	-9	1
0	WTCCC66747	0	0	-9	1
0	WTCCC66748	0	0	-9	1
0	WTCCC66749	0	0	-9	1
0	WTCCC66750	0	0	-9	1
0	WTCCC66751	0	0	-9	1
0	WTCCC66752	0	0	-9	1
0	WTCCC66753	0	0	-9	1
0	WTCCC66754	0	0	-9	1
0	WTCCC66755	0	0	-9	1
0	WTCCC66757	0	0	-9	1
0	WTCCC66758	0	0	-9	1
0	WTCCC66760	0	0	-9	1
0	WTCCC66761	0	0	-9	1
0	WTCCC66762	0	0	-9	1
0	WTCCC66763	0	0	-9	1
0	WTCCC66764	0	0	-9	1
0	WTCCC66766	0	0	-9	1
0	WTCCC66767	0	0	-9	1
0	WTCCC66769	0	0	-9	1
0	WTCCC66770	0	0	-9	1
0	WTCCC66771	0	0	-9	1
0	WTCCC66772	0	0	-9	1
0	WTCCC66773	0	0	-9	1
0	WTCCC66774	0	0	-9	1
0	WTCCC66775	0	0	-9	1
0	WTCCC66776	0	0	-9	1
0	WTCCC66777	0	0	-9	1
0	WTCCC66778	0	0	-9	1
0	WTCCC66779_2	0	0	-9	1
0	WTCCC66781	0	0	-9	1
0	WTCCC66782	0	0	-9	1
0	WTCCC66783	0	0	-9	1
0	WTCCC66784	0	0	-9	1
0	WTCCC66785	0	0	-9	1
0	WTCCC66787	0	0	-9	1
0	WTCCC66788	0	0	-9	1
0	WTCCC66789	0	0	-9	1
0	WTCCC66790	0	0	-9	1
0	WTCCC66791	0	0	-9	1
0	WTCCC66793	0	0	-9	1
0	WTCCC66795	0	0	-9	1
0	WTCCC66796	0	0	-9	1
0	WTCCC66797	0	0	-9	1
0	WTCCC66799	0	0	-9	1
0	WTCCC66800	0	0	-9	1
0	WTCCC66801	0	0	-9	1
0	WTCCC66802	0	0	-9	1
0	WTCCC66803	0	0	-9	1
0	WTCCC66806	0	0	-9	1
0	WTCCC66807	0	0	-9	1
0	WTCCC66808	0	0	-9	1
0	WTCCC66809	0	0	-9	1
0	WTCCC66811	0	0	-9	1
0	WTCCC66812	0	0	-9	1
0	WTCCC66815	0	0	-9	1
0	WTCCC66820	0	0	-9	1
0	WTCCC66826	0	0	-9	1
0	WTCCC66827	0	0	-9	1
0	WTCCC66829	0	0	-9	1
0	WTCCC66831	0	0	-9	1
0	WTCCC66832	0	0	-9	1
0	WTCCC66833	0	0	-9	1
0	WTCCC66834	0	0	-9	1
0	WTCCC66835	0	0	-9	1
0	WTCCC66836	0	0	-9	1
0	WTCCC66838	0	0	-9	1
0	WTCCC66839	0	0	-9	1
0	WTCCC66841	0	0	-9	1
0	WTCCC66842	0	0	-9	1
0	WTCCC66843	0	0	-9	1
0	WTCCC66844	0	0	-9	1
0	WTCCC66845	0	0	-9	1
0	WTCCC66846	0	0	-9	1
0	WTCCC66847	0	0	-9	1
0	WTCCC66849	0	0	-9	1
0	WTCCC66850	0	0	-9	1
0	WTCCC66851	0	0	-9	1
0	WTCCC66854	0	0	-9	1
0	WTCCC66855	0	0	-9	1
0	WTCCC66856	0	0	-9	1
0	WTCCC66857	0	0	-9	1
0	WTCCC66858	0	0	-9	1
0	WTCCC66861	0	0	-9	1
0	WTCCC66866	0	0	-9	1
0	WTCCC66868	0	0	-9	1
0	WTCCC66869	0	0	-9	1
0	WTCCC66870	0	0	-9	1
0	WTCCC66871	0	0	-9	1
0	WTCCC66873	0	0	-9	1
0	WTCCC66874	0	0	-9	1
0	WTCCC66875	0	0	-9	1
0	WTCCC66877	0	0	-9	1
0	WTCCC66878	0	0	-9	1
0	WTCCC66879	0	0	-9	1
0	WTCCC66883	0	0	-9	1
0	WTCCC66884	0	0	-9	1
0	WTCCC66886	0	0	-9	1
0	WTCCC66887	0	0	-9	1
0	WTCCC66889	0	0	-9	1
0	WTCCC66890	0	0	-9	1
0	WTCCC66891	0	0	-9	1
0	WTCCC66892	0	0	-9	1
0	WTCCC66893	0	0	-9	1
0	WTCCC66894	0	0	-9	1
0	WTCCC66896	0	0	-9	1
0	WTCCC66897	0	0	-9	1
0	WTCCC66898	0	0	-9	1
0	WTCCC66899	0	0	-9	1
0	WTCCC66901	0	0	-9	1
0	WTCCC66903	0	0	-9	1
0	WTCCC66904	0	0	-9	1
0	WTCCC66905	0	0	-9	1
0	WTCCC66906	0	0	-9	1
0	WTCCC66907	0	0	-9	1
0	WTCCC66908	0	0	-9	1
0	WTCCC66910	0	0	-9	1
0	WTCCC66913	0	0	-9	1
0	WTCCC66914	0	0	-9	1
0	WTCCC66916	0	0	-9	1
0	WTCCC66917	0	0	-9	1
0	WTCCC66918	0	0	-9	1
0	WTCCC66919	0	0	-9	1
0	WTCCC66921	0	0	-9	1
0	WTCCC66923	0	0	-9	1
0	WTCCC66925	0	0	-9	1
0	WTCCC66928	0	0	-9	1
0	WTCCC66929	0	0	-9	1
0	WTCCC66930	0	0	-9	1
0	WTCCC66933	0	0	-9	1
0	WTCCC66935	0	0	-9	1
0	WTCCC66937	0	0	-9	1
0	WTCCC66939	0	0	-9	1
0	WTCCC66940	0	0	-9	1
0	WTCCC66941	0	0	-9	1
0	WTCCC66942	0	0	-9	1
0	WTCCC66945	0	0	-9	1
0	WTCCC66951	0	0	-9	1
0	WTCCC66953	0	0	-9	1
0	WTCCC66954	0	0	-9	1
0	WTCCC66956	0	0	-9	1
0	WTCCC66958	0	0	-9	1
0	WTCCC66959	0	0	-9	1
0	WTCCC66961	0	0	-9	1
0	WTCCC66962	0	0	-9	1
0	WTCCC66963	0	0	-9	1
0	WTCCC66964	0	0	-9	1
0	WTCCC66965	0	0	-9	1
0	WTCCC66967	0	0	-9	1
0	WTCCC66968	0	0	-9	1
0	WTCCC66969	0	0	-9	1
0	WTCCC66971	0	0	-9	1
0	WTCCC66973	0	0	-9	1
0	WTCCC66974	0	0	-9	1
0	WTCCC66976	0	0	-9	1
0	WTCCC66977	0	0	-9	1
0	WTCCC66978	0	0	-9	1
0	WTCCC66979	0	0	-9	1
0	WTCCC66981	0	0	-9	1
0	WTCCC66982	0	0	-9	1
0	WTCCC66983	0	0	-9	1
0	WTCCC66985	0	0	-9	1
0	WTCCC66986	0	0	-9	1
0	WTCCC66988	0	0	-9	1
0	WTCCC66990	0	0	-9	1
0	WTCCC66992	0	0	-9	1
0	WTCCC66994	0	0	-9	1
0	WTCCC66995	0	0	-9	1
0	WTCCC66997	0	0	-9	1
0	WTCCC66998	0	0	-9	1
0	WTCCC66999	0	0	-9	1
0	WTCCC67000	0	0	-9	1
0	WTCCC67001	0	0	-9	1
0	WTCCC67002	0	0	-9	1
0	WTCCC67003	0	0	-9	1
0	WTCCC67004	0	0	-9	1
0	WTCCC67005	0	0	-9	1
0	WTCCC67006	0	0	-9	1
0	WTCCC67007	0	0	-9	1
0	WTCCC67009	0	0	-9	1
0	WTCCC67011	0	0	-9	1
0	WTCCC67013	0	0	-9	1
0	WTCCC67014	0	0	-9	1
0	WTCCC67015	0	0	-9	1
0	WTCCC67016	0	0	-9	1
0	WTCCC67018	0	0	-9	1
0	WTCCC67019	0	0	-9	1
0	WTCCC67021	0	0	-9	1
0	WTCCC67022	0	0	-9	1
0	WTCCC67023	0	0	-9	1
0	WTCCC67024	0	0	-9	1
0	WTCCC67025	0	0	-9	1
0	WTCCC67026	0	0	-9	1
0	WTCCC67027	0	0	-9	1
0	WTCCC67028	0	0	-9	1
0	WTCCC67029	0	0	-9	1
0	WTCCC67030	0	0	-9	1
0	WTCCC67031	0	0	-9	1
0	WTCCC67033	0	0	-9	1
0	WTCCC67034	0	0	-9	1
0	WTCCC67035	0	0	-9	1
0	WTCCC67037	0	0	-9	1
0	WTCCC67038	0	0	-9	1
0	WTCCC67039	0	0	-9	1
0	WTCCC67040	0	0	-9	1
0	WTCCC67041	0	0	-9	1
0	WTCCC67042	0	0	-9	1
0	WTCCC67043	0	0	-9	1
0	WTCCC67045	0	0	-9	1
0	WTCCC67046	0	0	-9	1
0	WTCCC67047	0	0	-9	1
0	WTCCC67049	0	0	-9	1
0	WTCCC67050	0	0	-9	1
0	WTCCC67051	0	0	-9	1
0	WTCCC67052	0	0	-9	1
0	WTCCC67053	0	0	-9	1
0	WTCCC67054	0	0	-9	1
0	WTCCC67055	0	0	-9	1
0	WTCCC67057	0	0	-9	1
0	WTCCC67058	0	0	-9	1
0	WTCCC67059	0	0	-9	1
0	WTCCC67060	0	0	-9	1
0	WTCCC67061	0	0	-9	1
0	WTCCC67062	0	0	-9	1
0	WTCCC67063	0	0	-9	1
0	WTCCC67064	0	0	-9	1
0	WTCCC67066	0	0	-9	1
0	WTCCC67067	0	0	-9	1
0	WTCCC67069	0	0	-9	1
0	WTCCC67070	0	0	-9	1
0	WTCCC67071	0	0	-9	1
0	WTCCC67072	0	0	-9	1
0	WTCCC67073	0	0	-9	1
0	WTCCC67075	0	0	-9	1
0	WTCCC67076	0	0	-9	1
0	WTCCC67077	0	0	-9	1
0	WTCCC67078	0	0	-9	1
0	WTCCC67079	0	0	-9	1
0	WTCCC67081	0	0	-9	1
0	WTCCC67082	0	0	-9	1
0	WTCCC67083	0	0	-9	1
0	WTCCC67084	0	0	-9	1
0	WTCCC67085	0	0	-9	1
0	WTCCC67086	0	0	-9	1
0	WTCCC67087	0	0	-9	1
0	WTCCC67088	0	0	-9	1
0	WTCCC67090	0	0	-9	1
0	WTCCC67093	0	0	-9	1
0	WTCCC67094	0	0	-9	1
0	WTCCC67095	0	0	-9	1
0	WTCCC67096	0	0	-9	1
0	WTCCC67097	0	0	-9	1
0	WTCCC67098	0	0	-9	1
0	WTCCC67099	0	0	-9	1
0	WTCCC67101	0	0	-9	1
0	WTCCC67102	0	0	-9	1
0	WTCCC67103	0	0	-9	1
0	WTCCC67105	0	0	-9	1
0	WTCCC67106	0	0	-9	1
0	WTCCC67107	0	0	-9	1
0	WTCCC67108	0	0	-9	1
0	WTCCC67109	0	0	-9	1
0	WTCCC67110	0	0	-9	1
0	WTCCC67111	0	0	-9	1
0	WTCCC67112	0	0	-9	1
0	WTCCC67114	0	0	-9	1
0	WTCCC67115	0	0	-9	1
0	WTCCC67117	0	0	-9	1
0	WTCCC67119	0	0	-9	1
0	WTCCC67120	0	0	-9	1
0	WTCCC67121	0	0	-9	1
0	WTCCC67122	0	0	-9	1
0	WTCCC67123	0	0	-9	1
0	WTCCC67124	0	0	-9	1
0	WTCCC67125	0	0	-9	1
0	WTCCC67126	0	0	-9	1
0	WTCCC67127	0	0	-9	1
0	WTCCC67129	0	0	-9	1
0	WTCCC67130	0	0	-9	1
0	WTCCC67131	0	0	-9	1
0	WTCCC67132	0	0	-9	1
0	WTCCC67133	0	0	-9	1
0	WTCCC67134	0	0	-9	1
0	WTCCC67135	0	0	-9	1
0	WTCCC67136	0	0	-9	1
0	WTCCC67137	0	0	-9	1
0	WTCCC67138	0	0	-9	1
0	WTCCC67139	0	0	-9	1
0	WTCCC67141	0	0	-9	1
0	WTCCC67143	0	0	-9	1
0	WTCCC67144	0	0	-9	1
0	WTCCC67145	0	0	-9	1
0	WTCCC67146	0	0	-9	1
0	WTCCC67147	0	0	-9	1
0	WTCCC67148	0	0	-9	1
0	WTCCC67149	0	0	-9	1
0	WTCCC67150	0	0	-9	1
0	WTCCC67151	0	0	-9	1
0	WTCCC67153	0	0	-9	1
0	WTCCC67154	0	0	-9	1
0	WTCCC67155	0	0	-9	1
0	WTCCC67156	0	0	-9	1
0	WTCCC67157	0	0	-9	1
0	WTCCC67158	0	0	-9	1
0	WTCCC67159	0	0	-9	1
0	WTCCC67160	0	0	-9	1
0	WTCCC67161	0	0	-9	1
0	WTCCC67162	0	0	-9	1
0	WTCCC67163	0	0	-9	1
0	WTCCC67165	0	0	-9	1
0	WTCCC67166	0	0	-9	1
0	WTCCC67167	0	0	-9	1
0	WTCCC67168	0	0	-9	1
0	WTCCC67169	0	0	-9	1
0	WTCCC67170	0	0	-9	1
0	WTCCC67171	0	0	-9	1
0	WTCCC67172	0	0	-9	1
0	WTCCC67173	0	0	-9	1
0	WTCCC67174	0	0	-9	1
0	WTCCC67175	0	0	-9	1
0	WTCCC67177	0	0	-9	1
0	WTCCC67180	0	0	-9	1
0	WTCCC67182	0	0	-9	1
0	WTCCC67183	0	0	-9	1
0	WTCCC67184	0	0	-9	1
0	WTCCC67185	0	0	-9	1
0	WTCCC67186	0	0	-9	1
0	WTCCC67187	0	0	-9	1
0	WTCCC67189	0	0	-9	1
0	WTCCC67192	0	0	-9	1
0	WTCCC67193	0	0	-9	1
0	WTCCC67194	0	0	-9	1
0	WTCCC67195	0	0	-9	1
0	WTCCC67196	0	0	-9	1
0	WTCCC67197	0	0	-9	1
0	WTCCC67198	0	0	-9	1
0	WTCCC67199	0	0	-9	1
0	WTCCC67201	0	0	-9	1
0	WTCCC67202	0	0	-9	1
0	WTCCC67203	0	0	-9	1
0	WTCCC67204	0	0	-9	1
0	WTCCC67205	0	0	-9	1
0	WTCCC67206	0	0	-9	1
0	WTCCC67207	0	0	-9	1
0	WTCCC67208	0	0	-9	1
0	WTCCC67209	0	0	-9	1
0	WTCCC67210	0	0	-9	1
0	WTCCC88213	0	0	-9	1
0	WTCCC88218	0	0	-9	1
0	WTCCC88221	0	0	-9	1
0	WTCCC88223	0	0	-9	1
0	WTCCC88225	0	0	-9	1
0	WTCCC88226	0	0	-9	1
0	WTCCC88227	0	0	-9	1
0	WTCCC88230	0	0	-9	1
0	WTCCC88235	0	0	-9	1
0	WTCCC88237	0	0	-9	1
0	WTCCC88238	0	0	-9	1
0	WTCCC88239	0	0	-9	1
0	WTCCC88243	0	0	-9	1
0	WTCCC88244	0	0	-9	1
0	WTCCC88246	0	0	-9	1
0	WTCCC88250	0	0	-9	1
0	WTCCC88252	0	0	-9	1
0	WTCCC88253	0	0	-9	1
0	WTCCC88254	0	0	-9	1
0	WTCCC88255	0	0	-9	1
0	WTCCC88257	0	0	-9	1
0	WTCCC88258	0	0	-9	1
0	WTCCC88259	0	0	-9	1
0	WTCCC88263	0	0	-9	1
0	WTCCC88268	0	0	-9	1
0	WTCCC88270	0	0	-9	1
0	WTCCC88271	0	0	-9	1
0	WTCCC88273	0	0	-9	1
0	WTCCC88274	0	0	-9	1
0	WTCCC88275	0	0	-9	1
0	WTCCC88277	0	0	-9	1
0	WTCCC88279	0	0	-9	1
0	WTCCC88280	0	0	-9	1
0	WTCCC88282	0	0	-9	1
0	WTCCC88283	0	0	-9	1
0	WTCCC88285	0	0	-9	1
0	WTCCC88288	0	0	-9	1
0	WTCCC88291	0	0	-9	1
0	WTCCC88292	0	0	-9	1
0	WTCCC88293	0	0	-9	1
0	WTCCC88295	0	0	-9	1
0	WTCCC88299	0	0	-9	1
0	WTCCC88301	0	0	-9	1
0	WTCCC88303	0	0	-9	1
0	WTCCC88304	0	0	-9	1
0	WTCCC88306	0	0	-9	1
0	WTCCC88307	0	0	-9	1
0	WTCCC88309	0	0	-9	1
0	WTCCC88314	0	0	-9	1
0	WTCCC88315	0	0	-9	1
0	WTCCC88317	0	0	-9	1
0	WTCCC88322	0	0	-9	1
0	WTCCC88323	0	0	-9	1
0	WTCCC88325	0	0	-9	1
0	WTCCC88326	0	0	-9	1
0	WTCCC88327	0	0	-9	1
0	WTCCC88328	0	0	-9	1
0	WTCCC88329	0	0	-9	1
0	WTCCC88330	0	0	-9	1
0	WTCCC88331	0	0	-9	1
0	WTCCC88335	0	0	-9	1
0	WTCCC88336	0	0	-9	1
0	WTCCC88337	0	0	-9	1
0	WTCCC88339	0	0	-9	1
0	WTCCC88343	0	0	-9	1
0	WTCCC88345	0	0	-9	1
0	WTCCC88347	0	0	-9	1
0	WTCCC88349	0	0	-9	1
0	WTCCC88350	0	0	-9	1
0	WTCCC88351	0	0	-9	1
0	WTCCC88352	0	0	-9	1
0	WTCCC88355	0	0	-9	1
0	WTCCC88357	0	0	-9	1
[truncated: 2,901 more rows]
