# Supplementary material for: Fast and accurate exhaustive higher-order epistasis search with BitEpi
Source: Sci Rep. 2021 Aug 5;11:15923. doi: 10.1038/s41598-021-94959-y (PMC8342486; doi:10.1038/s41598-021-94959-y)
Supplement: Supplementary file 2 — Supplementary Information 2. [file 41598_2021_94959_MOESM2_ESM.zip › SupplementaryDataFile/ccBD.fam]

0	WTCCC64537	0	0	-9	2
0	WTCCC64538	0	0	-9	2
0	WTCCC64539	0	0	-9	2
0	WTCCC64540	0	0	-9	2
0	WTCCC64541	0	0	-9	2
0	WTCCC64542	0	0	-9	2
0	WTCCC64543	0	0	-9	2
0	WTCCC64544	0	0	-9	2
0	WTCCC64545	0	0	-9	2
0	WTCCC64546	0	0	-9	2
0	WTCCC64547	0	0	-9	2
0	WTCCC64548	0	0	-9	2
0	WTCCC64549	0	0	-9	2
0	WTCCC64550	0	0	-9	2
0	WTCCC64551	0	0	-9	2
0	WTCCC64552	0	0	-9	2
0	WTCCC64553	0	0	-9	2
0	WTCCC64554	0	0	-9	2
0	WTCCC64555	0	0	-9	2
0	WTCCC64556	0	0	-9	2
0	WTCCC64558	0	0	-9	2
0	WTCCC64559	0	0	-9	2
0	WTCCC64560	0	0	-9	2
0	WTCCC64561	0	0	-9	2
0	WTCCC64562	0	0	-9	2
0	WTCCC64564	0	0	-9	2
0	WTCCC64565	0	0	-9	2
0	WTCCC64566	0	0	-9	2
0	WTCCC64567	0	0	-9	2
0	WTCCC64568	0	0	-9	2
0	WTCCC64569	0	0	-9	2
0	WTCCC64570	0	0	-9	2
0	WTCCC64571	0	0	-9	2
0	WTCCC64572	0	0	-9	2
0	WTCCC64573	0	0	-9	2
0	WTCCC64574	0	0	-9	2
0	WTCCC64575	0	0	-9	2
0	WTCCC64576	0	0	-9	2
0	WTCCC64577	0	0	-9	2
0	WTCCC64578	0	0	-9	2
0	WTCCC64579	0	0	-9	2
0	WTCCC64580	0	0	-9	2
0	WTCCC64582	0	0	-9	2
0	WTCCC64583	0	0	-9	2
0	WTCCC64584	0	0	-9	2
0	WTCCC64585	0	0	-9	2
0	WTCCC64586	0	0	-9	2
0	WTCCC64587	0	0	-9	2
0	WTCCC64588	0	0	-9	2
0	WTCCC64589	0	0	-9	2
0	WTCCC64590	0	0	-9	2
0	WTCCC64591	0	0	-9	2
0	WTCCC64592	0	0	-9	2
0	WTCCC64593	0	0	-9	2
0	WTCCC64594	0	0	-9	2
0	WTCCC64597	0	0	-9	2
0	WTCCC64599	0	0	-9	2
0	WTCCC64601	0	0	-9	2
0	WTCCC64602	0	0	-9	2
0	WTCCC64603	0	0	-9	2
0	WTCCC64604	0	0	-9	2
0	WTCCC64606	0	0	-9	2
0	WTCCC64607	0	0	-9	2
0	WTCCC64608	0	0	-9	2
0	WTCCC64609	0	0	-9	2
0	WTCCC64610	0	0	-9	2
0	WTCCC64611	0	0	-9	2
0	WTCCC64612	0	0	-9	2
0	WTCCC64614	0	0	-9	2
0	WTCCC64615	0	0	-9	2
0	WTCCC64616	0	0	-9	2
0	WTCCC64618	0	0	-9	2
0	WTCCC64619	0	0	-9	2
0	WTCCC64621	0	0	-9	2
0	WTCCC64622	0	0	-9	2
0	WTCCC64623	0	0	-9	2
0	WTCCC64624	0	0	-9	2
0	WTCCC64625	0	0	-9	2
0	WTCCC64626	0	0	-9	2
0	WTCCC64627	0	0	-9	2
0	WTCCC64628	0	0	-9	2
0	WTCCC64629	0	0	-9	2
0	WTCCC64630	0	0	-9	2
0	WTCCC64631	0	0	-9	2
0	WTCCC64632	0	0	-9	2
0	WTCCC64633	0	0	-9	2
0	WTCCC64634	0	0	-9	2
0	WTCCC64635	0	0	-9	2
0	WTCCC64637	0	0	-9	2
0	WTCCC64638	0	0	-9	2
0	WTCCC64639	0	0	-9	2
0	WTCCC64641	0	0	-9	2
0	WTCCC64643	0	0	-9	2
0	WTCCC64644	0	0	-9	2
0	WTCCC64646	0	0	-9	2
0	WTCCC64647	0	0	-9	2
0	WTCCC64648	0	0	-9	2
0	WTCCC64649	0	0	-9	2
0	WTCCC64651	0	0	-9	2
0	WTCCC64653	0	0	-9	2
0	WTCCC64654	0	0	-9	2
0	WTCCC64655	0	0	-9	2
0	WTCCC64656	0	0	-9	2
0	WTCCC64657	0	0	-9	2
0	WTCCC64658	0	0	-9	2
0	WTCCC64659	0	0	-9	2
0	WTCCC64660	0	0	-9	2
0	WTCCC64661	0	0	-9	2
0	WTCCC64662	0	0	-9	2
0	WTCCC64663	0	0	-9	2
0	WTCCC64664	0	0	-9	2
0	WTCCC64665	0	0	-9	2
0	WTCCC64666	0	0	-9	2
0	WTCCC64667	0	0	-9	2
0	WTCCC64668	0	0	-9	2
0	WTCCC64669	0	0	-9	2
0	WTCCC64670	0	0	-9	2
0	WTCCC64671	0	0	-9	2
0	WTCCC64672	0	0	-9	2
0	WTCCC64673	0	0	-9	2
0	WTCCC64674	0	0	-9	2
0	WTCCC64675	0	0	-9	2
0	WTCCC64676	0	0	-9	2
0	WTCCC64677	0	0	-9	2
0	WTCCC64678	0	0	-9	2
0	WTCCC64679	0	0	-9	2
0	WTCCC64680	0	0	-9	2
0	WTCCC64681	0	0	-9	2
0	WTCCC64682	0	0	-9	2
0	WTCCC64683	0	0	-9	2
0	WTCCC64684	0	0	-9	2
0	WTCCC64685	0	0	-9	2
0	WTCCC64686	0	0	-9	2
0	WTCCC64687	0	0	-9	2
0	WTCCC64688	0	0	-9	2
0	WTCCC64689	0	0	-9	2
0	WTCCC64690	0	0	-9	2
0	WTCCC64691	0	0	-9	2
0	WTCCC64694	0	0	-9	2
0	WTCCC64695	0	0	-9	2
0	WTCCC64696	0	0	-9	2
0	WTCCC64697	0	0	-9	2
0	WTCCC64698	0	0	-9	2
0	WTCCC64700	0	0	-9	2
0	WTCCC64702	0	0	-9	2
0	WTCCC64703	0	0	-9	2
0	WTCCC64704	0	0	-9	2
0	WTCCC64707	0	0	-9	2
0	WTCCC64708	0	0	-9	2
0	WTCCC64709	0	0	-9	2
0	WTCCC64710	0	0	-9	2
0	WTCCC64712	0	0	-9	2
0	WTCCC64713	0	0	-9	2
0	WTCCC64714	0	0	-9	2
0	WTCCC64715	0	0	-9	2
0	WTCCC64716	0	0	-9	2
0	WTCCC64717	0	0	-9	2
0	WTCCC64718	0	0	-9	2
0	WTCCC64719	0	0	-9	2
0	WTCCC64721	0	0	-9	2
0	WTCCC64722	0	0	-9	2
0	WTCCC64723	0	0	-9	2
0	WTCCC64724	0	0	-9	2
0	WTCCC64725	0	0	-9	2
0	WTCCC64726	0	0	-9	2
0	WTCCC64730	0	0	-9	2
0	WTCCC64731	0	0	-9	2
0	WTCCC64732	0	0	-9	2
0	WTCCC64733	0	0	-9	2
0	WTCCC64734	0	0	-9	2
0	WTCCC64735	0	0	-9	2
0	WTCCC64736	0	0	-9	2
0	WTCCC64737	0	0	-9	2
0	WTCCC64739	0	0	-9	2
0	WTCCC64741	0	0	-9	2
0	WTCCC64743	0	0	-9	2
0	WTCCC64744	0	0	-9	2
0	WTCCC64745	0	0	-9	2
0	WTCCC64747	0	0	-9	2
0	WTCCC64748	0	0	-9	2
0	WTCCC64749	0	0	-9	2
0	WTCCC64750	0	0	-9	2
0	WTCCC64751	0	0	-9	2
0	WTCCC64753	0	0	-9	2
0	WTCCC64754	0	0	-9	2
0	WTCCC64755	0	0	-9	2
0	WTCCC64756	0	0	-9	2
0	WTCCC64757	0	0	-9	2
0	WTCCC64758	0	0	-9	2
0	WTCCC64759	0	0	-9	2
0	WTCCC64760	0	0	-9	2
0	WTCCC64761	0	0	-9	2
0	WTCCC64762	0	0	-9	2
0	WTCCC64763	0	0	-9	2
0	WTCCC64764	0	0	-9	2
0	WTCCC64765	0	0	-9	2
0	WTCCC64766	0	0	-9	2
0	WTCCC64767	0	0	-9	2
0	WTCCC64768	0	0	-9	2
0	WTCCC64769	0	0	-9	2
0	WTCCC64770	0	0	-9	2
0	WTCCC64771	0	0	-9	2
0	WTCCC64772	0	0	-9	2
0	WTCCC64774	0	0	-9	2
0	WTCCC64775	0	0	-9	2
0	WTCCC64776	0	0	-9	2
0	WTCCC64777	0	0	-9	2
0	WTCCC64778	0	0	-9	2
0	WTCCC64779	0	0	-9	2
0	WTCCC64780	0	0	-9	2
0	WTCCC64781	0	0	-9	2
0	WTCCC64782	0	0	-9	2
0	WTCCC64783	0	0	-9	2
0	WTCCC64784	0	0	-9	2
0	WTCCC64785	0	0	-9	2
0	WTCCC64786	0	0	-9	2
0	WTCCC64787	0	0	-9	2
0	WTCCC64788	0	0	-9	2
0	WTCCC64789	0	0	-9	2
0	WTCCC64791	0	0	-9	2
0	WTCCC64792	0	0	-9	2
0	WTCCC64793	0	0	-9	2
0	WTCCC64794	0	0	-9	2
0	WTCCC64795	0	0	-9	2
0	WTCCC64796	0	0	-9	2
0	WTCCC64797	0	0	-9	2
0	WTCCC64798	0	0	-9	2
0	WTCCC64799	0	0	-9	2
0	WTCCC64800	0	0	-9	2
0	WTCCC64801	0	0	-9	2
0	WTCCC64802	0	0	-9	2
0	WTCCC64803	0	0	-9	2
0	WTCCC64804	0	0	-9	2
0	WTCCC64805	0	0	-9	2
0	WTCCC64806	0	0	-9	2
0	WTCCC64807	0	0	-9	2
0	WTCCC64808	0	0	-9	2
0	WTCCC64809	0	0	-9	2
0	WTCCC64810	0	0	-9	2
0	WTCCC64812	0	0	-9	2
0	WTCCC64813	0	0	-9	2
0	WTCCC64814	0	0	-9	2
0	WTCCC64815	0	0	-9	2
0	WTCCC64816	0	0	-9	2
0	WTCCC64817	0	0	-9	2
0	WTCCC64818	0	0	-9	2
0	WTCCC64819	0	0	-9	2
0	WTCCC64820	0	0	-9	2
0	WTCCC64821	0	0	-9	2
0	WTCCC64822	0	0	-9	2
0	WTCCC64823	0	0	-9	2
0	WTCCC64824	0	0	-9	2
0	WTCCC64825	0	0	-9	2
0	WTCCC64828	0	0	-9	2
0	WTCCC64829	0	0	-9	2
0	WTCCC64830	0	0	-9	2
0	WTCCC64831	0	0	-9	2
0	WTCCC64832	0	0	-9	2
0	WTCCC64833	0	0	-9	2
0	WTCCC64834	0	0	-9	2
0	WTCCC64835	0	0	-9	2
0	WTCCC64836	0	0	-9	2
0	WTCCC64837	0	0	-9	2
0	WTCCC64838	0	0	-9	2
0	WTCCC64839	0	0	-9	2
0	WTCCC64840	0	0	-9	2
0	WTCCC64841	0	0	-9	2
0	WTCCC64842	0	0	-9	2
0	WTCCC64843	0	0	-9	2
0	WTCCC64844	0	0	-9	2
0	WTCCC64845	0	0	-9	2
0	WTCCC64846	0	0	-9	2
0	WTCCC64847	0	0	-9	2
0	WTCCC64848	0	0	-9	2
0	WTCCC64849	0	0	-9	2
0	WTCCC64850	0	0	-9	2
0	WTCCC64851	0	0	-9	2
0	WTCCC64852	0	0	-9	2
0	WTCCC64853	0	0	-9	2
0	WTCCC64854	0	0	-9	2
0	WTCCC64855	0	0	-9	2
0	WTCCC64856	0	0	-9	2
0	WTCCC64857	0	0	-9	2
0	WTCCC64859	0	0	-9	2
0	WTCCC64861	0	0	-9	2
0	WTCCC64862	0	0	-9	2
0	WTCCC64865	0	0	-9	2
0	WTCCC64867	0	0	-9	2
0	WTCCC64869	0	0	-9	2
0	WTCCC64871	0	0	-9	2
0	WTCCC64873	0	0	-9	2
0	WTCCC64875	0	0	-9	2
0	WTCCC64877	0	0	-9	2
0	WTCCC64879	0	0	-9	2
0	WTCCC64881	0	0	-9	2
0	WTCCC64883	0	0	-9	2
0	WTCCC64885	0	0	-9	2
0	WTCCC64887	0	0	-9	2
0	WTCCC64889	0	0	-9	2
0	WTCCC64891	0	0	-9	2
0	WTCCC64893	0	0	-9	2
0	WTCCC64895	0	0	-9	2
0	WTCCC64897	0	0	-9	2
0	WTCCC64899	0	0	-9	2
0	WTCCC64901	0	0	-9	2
0	WTCCC64904	0	0	-9	2
0	WTCCC64906	0	0	-9	2
0	WTCCC64910	0	0	-9	2
0	WTCCC64912	0	0	-9	2
0	WTCCC64914	0	0	-9	2
0	WTCCC64916	0	0	-9	2
0	WTCCC64918	0	0	-9	2
0	WTCCC64920	0	0	-9	2
0	WTCCC64922	0	0	-9	2
0	WTCCC64924	0	0	-9	2
0	WTCCC64926	0	0	-9	2
0	WTCCC64928	0	0	-9	2
0	WTCCC64930	0	0	-9	2
0	WTCCC64932	0	0	-9	2
0	WTCCC64934	0	0	-9	2
0	WTCCC64937	0	0	-9	2
0	WTCCC64939	0	0	-9	2
0	WTCCC64941	0	0	-9	2
0	WTCCC64943	0	0	-9	2
0	WTCCC64945	0	0	-9	2
0	WTCCC64947	0	0	-9	2
0	WTCCC64949	0	0	-9	2
0	WTCCC64951	0	0	-9	2
0	WTCCC64953	0	0	-9	2
0	WTCCC64955	0	0	-9	2
0	WTCCC64957	0	0	-9	2
0	WTCCC64959	0	0	-9	2
0	WTCCC64961	0	0	-9	2
0	WTCCC64963	0	0	-9	2
0	WTCCC64965	0	0	-9	2
0	WTCCC64967	0	0	-9	2
0	WTCCC64969	0	0	-9	2
0	WTCCC64971	0	0	-9	2
0	WTCCC64973	0	0	-9	2
0	WTCCC64975	0	0	-9	2
0	WTCCC64977	0	0	-9	2
0	WTCCC64979	0	0	-9	2
0	WTCCC64981	0	0	-9	2
0	WTCCC64983	0	0	-9	2
0	WTCCC64986	0	0	-9	2
0	WTCCC64988	0	0	-9	2
0	WTCCC64992	0	0	-9	2
0	WTCCC64994	0	0	-9	2
0	WTCCC64996	0	0	-9	2
0	WTCCC64998	0	0	-9	2
0	WTCCC65000	0	0	-9	2
0	WTCCC65002	0	0	-9	2
0	WTCCC65004	0	0	-9	2
0	WTCCC65006	0	0	-9	2
0	WTCCC65008	0	0	-9	2
0	WTCCC65010	0	0	-9	2
0	WTCCC65012	0	0	-9	2
0	WTCCC65014	0	0	-9	2
0	WTCCC65016	0	0	-9	2
0	WTCCC65018	0	0	-9	2
0	WTCCC65020	0	0	-9	2
0	WTCCC65022	0	0	-9	2
0	WTCCC65024	0	0	-9	2
0	WTCCC65028	0	0	-9	2
0	WTCCC65030	0	0	-9	2
0	WTCCC65032	0	0	-9	2
0	WTCCC65034	0	0	-9	2
0	WTCCC65036	0	0	-9	2
0	WTCCC65038	0	0	-9	2
0	WTCCC65040	0	0	-9	2
0	WTCCC65041	0	0	-9	2
0	WTCCC65042	0	0	-9	2
0	WTCCC65043	0	0	-9	2
0	WTCCC65044	0	0	-9	2
0	WTCCC65045	0	0	-9	2
0	WTCCC65046	0	0	-9	2
0	WTCCC65047	0	0	-9	2
0	WTCCC65048	0	0	-9	2
0	WTCCC65049	0	0	-9	2
0	WTCCC65050	0	0	-9	2
0	WTCCC65051	0	0	-9	2
0	WTCCC65052	0	0	-9	2
0	WTCCC65054	0	0	-9	2
0	WTCCC65055	0	0	-9	2
0	WTCCC65056	0	0	-9	2
0	WTCCC65057	0	0	-9	2
0	WTCCC65058	0	0	-9	2
0	WTCCC65059	0	0	-9	2
0	WTCCC65060	0	0	-9	2
0	WTCCC65061	0	0	-9	2
0	WTCCC65062	0	0	-9	2
0	WTCCC65063	0	0	-9	2
0	WTCCC65064	0	0	-9	2
0	WTCCC65065	0	0	-9	2
0	WTCCC65066	0	0	-9	2
0	WTCCC65067	0	0	-9	2
0	WTCCC65068	0	0	-9	2
0	WTCCC65069	0	0	-9	2
0	WTCCC65070	0	0	-9	2
0	WTCCC65071	0	0	-9	2
0	WTCCC65072	0	0	-9	2
0	WTCCC65073	0	0	-9	2
0	WTCCC65074	0	0	-9	2
0	WTCCC65075	0	0	-9	2
0	WTCCC65076	0	0	-9	2
0	WTCCC65077	0	0	-9	2
0	WTCCC65078	0	0	-9	2
0	WTCCC65079	0	0	-9	2
0	WTCCC65080	0	0	-9	2
0	WTCCC65081	0	0	-9	2
0	WTCCC65082	0	0	-9	2
0	WTCCC65083	0	0	-9	2
0	WTCCC65084	0	0	-9	2
0	WTCCC65085	0	0	-9	2
0	WTCCC65086	0	0	-9	2
0	WTCCC65087	0	0	-9	2
0	WTCCC65088	0	0	-9	2
0	WTCCC65089	0	0	-9	2
0	WTCCC65090	0	0	-9	2
0	WTCCC65091	0	0	-9	2
0	WTCCC65092	0	0	-9	2
0	WTCCC65093	0	0	-9	2
0	WTCCC65094	0	0	-9	2
0	WTCCC65095	0	0	-9	2
0	WTCCC65096	0	0	-9	2
0	WTCCC65097	0	0	-9	2
0	WTCCC65098	0	0	-9	2
0	WTCCC65099	0	0	-9	2
0	WTCCC65100	0	0	-9	2
0	WTCCC65101	0	0	-9	2
0	WTCCC65102	0	0	-9	2
0	WTCCC65103	0	0	-9	2
0	WTCCC65104	0	0	-9	2
0	WTCCC65105	0	0	-9	2
0	WTCCC65107	0	0	-9	2
0	WTCCC65270	0	0	-9	2
0	WTCCC65272	0	0	-9	2
0	WTCCC65274	0	0	-9	2
0	WTCCC65276	0	0	-9	2
0	WTCCC65280	0	0	-9	2
0	WTCCC65282	0	0	-9	2
0	WTCCC65285	0	0	-9	2
0	WTCCC65287	0	0	-9	2
0	WTCCC65289	0	0	-9	2
0	WTCCC65291	0	0	-9	2
0	WTCCC65293	0	0	-9	2
0	WTCCC65295	0	0	-9	2
0	WTCCC65297	0	0	-9	2
0	WTCCC65299	0	0	-9	2
0	WTCCC65301	0	0	-9	2
0	WTCCC65303	0	0	-9	2
0	WTCCC65305	0	0	-9	2
0	WTCCC65307	0	0	-9	2
0	WTCCC65309	0	0	-9	2
0	WTCCC65311	0	0	-9	2
0	WTCCC65313	0	0	-9	2
0	WTCCC65314	0	0	-9	2
0	WTCCC65315	0	0	-9	2
0	WTCCC65316	0	0	-9	2
0	WTCCC65317	0	0	-9	2
0	WTCCC65318	0	0	-9	2
0	WTCCC65319	0	0	-9	2
0	WTCCC65320	0	0	-9	2
0	WTCCC65321	0	0	-9	2
0	WTCCC65322	0	0	-9	2
0	WTCCC65323	0	0	-9	2
0	WTCCC65324	0	0	-9	2
0	WTCCC65325	0	0	-9	2
0	WTCCC65326	0	0	-9	2
0	WTCCC65327	0	0	-9	2
0	WTCCC65329	0	0	-9	2
0	WTCCC65330	0	0	-9	2
0	WTCCC65331	0	0	-9	2
0	WTCCC65333	0	0	-9	2
0	WTCCC65334	0	0	-9	2
0	WTCCC65335	0	0	-9	2
0	WTCCC65336	0	0	-9	2
0	WTCCC65337	0	0	-9	2
0	WTCCC65338	0	0	-9	2
0	WTCCC65339	0	0	-9	2
0	WTCCC65340	0	0	-9	2
0	WTCCC65341	0	0	-9	2
0	WTCCC65342	0	0	-9	2
0	WTCCC65343	0	0	-9	2
0	WTCCC65344	0	0	-9	2
0	WTCCC65345	0	0	-9	2
0	WTCCC65346	0	0	-9	2
0	WTCCC65347	0	0	-9	2
0	WTCCC65348	0	0	-9	2
0	WTCCC65349	0	0	-9	2
0	WTCCC65350	0	0	-9	2
0	WTCCC65351	0	0	-9	2
0	WTCCC65352	0	0	-9	2
0	WTCCC65353	0	0	-9	2
0	WTCCC65354	0	0	-9	2
0	WTCCC65355	0	0	-9	2
0	WTCCC65356	0	0	-9	2
0	WTCCC65357	0	0	-9	2
0	WTCCC65358	0	0	-9	2
0	WTCCC65359	0	0	-9	2
0	WTCCC65360	0	0	-9	2
0	WTCCC65361	0	0	-9	2
0	WTCCC65362	0	0	-9	2
0	WTCCC65363	0	0	-9	2
0	WTCCC65364	0	0	-9	2
0	WTCCC65365	0	0	-9	2
0	WTCCC65366	0	0	-9	2
0	WTCCC65367	0	0	-9	2
0	WTCCC65368	0	0	-9	2
0	WTCCC65369	0	0	-9	2
0	WTCCC65370	0	0	-9	2
0	WTCCC65371	0	0	-9	2
0	WTCCC65372	0	0	-9	2
0	WTCCC65373	0	0	-9	2
0	WTCCC65374	0	0	-9	2
0	WTCCC65375	0	0	-9	2
0	WTCCC65376	0	0	-9	2
0	WTCCC65377	0	0	-9	2
0	WTCCC65379	0	0	-9	2
0	WTCCC65380	0	0	-9	2
0	WTCCC65381	0	0	-9	2
0	WTCCC65382	0	0	-9	2
0	WTCCC65383	0	0	-9	2
0	WTCCC65384	0	0	-9	2
0	WTCCC65385	0	0	-9	2
0	WTCCC65386	0	0	-9	2
0	WTCCC65387	0	0	-9	2
0	WTCCC65388	0	0	-9	2
0	WTCCC65389	0	0	-9	2
0	WTCCC65390	0	0	-9	2
0	WTCCC65391	0	0	-9	2
0	WTCCC65394	0	0	-9	2
0	WTCCC65395	0	0	-9	2
0	WTCCC65397	0	0	-9	2
0	WTCCC65398	0	0	-9	2
0	WTCCC65399	0	0	-9	2
0	WTCCC65400	0	0	-9	2
0	WTCCC65401	0	0	-9	2
0	WTCCC65402	0	0	-9	2
0	WTCCC65403	0	0	-9	2
0	WTCCC65404	0	0	-9	2
0	WTCCC65405	0	0	-9	2
0	WTCCC65406	0	0	-9	2
0	WTCCC65407	0	0	-9	2
0	WTCCC65408	0	0	-9	2
0	WTCCC65411	0	0	-9	2
0	WTCCC65412	0	0	-9	2
0	WTCCC65413	0	0	-9	2
0	WTCCC65415	0	0	-9	2
0	WTCCC65416	0	0	-9	2
0	WTCCC65417	0	0	-9	2
0	WTCCC65418	0	0	-9	2
0	WTCCC65419	0	0	-9	2
0	WTCCC65420	0	0	-9	2
0	WTCCC65424	0	0	-9	2
0	WTCCC65426	0	0	-9	2
0	WTCCC65427	0	0	-9	2
0	WTCCC65428	0	0	-9	2
0	WTCCC65429	0	0	-9	2
0	WTCCC65430	0	0	-9	2
0	WTCCC65432	0	0	-9	2
0	WTCCC65433	0	0	-9	2
0	WTCCC65436	0	0	-9	2
0	WTCCC65437	0	0	-9	2
0	WTCCC65438	0	0	-9	2
0	WTCCC65439	0	0	-9	2
0	WTCCC65440	0	0	-9	2
0	WTCCC65441	0	0	-9	2
0	WTCCC65442	0	0	-9	2
0	WTCCC65443	0	0	-9	2
0	WTCCC65444	0	0	-9	2
0	WTCCC65445	0	0	-9	2
0	WTCCC65446	0	0	-9	2
0	WTCCC65447	0	0	-9	2
0	WTCCC65448	0	0	-9	2
0	WTCCC65449	0	0	-9	2
0	WTCCC65450	0	0	-9	2
0	WTCCC65452	0	0	-9	2
0	WTCCC65453	0	0	-9	2
0	WTCCC65454	0	0	-9	2
0	WTCCC65455	0	0	-9	2
0	WTCCC65456	0	0	-9	2
0	WTCCC65457	0	0	-9	2
0	WTCCC65458	0	0	-9	2
0	WTCCC65459	0	0	-9	2
0	WTCCC65460	0	0	-9	2
0	WTCCC65461	0	0	-9	2
0	WTCCC65462	0	0	-9	2
0	WTCCC65463	0	0	-9	2
0	WTCCC65464	0	0	-9	2
0	WTCCC65465	0	0	-9	2
0	WTCCC65466	0	0	-9	2
0	WTCCC65467	0	0	-9	2
0	WTCCC65468	0	0	-9	2
0	WTCCC65469	0	0	-9	2
0	WTCCC65470	0	0	-9	2
0	WTCCC65471	0	0	-9	2
0	WTCCC65472	0	0	-9	2
0	WTCCC65473	0	0	-9	2
0	WTCCC65474	0	0	-9	2
0	WTCCC65475	0	0	-9	2
0	WTCCC65476	0	0	-9	2
0	WTCCC65477	0	0	-9	2
0	WTCCC65478	0	0	-9	2
0	WTCCC65479	0	0	-9	2
0	WTCCC65482	0	0	-9	2
0	WTCCC65483	0	0	-9	2
0	WTCCC65484	0	0	-9	2
0	WTCCC65485	0	0	-9	2
0	WTCCC65486	0	0	-9	2
0	WTCCC65487	0	0	-9	2
0	WTCCC65488	0	0	-9	2
0	WTCCC65490	0	0	-9	2
0	WTCCC65493	0	0	-9	2
0	WTCCC65494	0	0	-9	2
0	WTCCC65495	0	0	-9	2
0	WTCCC65496	0	0	-9	2
0	WTCCC65497	0	0	-9	2
0	WTCCC65498	0	0	-9	2
0	WTCCC65500	0	0	-9	2
0	WTCCC65501	0	0	-9	2
0	WTCCC65502	0	0	-9	2
0	WTCCC65503	0	0	-9	2
0	WTCCC65504	0	0	-9	2
0	WTCCC65506	0	0	-9	2
0	WTCCC65507	0	0	-9	2
0	WTCCC65508	0	0	-9	2
0	WTCCC65509	0	0	-9	2
0	WTCCC65510	0	0	-9	2
0	WTCCC65511	0	0	-9	2
0	WTCCC65512	0	0	-9	2
0	WTCCC65513	0	0	-9	2
0	WTCCC65514	0	0	-9	2
0	WTCCC65515	0	0	-9	2
0	WTCCC65516	0	0	-9	2
0	WTCCC65517	0	0	-9	2
0	WTCCC65519	0	0	-9	2
0	WTCCC65520	0	0	-9	2
0	WTCCC65521	0	0	-9	2
0	WTCCC65522	0	0	-9	2
0	WTCCC65524	0	0	-9	2
0	WTCCC65525	0	0	-9	2
0	WTCCC65526	0	0	-9	2
0	WTCCC65527	0	0	-9	2
0	WTCCC65528	0	0	-9	2
0	WTCCC65529	0	0	-9	2
0	WTCCC65530	0	0	-9	2
0	WTCCC65531	0	0	-9	2
0	WTCCC65532	0	0	-9	2
0	WTCCC65533	0	0	-9	2
0	WTCCC65534	0	0	-9	2
0	WTCCC65535	0	0	-9	2
0	WTCCC65536	0	0	-9	2
0	WTCCC65537	0	0	-9	2
0	WTCCC65538	0	0	-9	2
0	WTCCC65539	0	0	-9	2
0	WTCCC65540	0	0	-9	2
0	WTCCC65541	0	0	-9	2
0	WTCCC65542	0	0	-9	2
0	WTCCC65543	0	0	-9	2
0	WTCCC65544	0	0	-9	2
0	WTCCC65545	0	0	-9	2
0	WTCCC65546	0	0	-9	2
0	WTCCC65547	0	0	-9	2
0	WTCCC65548	0	0	-9	2
0	WTCCC65549	0	0	-9	2
0	WTCCC65550	0	0	-9	2
0	WTCCC65551	0	0	-9	2
0	WTCCC65552	0	0	-9	2
0	WTCCC65553	0	0	-9	2
0	WTCCC65554	0	0	-9	2
0	WTCCC65555	0	0	-9	2
0	WTCCC65556	0	0	-9	2
0	WTCCC65557	0	0	-9	2
0	WTCCC65558	0	0	-9	2
0	WTCCC65559	0	0	-9	2
0	WTCCC65560	0	0	-9	2
0	WTCCC65561	0	0	-9	2
0	WTCCC65562	0	0	-9	2
0	WTCCC65563	0	0	-9	2
0	WTCCC65564	0	0	-9	2
0	WTCCC65565	0	0	-9	2
0	WTCCC65566	0	0	-9	2
0	WTCCC65568	0	0	-9	2
0	WTCCC65569	0	0	-9	2
0	WTCCC65571	0	0	-9	2
0	WTCCC65572	0	0	-9	2
0	WTCCC65573	0	0	-9	2
0	WTCCC65574	0	0	-9	2
0	WTCCC65575	0	0	-9	2
0	WTCCC65577	0	0	-9	2
0	WTCCC65578	0	0	-9	2
0	WTCCC65580	0	0	-9	2
0	WTCCC65581	0	0	-9	2
0	WTCCC65583	0	0	-9	2
0	WTCCC65585	0	0	-9	2
0	WTCCC65586	0	0	-9	2
0	WTCCC65589	0	0	-9	2
0	WTCCC65590	0	0	-9	2
0	WTCCC65593	0	0	-9	2
0	WTCCC65595	0	0	-9	2
0	WTCCC65596	0	0	-9	2
0	WTCCC65597	0	0	-9	2
0	WTCCC65598	0	0	-9	2
0	WTCCC65599	0	0	-9	2
0	WTCCC65600	0	0	-9	2
0	WTCCC65601	0	0	-9	2
0	WTCCC65602	0	0	-9	2
0	WTCCC65603	0	0	-9	2
0	WTCCC65604	0	0	-9	2
0	WTCCC65605	0	0	-9	2
0	WTCCC65606	0	0	-9	2
0	WTCCC65607	0	0	-9	2
0	WTCCC65609	0	0	-9	2
0	WTCCC65612	0	0	-9	2
0	WTCCC65614	0	0	-9	2
0	WTCCC65615	0	0	-9	2
0	WTCCC65617	0	0	-9	2
0	WTCCC65618	0	0	-9	2
0	WTCCC65619	0	0	-9	2
0	WTCCC65620	0	0	-9	2
0	WTCCC65621	0	0	-9	2
0	WTCCC65622	0	0	-9	2
0	WTCCC65623	0	0	-9	2
0	WTCCC65624	0	0	-9	2
0	WTCCC65625	0	0	-9	2
0	WTCCC65626	0	0	-9	2
0	WTCCC65627	0	0	-9	2
0	WTCCC65628	0	0	-9	2
0	WTCCC65629	0	0	-9	2
0	WTCCC65630	0	0	-9	2
0	WTCCC65631	0	0	-9	2
0	WTCCC65632	0	0	-9	2
0	WTCCC65633	0	0	-9	2
0	WTCCC65634	0	0	-9	2
0	WTCCC65635	0	0	-9	2
0	WTCCC65636	0	0	-9	2
0	WTCCC65637	0	0	-9	2
0	WTCCC65638	0	0	-9	2
0	WTCCC65640	0	0	-9	2
0	WTCCC65641	0	0	-9	2
0	WTCCC65642	0	0	-9	2
0	WTCCC65643	0	0	-9	2
0	WTCCC65644	0	0	-9	2
0	WTCCC65645	0	0	-9	2
0	WTCCC65646	0	0	-9	2
0	WTCCC65647	0	0	-9	2
0	WTCCC65649	0	0	-9	2
0	WTCCC65650	0	0	-9	2
0	WTCCC65652	0	0	-9	2
0	WTCCC65654	0	0	-9	2
0	WTCCC65655	0	0	-9	2
0	WTCCC65657	0	0	-9	2
0	WTCCC65658	0	0	-9	2
0	WTCCC65659	0	0	-9	2
0	WTCCC65660	0	0	-9	2
0	WTCCC65661	0	0	-9	2
0	WTCCC65662	0	0	-9	2
0	WTCCC65665	0	0	-9	2
0	WTCCC65666	0	0	-9	2
0	WTCCC65667	0	0	-9	2
0	WTCCC65668	0	0	-9	2
0	WTCCC65669	0	0	-9	2
0	WTCCC65670	0	0	-9	2
0	WTCCC65671	0	0	-9	2
0	WTCCC65672	0	0	-9	2
0	WTCCC65673	0	0	-9	2
0	WTCCC65674	0	0	-9	2
0	WTCCC65677	0	0	-9	2
0	WTCCC65680	0	0	-9	2
0	WTCCC65681	0	0	-9	2
0	WTCCC65682	0	0	-9	2
0	WTCCC65683	0	0	-9	2
0	WTCCC65686	0	0	-9	2
0	WTCCC65687	0	0	-9	2
0	WTCCC65689	0	0	-9	2
0	WTCCC65690	0	0	-9	2
0	WTCCC65692	0	0	-9	2
0	WTCCC65693	0	0	-9	2
0	WTCCC65695	0	0	-9	2
0	WTCCC65697	0	0	-9	2
0	WTCCC65698	0	0	-9	2
0	WTCCC65700	0	0	-9	2
0	WTCCC65702	0	0	-9	2
0	WTCCC65706	0	0	-9	2
0	WTCCC65707	0	0	-9	2
0	WTCCC65708	0	0	-9	2
0	WTCCC65709	0	0	-9	2
0	WTCCC65710	0	0	-9	2
0	WTCCC65711	0	0	-9	2
0	WTCCC65714	0	0	-9	2
0	WTCCC65715	0	0	-9	2
0	WTCCC65718	0	0	-9	2
0	WTCCC65720	0	0	-9	2
0	WTCCC65721	0	0	-9	2
0	WTCCC65722	0	0	-9	2
0	WTCCC65723	0	0	-9	2
0	WTCCC65724	0	0	-9	2
0	WTCCC65725	0	0	-9	2
0	WTCCC65727	0	0	-9	2
0	WTCCC65729	0	0	-9	2
0	WTCCC65730	0	0	-9	2
0	WTCCC65731	0	0	-9	2
0	WTCCC65732	0	0	-9	2
0	WTCCC65734	0	0	-9	2
0	WTCCC65735	0	0	-9	2
0	WTCCC65738	0	0	-9	2
0	WTCCC65741	0	0	-9	2
0	WTCCC65744	0	0	-9	2
0	WTCCC65745	0	0	-9	2
0	WTCCC65746	0	0	-9	2
0	WTCCC65747	0	0	-9	2
0	WTCCC65748	0	0	-9	2
0	WTCCC65749	0	0	-9	2
0	WTCCC65750	0	0	-9	2
0	WTCCC65751	0	0	-9	2
0	WTCCC65752	0	0	-9	2
0	WTCCC65753	0	0	-9	2
0	WTCCC65754	0	0	-9	2
0	WTCCC65755	0	0	-9	2
0	WTCCC65756	0	0	-9	2
0	WTCCC65757	0	0	-9	2
0	WTCCC65758	0	0	-9	2
0	WTCCC65760	0	0	-9	2
0	WTCCC65763	0	0	-9	2
0	WTCCC65764	0	0	-9	2
0	WTCCC65766	0	0	-9	2
0	WTCCC65768	0	0	-9	2
0	WTCCC65769	0	0	-9	2
0	WTCCC65772	0	0	-9	2
0	WTCCC65774	0	0	-9	2
0	WTCCC65777	0	0	-9	2
0	WTCCC65780	0	0	-9	2
0	WTCCC65781	0	0	-9	2
0	WTCCC65783	0	0	-9	2
0	WTCCC65784	0	0	-9	2
0	WTCCC65785	0	0	-9	2
0	WTCCC65786	0	0	-9	2
0	WTCCC65787	0	0	-9	2
0	WTCCC65789	0	0	-9	2
0	WTCCC65791	0	0	-9	2
0	WTCCC65792	0	0	-9	2
0	WTCCC65793	0	0	-9	2
0	WTCCC65794	0	0	-9	2
0	WTCCC65796	0	0	-9	2
0	WTCCC65797	0	0	-9	2
0	WTCCC65799	0	0	-9	2
0	WTCCC65800	0	0	-9	2
0	WTCCC65801	0	0	-9	2
0	WTCCC65803	0	0	-9	2
0	WTCCC65804	0	0	-9	2
0	WTCCC65806	0	0	-9	2
0	WTCCC65807	0	0	-9	2
0	WTCCC65808	0	0	-9	2
0	WTCCC65809	0	0	-9	2
0	WTCCC65810	0	0	-9	2
0	WTCCC65811	0	0	-9	2
0	WTCCC65812	0	0	-9	2
0	WTCCC65813	0	0	-9	2
0	WTCCC65814	0	0	-9	2
0	WTCCC65815	0	0	-9	2
0	WTCCC65816	0	0	-9	2
0	WTCCC65817	0	0	-9	2
0	WTCCC65818	0	0	-9	2
0	WTCCC65819	0	0	-9	2
0	WTCCC65821	0	0	-9	2
0	WTCCC65822	0	0	-9	2
0	WTCCC65823	0	0	-9	2
0	WTCCC65824	0	0	-9	2
0	WTCCC65827	0	0	-9	2
0	WTCCC65828	0	0	-9	2
0	WTCCC65829	0	0	-9	2
0	WTCCC65832	0	0	-9	2
0	WTCCC65833	0	0	-9	2
0	WTCCC65834	0	0	-9	2
0	WTCCC65835	0	0	-9	2
0	WTCCC65836	0	0	-9	2
0	WTCCC65838	0	0	-9	2
0	WTCCC65839	0	0	-9	2
0	WTCCC65844	0	0	-9	2
0	WTCCC65845	0	0	-9	2
0	WTCCC65846	0	0	-9	2
0	WTCCC65847	0	0	-9	2
0	WTCCC65848	0	0	-9	2
0	WTCCC65850	0	0	-9	2
0	WTCCC65852	0	0	-9	2
0	WTCCC65854	0	0	-9	2
0	WTCCC65856	0	0	-9	2
0	WTCCC65857	0	0	-9	2
0	WTCCC65859	0	0	-9	2
0	WTCCC65860	0	0	-9	2
0	WTCCC65862	0	0	-9	2
0	WTCCC65864	0	0	-9	2
0	WTCCC65865	0	0	-9	2
0	WTCCC65866	0	0	-9	2
0	WTCCC65869	0	0	-9	2
0	WTCCC65870	0	0	-9	2
0	WTCCC65871	0	0	-9	2
0	WTCCC65872	0	0	-9	2
0	WTCCC65873	0	0	-9	2
0	WTCCC65876	0	0	-9	2
0	WTCCC65877	0	0	-9	2
0	WTCCC65878	0	0	-9	2
0	WTCCC65879	0	0	-9	2
0	WTCCC65880	0	0	-9	2
0	WTCCC65883	0	0	-9	2
0	WTCCC65884	0	0	-9	2
0	WTCCC65885	0	0	-9	2
0	WTCCC65886	0	0	-9	2
0	WTCCC65887	0	0	-9	2
0	WTCCC65889	0	0	-9	2
0	WTCCC65890	0	0	-9	2
0	WTCCC65893	0	0	-9	2
0	WTCCC65895	0	0	-9	2
0	WTCCC65896	0	0	-9	2
0	WTCCC65898	0	0	-9	2
0	WTCCC65901	0	0	-9	2
0	WTCCC65902	0	0	-9	2
0	WTCCC65903	0	0	-9	2
0	WTCCC65905	0	0	-9	2
0	WTCCC65906	0	0	-9	2
0	WTCCC65907	0	0	-9	2
0	WTCCC65910	0	0	-9	2
0	WTCCC65912	0	0	-9	2
0	WTCCC65913	0	0	-9	2
0	WTCCC65914	0	0	-9	2
0	WTCCC65915	0	0	-9	2
0	WTCCC65917	0	0	-9	2
0	WTCCC65919	0	0	-9	2
0	WTCCC65924	0	0	-9	2
0	WTCCC65925	0	0	-9	2
0	WTCCC65927	0	0	-9	2
0	WTCCC65931	0	0	-9	2
0	WTCCC65936	0	0	-9	2
0	WTCCC65937	0	0	-9	2
0	WTCCC65938	0	0	-9	2
0	WTCCC65939	0	0	-9	2
0	WTCCC65941	0	0	-9	2
0	WTCCC65942	0	0	-9	2
0	WTCCC65944	0	0	-9	2
0	WTCCC65946	0	0	-9	2
0	WTCCC65948	0	0	-9	2
0	WTCCC65950	0	0	-9	2
0	WTCCC65954	0	0	-9	2
0	WTCCC65955	0	0	-9	2
0	WTCCC65958	0	0	-9	2
0	WTCCC65960	0	0	-9	2
0	WTCCC65961	0	0	-9	2
0	WTCCC65963	0	0	-9	2
0	WTCCC65964	0	0	-9	2
0	WTCCC65965	0	0	-9	2
0	WTCCC65966	0	0	-9	2
0	WTCCC65967	0	0	-9	2
0	WTCCC65968	0	0	-9	2
0	WTCCC65969	0	0	-9	2
0	WTCCC65970	0	0	-9	2
0	WTCCC65971	0	0	-9	2
0	WTCCC65972	0	0	-9	2
0	WTCCC65973	0	0	-9	2
0	WTCCC65974	0	0	-9	2
0	WTCCC65975	0	0	-9	2
0	WTCCC65978	0	0	-9	2
0	WTCCC65979	0	0	-9	2
0	WTCCC65980	0	0	-9	2
0	WTCCC65981	0	0	-9	2
0	WTCCC65982	0	0	-9	2
0	WTCCC65983	0	0	-9	2
0	WTCCC65986	0	0	-9	2
0	WTCCC65987	0	0	-9	2
0	WTCCC65988	0	0	-9	2
0	WTCCC65990	0	0	-9	2
0	WTCCC65991	0	0	-9	2
0	WTCCC65993	0	0	-9	2
0	WTCCC65994	0	0	-9	2
0	WTCCC65995	0	0	-9	2
0	WTCCC65999	0	0	-9	2
0	WTCCC66000	0	0	-9	2
0	WTCCC66001	0	0	-9	2
0	WTCCC66002	0	0	-9	2
0	WTCCC66003	0	0	-9	2
0	WTCCC66004	0	0	-9	2
0	WTCCC66006	0	0	-9	2
0	WTCCC66007	0	0	-9	2
0	WTCCC66008	0	0	-9	2
0	WTCCC66009	0	0	-9	2
0	WTCCC66011	0	0	-9	2
0	WTCCC66012	0	0	-9	2
0	WTCCC66013	0	0	-9	2
0	WTCCC66014	0	0	-9	2
0	WTCCC66015	0	0	-9	2
0	WTCCC66016	0	0	-9	2
0	WTCCC66017	0	0	-9	2
0	WTCCC66018	0	0	-9	2
0	WTCCC66019	0	0	-9	2
0	WTCCC66020	0	0	-9	2
0	WTCCC66021	0	0	-9	2
0	WTCCC66022	0	0	-9	2
0	WTCCC66023	0	0	-9	2
0	WTCCC66024	0	0	-9	2
0	WTCCC66026	0	0	-9	2
0	WTCCC66027	0	0	-9	2
0	WTCCC66028	0	0	-9	2
0	WTCCC66029	0	0	-9	2
0	WTCCC66030	0	0	-9	2
0	WTCCC66031	0	0	-9	2
0	WTCCC66032	0	0	-9	2
0	WTCCC66035	0	0	-9	2
0	WTCCC66036	0	0	-9	2
0	WTCCC66038	0	0	-9	2
0	WTCCC66040	0	0	-9	2
0	WTCCC66041	0	0	-9	2
0	WTCCC66042	0	0	-9	2
0	WTCCC66043	0	0	-9	2
0	WTCCC66044	0	0	-9	2
0	WTCCC66045	0	0	-9	2
0	WTCCC66047	0	0	-9	2
0	WTCCC66048	0	0	-9	2
0	WTCCC66049	0	0	-9	2
0	WTCCC66050	0	0	-9	2
0	WTCCC66051	0	0	-9	2
0	WTCCC66052	0	0	-9	2
0	WTCCC66053	0	0	-9	2
0	WTCCC66054	0	0	-9	2
0	WTCCC66055	0	0	-9	2
0	WTCCC66056	0	0	-9	2
0	WTCCC66057	0	0	-9	2
0	WTCCC66058	0	0	-9	2
0	WTCCC66059	0	0	-9	2
0	WTCCC66061	0	0	-9	1
0	WTCCC66062	0	0	-9	1
0	WTCCC66063	0	0	-9	1
0	WTCCC66064	0	0	-9	1
0	WTCCC66065	0	0	-9	1
0	WTCCC66066	0	0	-9	1
0	WTCCC66067	0	0	-9	1
0	WTCCC66068	0	0	-9	1
0	WTCCC66069	0	0	-9	1
0	WTCCC66070	0	0	-9	1
0	WTCCC66071	0	0	-9	1
0	WTCCC66073	0	0	-9	1
0	WTCCC66074	0	0	-9	1
0	WTCCC66075	0	0	-9	1
0	WTCCC66076	0	0	-9	1
0	WTCCC66077	0	0	-9	1
0	WTCCC66078	0	0	-9	1
0	WTCCC66079	0	0	-9	1
0	WTCCC66080	0	0	-9	1
0	WTCCC66081	0	0	-9	1
0	WTCCC66082	0	0	-9	1
0	WTCCC66083	0	0	-9	1
0	WTCCC66085	0	0	-9	1
0	WTCCC66086	0	0	-9	1
0	WTCCC66087	0	0	-9	1
0	WTCCC66088	0	0	-9	1
0	WTCCC66089	0	0	-9	1
0	WTCCC66090	0	0	-9	1
0	WTCCC66091	0	0	-9	1
0	WTCCC66092	0	0	-9	1
0	WTCCC66093	0	0	-9	1
0	WTCCC66095	0	0	-9	1
0	WTCCC66097	0	0	-9	1
0	WTCCC66098	0	0	-9	1
0	WTCCC66099	0	0	-9	1
0	WTCCC66100	0	0	-9	1
0	WTCCC66101	0	0	-9	1
0	WTCCC66102	0	0	-9	1
0	WTCCC66103	0	0	-9	1
0	WTCCC66104	0	0	-9	1
0	WTCCC66105	0	0	-9	1
0	WTCCC66106	0	0	-9	1
0	WTCCC66107	0	0	-9	1
0	WTCCC66109	0	0	-9	1
0	WTCCC66110	0	0	-9	1
0	WTCCC66111	0	0	-9	1
0	WTCCC66112	0	0	-9	1
0	WTCCC66113	0	0	-9	1
0	WTCCC66114	0	0	-9	1
0	WTCCC66115	0	0	-9	1
0	WTCCC66116	0	0	-9	1
0	WTCCC66117	0	0	-9	1
0	WTCCC66118	0	0	-9	1
0	WTCCC66119	0	0	-9	1
0	WTCCC66121	0	0	-9	1
0	WTCCC66122	0	0	-9	1
0	WTCCC66123	0	0	-9	1
0	WTCCC66124	0	0	-9	1
0	WTCCC66125	0	0	-9	1
0	WTCCC66126	0	0	-9	1
0	WTCCC66127	0	0	-9	1
0	WTCCC66128	0	0	-9	1
0	WTCCC66129	0	0	-9	1
0	WTCCC66130	0	0	-9	1
0	WTCCC66131	0	0	-9	1
0	WTCCC66133	0	0	-9	1
0	WTCCC66134	0	0	-9	1
0	WTCCC66135	0	0	-9	1
0	WTCCC66136	0	0	-9	1
0	WTCCC66137	0	0	-9	1
0	WTCCC66138	0	0	-9	1
0	WTCCC66140	0	0	-9	1
0	WTCCC66141	0	0	-9	1
0	WTCCC66142	0	0	-9	1
0	WTCCC66143	0	0	-9	1
0	WTCCC66145	0	0	-9	1
0	WTCCC66146	0	0	-9	1
0	WTCCC66147	0	0	-9	1
0	WTCCC66148	0	0	-9	1
0	WTCCC66149	0	0	-9	1
0	WTCCC66150	0	0	-9	1
0	WTCCC66151	0	0	-9	1
0	WTCCC66152	0	0	-9	1
0	WTCCC66153	0	0	-9	1
0	WTCCC66154	0	0	-9	1
0	WTCCC66155	0	0	-9	1
0	WTCCC66157	0	0	-9	1
0	WTCCC66158	0	0	-9	1
0	WTCCC66159	0	0	-9	1
0	WTCCC66160	0	0	-9	1
0	WTCCC66161	0	0	-9	1
0	WTCCC66162	0	0	-9	1
0	WTCCC66163	0	0	-9	1
0	WTCCC66164	0	0	-9	1
0	WTCCC66165	0	0	-9	1
0	WTCCC66166	0	0	-9	1
0	WTCCC66167	0	0	-9	1
0	WTCCC66169	0	0	-9	1
0	WTCCC66170	0	0	-9	1
0	WTCCC66171	0	0	-9	1
0	WTCCC66172	0	0	-9	1
0	WTCCC66173	0	0	-9	1
0	WTCCC66174	0	0	-9	1
0	WTCCC66175	0	0	-9	1
0	WTCCC66176	0	0	-9	1
0	WTCCC66177	0	0	-9	1
0	WTCCC66178	0	0	-9	1
0	WTCCC66179	0	0	-9	1
0	WTCCC66181	0	0	-9	1
0	WTCCC66182	0	0	-9	1
0	WTCCC66184	0	0	-9	1
0	WTCCC66185	0	0	-9	1
0	WTCCC66186	0	0	-9	1
0	WTCCC66187	0	0	-9	1
0	WTCCC66188	0	0	-9	1
0	WTCCC66189	0	0	-9	1
0	WTCCC66190	0	0	-9	1
0	WTCCC66191	0	0	-9	1
0	WTCCC66193	0	0	-9	1
0	WTCCC66194	0	0	-9	1
0	WTCCC66196	0	0	-9	1
0	WTCCC66197	0	0	-9	1
0	WTCCC66198	0	0	-9	1
0	WTCCC66199	0	0	-9	1
0	WTCCC66200	0	0	-9	1
0	WTCCC66201	0	0	-9	1
0	WTCCC66202	0	0	-9	1
0	WTCCC66205	0	0	-9	1
0	WTCCC66206	0	0	-9	1
0	WTCCC66208	0	0	-9	1
0	WTCCC66209	0	0	-9	1
0	WTCCC66210	0	0	-9	1
0	WTCCC66211	0	0	-9	1
0	WTCCC66212	0	0	-9	1
0	WTCCC66213	0	0	-9	1
0	WTCCC66214	0	0	-9	1
0	WTCCC66215	0	0	-9	1
0	WTCCC66217	0	0	-9	1
0	WTCCC66218	0	0	-9	1
0	WTCCC66220	0	0	-9	1
0	WTCCC66221	0	0	-9	1
0	WTCCC66222	0	0	-9	1
0	WTCCC66223	0	0	-9	1
0	WTCCC66224	0	0	-9	1
0	WTCCC66225	0	0	-9	1
0	WTCCC66226	0	0	-9	1
0	WTCCC66227	0	0	-9	1
0	WTCCC66229	0	0	-9	1
0	WTCCC66230	0	0	-9	1
0	WTCCC66231	0	0	-9	1
0	WTCCC66232	0	0	-9	1
0	WTCCC66233	0	0	-9	1
0	WTCCC66234	0	0	-9	1
0	WTCCC66235	0	0	-9	1
0	WTCCC66236	0	0	-9	1
0	WTCCC66237	0	0	-9	1
0	WTCCC66238	0	0	-9	1
0	WTCCC66239	0	0	-9	1
0	WTCCC66241	0	0	-9	1
0	WTCCC66242	0	0	-9	1
0	WTCCC66243	0	0	-9	1
0	WTCCC66244	0	0	-9	1
0	WTCCC66245	0	0	-9	1
0	WTCCC66247	0	0	-9	1
0	WTCCC66248	0	0	-9	1
0	WTCCC66249	0	0	-9	1
0	WTCCC66250	0	0	-9	1
0	WTCCC66251	0	0	-9	1
0	WTCCC66253	0	0	-9	1
0	WTCCC66254	0	0	-9	1
0	WTCCC66255	0	0	-9	1
0	WTCCC66256	0	0	-9	1
0	WTCCC66257	0	0	-9	1
0	WTCCC66258	0	0	-9	1
0	WTCCC66259	0	0	-9	1
0	WTCCC66260	0	0	-9	1
0	WTCCC66261	0	0	-9	1
0	WTCCC66262	0	0	-9	1
0	WTCCC66263	0	0	-9	1
0	WTCCC66265	0	0	-9	1
0	WTCCC66266	0	0	-9	1
0	WTCCC66267	0	0	-9	1
0	WTCCC66268	0	0	-9	1
0	WTCCC66269	0	0	-9	1
0	WTCCC66270	0	0	-9	1
0	WTCCC66271	0	0	-9	1
0	WTCCC66272	0	0	-9	1
0	WTCCC66273	0	0	-9	1
0	WTCCC66275	0	0	-9	1
0	WTCCC66277	0	0	-9	1
0	WTCCC66278	0	0	-9	1
0	WTCCC66279	0	0	-9	1
0	WTCCC66280	0	0	-9	1
0	WTCCC66281	0	0	-9	1
0	WTCCC66282	0	0	-9	1
0	WTCCC66284	0	0	-9	1
0	WTCCC66285	0	0	-9	1
0	WTCCC66286	0	0	-9	1
0	WTCCC66287	0	0	-9	1
0	WTCCC66289	0	0	-9	1
0	WTCCC66290	0	0	-9	1
0	WTCCC66291	0	0	-9	1
0	WTCCC66292	0	0	-9	1
0	WTCCC66293	0	0	-9	1
0	WTCCC66294	0	0	-9	1
0	WTCCC66295	0	0	-9	1
0	WTCCC66296	0	0	-9	1
0	WTCCC66297	0	0	-9	1
0	WTCCC66298	0	0	-9	1
0	WTCCC66299	0	0	-9	1
0	WTCCC66301	0	0	-9	1
0	WTCCC66302	0	0	-9	1
0	WTCCC66303	0	0	-9	1
0	WTCCC66304	0	0	-9	1
0	WTCCC66305	0	0	-9	1
0	WTCCC66306	0	0	-9	1
0	WTCCC66307	0	0	-9	1
0	WTCCC66308	0	0	-9	1
0	WTCCC66309	0	0	-9	1
0	WTCCC66310	0	0	-9	1
0	WTCCC66311	0	0	-9	1
0	WTCCC66313	0	0	-9	1
0	WTCCC66314	0	0	-9	1
0	WTCCC66315	0	0	-9	1
0	WTCCC66316	0	0	-9	1
0	WTCCC66317	0	0	-9	1
0	WTCCC66318	0	0	-9	1
0	WTCCC66319	0	0	-9	1
0	WTCCC66320	0	0	-9	1
0	WTCCC66321	0	0	-9	1
0	WTCCC66322	0	0	-9	1
0	WTCCC66323	0	0	-9	1
0	WTCCC66325	0	0	-9	1
0	WTCCC66326	0	0	-9	1
0	WTCCC66327	0	0	-9	1
0	WTCCC66328	0	0	-9	1
0	WTCCC66329	0	0	-9	1
0	WTCCC66330	0	0	-9	1
0	WTCCC66331	0	0	-9	1
0	WTCCC66332	0	0	-9	1
0	WTCCC66333	0	0	-9	1
0	WTCCC66334	0	0	-9	1
0	WTCCC66335	0	0	-9	1
0	WTCCC66337	0	0	-9	1
0	WTCCC66338	0	0	-9	1
0	WTCCC66339	0	0	-9	1
0	WTCCC66340	0	0	-9	1
0	WTCCC66341	0	0	-9	1
0	WTCCC66342	0	0	-9	1
0	WTCCC66343	0	0	-9	1
0	WTCCC66345	0	0	-9	1
0	WTCCC66346	0	0	-9	1
0	WTCCC66347	0	0	-9	1
0	WTCCC66349	0	0	-9	1
0	WTCCC66351	0	0	-9	1
0	WTCCC66352	0	0	-9	1
0	WTCCC66353	0	0	-9	1
0	WTCCC66354	0	0	-9	1
0	WTCCC66356	0	0	-9	1
0	WTCCC66359	0	0	-9	1
0	WTCCC66361	0	0	-9	1
0	WTCCC66362	0	0	-9	1
0	WTCCC66363	0	0	-9	1
0	WTCCC66364	0	0	-9	1
0	WTCCC66365	0	0	-9	1
0	WTCCC66366	0	0	-9	1
0	WTCCC66369	0	0	-9	1
0	WTCCC66370	0	0	-9	1
0	WTCCC66371	0	0	-9	1
0	WTCCC66374	0	0	-9	1
0	WTCCC66375	0	0	-9	1
0	WTCCC66376	0	0	-9	1
0	WTCCC66377	0	0	-9	1
0	WTCCC66378	0	0	-9	1
0	WTCCC66382	0	0	-9	1
0	WTCCC66383	0	0	-9	1
0	WTCCC66385	0	0	-9	1
0	WTCCC66386	0	0	-9	1
0	WTCCC66388	0	0	-9	1
0	WTCCC66389	0	0	-9	1
0	WTCCC66390	0	0	-9	1
0	WTCCC66391	0	0	-9	1
0	WTCCC66392	0	0	-9	1
0	WTCCC66393	0	0	-9	1
0	WTCCC66394	0	0	-9	1
0	WTCCC66397	0	0	-9	1
0	WTCCC66398	0	0	-9	1
0	WTCCC66399	0	0	-9	1
0	WTCCC66400	0	0	-9	1
0	WTCCC66401	0	0	-9	1
0	WTCCC66402	0	0	-9	1
0	WTCCC66403	0	0	-9	1
0	WTCCC66404	0	0	-9	1
0	WTCCC66406	0	0	-9	1
0	WTCCC66407	0	0	-9	1
0	WTCCC66408	0	0	-9	1
0	WTCCC66409	0	0	-9	1
0	WTCCC66410	0	0	-9	1
0	WTCCC66411	0	0	-9	1
0	WTCCC66413	0	0	-9	1
0	WTCCC66414	0	0	-9	1
0	WTCCC66415	0	0	-9	1
0	WTCCC66416	0	0	-9	1
0	WTCCC66417	0	0	-9	1
0	WTCCC66418	0	0	-9	1
0	WTCCC66419	0	0	-9	1
0	WTCCC66421	0	0	-9	1
0	WTCCC66422	0	0	-9	1
0	WTCCC66423	0	0	-9	1
0	WTCCC66424	0	0	-9	1
0	WTCCC66425	0	0	-9	1
0	WTCCC66427	0	0	-9	1
0	WTCCC66430	0	0	-9	1
0	WTCCC66431	0	0	-9	1
0	WTCCC66432	0	0	-9	1
0	WTCCC66433	0	0	-9	1
0	WTCCC66434	0	0	-9	1
0	WTCCC66435	0	0	-9	1
0	WTCCC66436	0	0	-9	1
0	WTCCC66438	0	0	-9	1
0	WTCCC66439	0	0	-9	1
0	WTCCC66440	0	0	-9	1
0	WTCCC66441	0	0	-9	1
0	WTCCC66443	0	0	-9	1
0	WTCCC66444	0	0	-9	1
0	WTCCC66445	0	0	-9	1
0	WTCCC66447	0	0	-9	1
0	WTCCC66448	0	0	-9	1
0	WTCCC66450	0	0	-9	1
0	WTCCC66451	0	0	-9	1
0	WTCCC66453	0	0	-9	1
0	WTCCC66454	0	0	-9	1
0	WTCCC66455	0	0	-9	1
0	WTCCC66456	0	0	-9	1
0	WTCCC66460	0	0	-9	1
0	WTCCC66462	0	0	-9	1
0	WTCCC66464	0	0	-9	1
0	WTCCC66466	0	0	-9	1
0	WTCCC66467	0	0	-9	1
0	WTCCC66468	0	0	-9	1
0	WTCCC66469	0	0	-9	1
0	WTCCC66470	0	0	-9	1
0	WTCCC66471	0	0	-9	1
0	WTCCC66472	0	0	-9	1
0	WTCCC66473	0	0	-9	1
0	WTCCC66474	0	0	-9	1
0	WTCCC66475	0	0	-9	1
0	WTCCC66478	0	0	-9	1
0	WTCCC66479	0	0	-9	1
0	WTCCC66480	0	0	-9	1
0	WTCCC66481	0	0	-9	1
0	WTCCC66482	0	0	-9	1
0	WTCCC66484	0	0	-9	1
0	WTCCC66486	0	0	-9	1
0	WTCCC66487	0	0	-9	1
0	WTCCC66488	0	0	-9	1
0	WTCCC66490	0	0	-9	1
0	WTCCC66491	0	0	-9	1
0	WTCCC66492	0	0	-9	1
0	WTCCC66493	0	0	-9	1
0	WTCCC66494	0	0	-9	1
0	WTCCC66495	0	0	-9	1
0	WTCCC66496	0	0	-9	1
0	WTCCC66498	0	0	-9	1
0	WTCCC66499	0	0	-9	1
0	WTCCC66502	0	0	-9	1
0	WTCCC66503	0	0	-9	1
0	WTCCC66504	0	0	-9	1
0	WTCCC66506	0	0	-9	1
0	WTCCC66507	0	0	-9	1
0	WTCCC66508	0	0	-9	1
0	WTCCC66510	0	0	-9	1
0	WTCCC66512	0	0	-9	1
0	WTCCC66513	0	0	-9	1
0	WTCCC66514	0	0	-9	1
0	WTCCC66515	0	0	-9	1
0	WTCCC66517	0	0	-9	1
0	WTCCC66527	0	0	-9	1
0	WTCCC66529	0	0	-9	1
0	WTCCC66530	0	0	-9	1
0	WTCCC66531	0	0	-9	1
0	WTCCC66532	0	0	-9	1
0	WTCCC66535	0	0	-9	1
0	WTCCC66537	0	0	-9	1
0	WTCCC66538	0	0	-9	1
0	WTCCC66539	0	0	-9	1
0	WTCCC66540	0	0	-9	1
0	WTCCC66541	0	0	-9	1
0	WTCCC66542	0	0	-9	1
0	WTCCC66543	0	0	-9	1
0	WTCCC66544	0	0	-9	1
0	WTCCC66545	0	0	-9	1
0	WTCCC66547	0	0	-9	1
0	WTCCC66549	0	0	-9	1
0	WTCCC66550	0	0	-9	1
0	WTCCC66551	0	0	-9	1
0	WTCCC66552	0	0	-9	1
0	WTCCC66553	0	0	-9	1
0	WTCCC66554	0	0	-9	1
0	WTCCC66556	0	0	-9	1
0	WTCCC66558	0	0	-9	1
0	WTCCC66559	0	0	-9	1
0	WTCCC66564	0	0	-9	1
0	WTCCC66565	0	0	-9	1
0	WTCCC66566	0	0	-9	1
0	WTCCC66568	0	0	-9	1
0	WTCCC66569	0	0	-9	1
0	WTCCC66570	0	0	-9	1
0	WTCCC66571	0	0	-9	1
0	WTCCC66573	0	0	-9	1
0	WTCCC66574	0	0	-9	1
0	WTCCC66575	0	0	-9	1
0	WTCCC66576	0	0	-9	1
0	WTCCC66577	0	0	-9	1
0	WTCCC66580	0	0	-9	1
0	WTCCC66581	0	0	-9	1
0	WTCCC66583	0	0	-9	1
0	WTCCC66584	0	0	-9	1
0	WTCCC66585	0	0	-9	1
0	WTCCC66586	0	0	-9	1
0	WTCCC66589	0	0	-9	1
0	WTCCC66590	0	0	-9	1
0	WTCCC66591	0	0	-9	1
0	WTCCC66592	0	0	-9	1
0	WTCCC66593	0	0	-9	1
0	WTCCC66594	0	0	-9	1
0	WTCCC66596	0	0	-9	1
0	WTCCC66597	0	0	-9	1
0	WTCCC66598	0	0	-9	1
0	WTCCC66599	0	0	-9	1
0	WTCCC66600	0	0	-9	1
0	WTCCC66602	0	0	-9	1
0	WTCCC66603	0	0	-9	1
0	WTCCC66604	0	0	-9	1
0	WTCCC66605	0	0	-9	1
0	WTCCC66607	0	0	-9	1
0	WTCCC66608	0	0	-9	1
0	WTCCC66609	0	0	-9	1
0	WTCCC66610	0	0	-9	1
0	WTCCC66611	0	0	-9	1
0	WTCCC66612	0	0	-9	1
0	WTCCC66613	0	0	-9	1
0	WTCCC66614	0	0	-9	1
0	WTCCC66617	0	0	-9	1
0	WTCCC66618	0	0	-9	1
0	WTCCC66620	0	0	-9	1
0	WTCCC66621	0	0	-9	1
0	WTCCC66622	0	0	-9	1
0	WTCCC66624	0	0	-9	1
0	WTCCC66625	0	0	-9	1
0	WTCCC66626	0	0	-9	1
0	WTCCC66628	0	0	-9	1
0	WTCCC66629	0	0	-9	1
0	WTCCC66631	0	0	-9	1
0	WTCCC66632	0	0	-9	1
0	WTCCC66634	0	0	-9	1
0	WTCCC66635	0	0	-9	1
0	WTCCC66636	0	0	-9	1
0	WTCCC66637	0	0	-9	1
0	WTCCC66638	0	0	-9	1
0	WTCCC66639	0	0	-9	1
0	WTCCC66640	0	0	-9	1
0	WTCCC66642	0	0	-9	1
0	WTCCC66644	0	0	-9	1
0	WTCCC66645	0	0	-9	1
0	WTCCC66646	0	0	-9	1
0	WTCCC66647	0	0	-9	1
0	WTCCC66648	0	0	-9	1
0	WTCCC66649	0	0	-9	1
0	WTCCC66650	0	0	-9	1
0	WTCCC66651	0	0	-9	1
0	WTCCC66653	0	0	-9	1
0	WTCCC66655	0	0	-9	1
0	WTCCC66656	0	0	-9	1
0	WTCCC66657	0	0	-9	1
0	WTCCC66658	0	0	-9	1
0	WTCCC66659	0	0	-9	1
0	WTCCC66660	0	0	-9	1
0	WTCCC66662	0	0	-9	1
0	WTCCC66663	0	0	-9	1
0	WTCCC66664	0	0	-9	1
0	WTCCC66665	0	0	-9	1
0	WTCCC66666	0	0	-9	1
0	WTCCC66668	0	0	-9	1
0	WTCCC66669	0	0	-9	1
0	WTCCC66670	0	0	-9	1
0	WTCCC66671	0	0	-9	1
0	WTCCC66672	0	0	-9	1
0	WTCCC66673	0	0	-9	1
0	WTCCC66674	0	0	-9	1
0	WTCCC66676	0	0	-9	1
0	WTCCC66677	0	0	-9	1
0	WTCCC66679	0	0	-9	1
0	WTCCC66680	0	0	-9	1
0	WTCCC66681	0	0	-9	1
0	WTCCC66682	0	0	-9	1
0	WTCCC66683	0	0	-9	1
0	WTCCC66684	0	0	-9	1
0	WTCCC66687	0	0	-9	1
0	WTCCC66688	0	0	-9	1
0	WTCCC66690	0	0	-9	1
0	WTCCC66691	0	0	-9	1
0	WTCCC66692	0	0	-9	1
0	WTCCC66693	0	0	-9	1
0	WTCCC66694	0	0	-9	1
0	WTCCC66695	0	0	-9	1
0	WTCCC66697	0	0	-9	1
0	WTCCC66698	0	0	-9	1
0	WTCCC66699	0	0	-9	1
0	WTCCC66700	0	0	-9	1
0	WTCCC66701	0	0	-9	1
0	WTCCC66702	0	0	-9	1
0	WTCCC66703	0	0	-9	1
0	WTCCC66704	0	0	-9	1
0	WTCCC66705	0	0	-9	1
0	WTCCC66706	0	0	-9	1
0	WTCCC66707	0	0	-9	1
0	WTCCC66709	0	0	-9	1
0	WTCCC66710	0	0	-9	1
0	WTCCC66711	0	0	-9	1
0	WTCCC66712_1	0	0	-9	1
0	WTCCC66713	0	0	-9	1
0	WTCCC66714	0	0	-9	1
0	WTCCC66715	0	0	-9	1
0	WTCCC66716	0	0	-9	1
0	WTCCC66717	0	0	-9	1
0	WTCCC66718	0	0	-9	1
0	WTCCC66719	0	0	-9	1
0	WTCCC66721	0	0	-9	1
0	WTCCC66722	0	0	-9	1
0	WTCCC66723	0	0	-9	1
0	WTCCC66724	0	0	-9	1
0	WTCCC66725	0	0	-9	1
0	WTCCC66726	0	0	-9	1
0	WTCCC66727	0	0	-9	1
0	WTCCC66728	0	0	-9	1
0	WTCCC66729	0	0	-9	1
0	WTCCC66730	0	0	-9	1
0	WTCCC66731	0	0	-9	1
0	WTCCC66733	0	0	-9	1
0	WTCCC66735	0	0	-9	1
0	WTCCC66737	0	0	-9	1
0	WTCCC66738	0	0	-9	1
0	WTCCC66739	0	0	-9	1
0	WTCCC66740	0	0	-9	1
0	WTCCC66741	0	0	-9	1
0	WTCCC66742	0	0	-9	1
0	WTCCC66743	0	0	-9	1
0	WTCCC66745	0	0	-9	1
0	WTCCC66746	0	0	-9	1
0	WTCCC66747	0	0	-9	1
0	WTCCC66748	0	0	-9	1
0	WTCCC66749	0	0	-9	1
0	WTCCC66750	0	0	-9	1
0	WTCCC66751	0	0	-9	1
0	WTCCC66752	0	0	-9	1
0	WTCCC66753	0	0	-9	1
0	WTCCC66754	0	0	-9	1
0	WTCCC66755	0	0	-9	1
0	WTCCC66757	0	0	-9	1
0	WTCCC66758	0	0	-9	1
0	WTCCC66760	0	0	-9	1
0	WTCCC66761	0	0	-9	1
0	WTCCC66762	0	0	-9	1
0	WTCCC66763	0	0	-9	1
0	WTCCC66764	0	0	-9	1
0	WTCCC66766	0	0	-9	1
0	WTCCC66767	0	0	-9	1
0	WTCCC66769	0	0	-9	1
0	WTCCC66770	0	0	-9	1
0	WTCCC66771	0	0	-9	1
0	WTCCC66772	0	0	-9	1
0	WTCCC66773	0	0	-9	1
0	WTCCC66774	0	0	-9	1
0	WTCCC66775	0	0	-9	1
0	WTCCC66776	0	0	-9	1
0	WTCCC66777	0	0	-9	1
0	WTCCC66778	0	0	-9	1
0	WTCCC66779_2	0	0	-9	1
0	WTCCC66781	0	0	-9	1
0	WTCCC66782	0	0	-9	1
0	WTCCC66783	0	0	-9	1
0	WTCCC66784	0	0	-9	1
0	WTCCC66785	0	0	-9	1
0	WTCCC66787	0	0	-9	1
0	WTCCC66788	0	0	-9	1
0	WTCCC66789	0	0	-9	1
0	WTCCC66790	0	0	-9	1
0	WTCCC66791	0	0	-9	1
0	WTCCC66793	0	0	-9	1
0	WTCCC66795	0	0	-9	1
0	WTCCC66796	0	0	-9	1
0	WTCCC66797	0	0	-9	1
0	WTCCC66799	0	0	-9	1
0	WTCCC66800	0	0	-9	1
0	WTCCC66801	0	0	-9	1
0	WTCCC66802	0	0	-9	1
0	WTCCC66803	0	0	-9	1
0	WTCCC66806	0	0	-9	1
0	WTCCC66807	0	0	-9	1
0	WTCCC66808	0	0	-9	1
0	WTCCC66809	0	0	-9	1
0	WTCCC66811	0	0	-9	1
0	WTCCC66812	0	0	-9	1
0	WTCCC66815	0	0	-9	1
0	WTCCC66820	0	0	-9	1
0	WTCCC66826	0	0	-9	1
0	WTCCC66827	0	0	-9	1
0	WTCCC66829	0	0	-9	1
0	WTCCC66831	0	0	-9	1
0	WTCCC66832	0	0	-9	1
0	WTCCC66833	0	0	-9	1
0	WTCCC66834	0	0	-9	1
0	WTCCC66835	0	0	-9	1
0	WTCCC66836	0	0	-9	1
0	WTCCC66838	0	0	-9	1
0	WTCCC66839	0	0	-9	1
0	WTCCC66841	0	0	-9	1
0	WTCCC66842	0	0	-9	1
0	WTCCC66843	0	0	-9	1
0	WTCCC66844	0	0	-9	1
0	WTCCC66845	0	0	-9	1
0	WTCCC66846	0	0	-9	1
0	WTCCC66847	0	0	-9	1
0	WTCCC66849	0	0	-9	1
0	WTCCC66850	0	0	-9	1
0	WTCCC66851	0	0	-9	1
0	WTCCC66854	0	0	-9	1
0	WTCCC66855	0	0	-9	1
0	WTCCC66856	0	0	-9	1
0	WTCCC66857	0	0	-9	1
0	WTCCC66858	0	0	-9	1
0	WTCCC66861	0	0	-9	1
0	WTCCC66866	0	0	-9	1
0	WTCCC66868	0	0	-9	1
0	WTCCC66869	0	0	-9	1
0	WTCCC66870	0	0	-9	1
0	WTCCC66871	0	0	-9	1
0	WTCCC66873	0	0	-9	1
0	WTCCC66874	0	0	-9	1
0	WTCCC66875	0	0	-9	1
0	WTCCC66877	0	0	-9	1
0	WTCCC66878	0	0	-9	1
0	WTCCC66879	0	0	-9	1
0	WTCCC66883	0	0	-9	1
0	WTCCC66884	0	0	-9	1
0	WTCCC66886	0	0	-9	1
0	WTCCC66887	0	0	-9	1
0	WTCCC66889	0	0	-9	1
0	WTCCC66890	0	0	-9	1
0	WTCCC66891	0	0	-9	1
0	WTCCC66892	0	0	-9	1
0	WTCCC66893	0	0	-9	1
0	WTCCC66894	0	0	-9	1
0	WTCCC66896	0	0	-9	1
0	WTCCC66897	0	0	-9	1
0	WTCCC66898	0	0	-9	1
0	WTCCC66899	0	0	-9	1
0	WTCCC66901	0	0	-9	1
0	WTCCC66903	0	0	-9	1
0	WTCCC66904	0	0	-9	1
0	WTCCC66905	0	0	-9	1
0	WTCCC66906	0	0	-9	1
0	WTCCC66907	0	0	-9	1
0	WTCCC66908	0	0	-9	1
0	WTCCC66910	0	0	-9	1
0	WTCCC66913	0	0	-9	1
0	WTCCC66914	0	0	-9	1
0	WTCCC66916	0	0	-9	1
0	WTCCC66917	0	0	-9	1
0	WTCCC66918	0	0	-9	1
0	WTCCC66919	0	0	-9	1
0	WTCCC66921	0	0	-9	1
0	WTCCC66923	0	0	-9	1
0	WTCCC66925	0	0	-9	1
0	WTCCC66928	0	0	-9	1
0	WTCCC66929	0	0	-9	1
0	WTCCC66930	0	0	-9	1
0	WTCCC66933	0	0	-9	1
0	WTCCC66935	0	0	-9	1
0	WTCCC66937	0	0	-9	1
0	WTCCC66939	0	0	-9	1
0	WTCCC66940	0	0	-9	1
0	WTCCC66941	0	0	-9	1
0	WTCCC66942	0	0	-9	1
0	WTCCC66945	0	0	-9	1
0	WTCCC66951	0	0	-9	1
0	WTCCC66953	0	0	-9	1
0	WTCCC66954	0	0	-9	1
0	WTCCC66956	0	0	-9	1
0	WTCCC66958	0	0	-9	1
0	WTCCC66959	0	0	-9	1
0	WTCCC66961	0	0	-9	1
0	WTCCC66962	0	0	-9	1
0	WTCCC66963	0	0	-9	1
0	WTCCC66964	0	0	-9	1
0	WTCCC66965	0	0	-9	1
0	WTCCC66967	0	0	-9	1
0	WTCCC66968	0	0	-9	1
0	WTCCC66969	0	0	-9	1
0	WTCCC66971	0	0	-9	1
0	WTCCC66973	0	0	-9	1
0	WTCCC66974	0	0	-9	1
0	WTCCC66976	0	0	-9	1
0	WTCCC66977	0	0	-9	1
0	WTCCC66978	0	0	-9	1
0	WTCCC66979	0	0	-9	1
0	WTCCC66981	0	0	-9	1
0	WTCCC66982	0	0	-9	1
0	WTCCC66983	0	0	-9	1
0	WTCCC66985	0	0	-9	1
0	WTCCC66986	0	0	-9	1
0	WTCCC66988	0	0	-9	1
0	WTCCC66990	0	0	-9	1
0	WTCCC66992	0	0	-9	1
0	WTCCC66994	0	0	-9	1
0	WTCCC66995	0	0	-9	1
0	WTCCC66997	0	0	-9	1
0	WTCCC66998	0	0	-9	1
0	WTCCC66999	0	0	-9	1
0	WTCCC67000	0	0	-9	1
0	WTCCC67001	0	0	-9	1
0	WTCCC67002	0	0	-9	1
0	WTCCC67003	0	0	-9	1
0	WTCCC67004	0	0	-9	1
0	WTCCC67005	0	0	-9	1
0	WTCCC67006	0	0	-9	1
0	WTCCC67007	0	0	-9	1
0	WTCCC67009	0	0	-9	1
0	WTCCC67011	0	0	-9	1
0	WTCCC67013	0	0	-9	1
0	WTCCC67014	0	0	-9	1
0	WTCCC67015	0	0	-9	1
0	WTCCC67016	0	0	-9	1
0	WTCCC67018	0	0	-9	1
0	WTCCC67019	0	0	-9	1
0	WTCCC67021	0	0	-9	1
0	WTCCC67022	0	0	-9	1
0	WTCCC67023	0	0	-9	1
0	WTCCC67024	0	0	-9	1
0	WTCCC67025	0	0	-9	1
0	WTCCC67026	0	0	-9	1
0	WTCCC67027	0	0	-9	1
0	WTCCC67028	0	0	-9	1
0	WTCCC67029	0	0	-9	1
0	WTCCC67030	0	0	-9	1
0	WTCCC67031	0	0	-9	1
0	WTCCC67033	0	0	-9	1
0	WTCCC67034	0	0	-9	1
0	WTCCC67035	0	0	-9	1
0	WTCCC67037	0	0	-9	1
0	WTCCC67038	0	0	-9	1
0	WTCCC67039	0	0	-9	1
0	WTCCC67040	0	0	-9	1
0	WTCCC67041	0	0	-9	1
0	WTCCC67042	0	0	-9	1
0	WTCCC67043	0	0	-9	1
0	WTCCC67045	0	0	-9	1
0	WTCCC67046	0	0	-9	1
0	WTCCC67047	0	0	-9	1
0	WTCCC67049	0	0	-9	1
0	WTCCC67050	0	0	-9	1
0	WTCCC67051	0	0	-9	1
0	WTCCC67052	0	0	-9	1
0	WTCCC67053	0	0	-9	1
0	WTCCC67054	0	0	-9	1
0	WTCCC67055	0	0	-9	1
0	WTCCC67057	0	0	-9	1
0	WTCCC67058	0	0	-9	1
0	WTCCC67059	0	0	-9	1
0	WTCCC67060	0	0	-9	1
0	WTCCC67061	0	0	-9	1
0	WTCCC67062	0	0	-9	1
0	WTCCC67063	0	0	-9	1
0	WTCCC67064	0	0	-9	1
0	WTCCC67066	0	0	-9	1
0	WTCCC67067	0	0	-9	1
0	WTCCC67069	0	0	-9	1
0	WTCCC67070	0	0	-9	1
0	WTCCC67071	0	0	-9	1
0	WTCCC67072	0	0	-9	1
0	WTCCC67073	0	0	-9	1
0	WTCCC67075	0	0	-9	1
0	WTCCC67076	0	0	-9	1
0	WTCCC67077	0	0	-9	1
0	WTCCC67078	0	0	-9	1
0	WTCCC67079	0	0	-9	1
0	WTCCC67081	0	0	-9	1
0	WTCCC67082	0	0	-9	1
0	WTCCC67083	0	0	-9	1
0	WTCCC67084	0	0	-9	1
0	WTCCC67085	0	0	-9	1
0	WTCCC67086	0	0	-9	1
0	WTCCC67087	0	0	-9	1
0	WTCCC67088	0	0	-9	1
0	WTCCC67090	0	0	-9	1
0	WTCCC67093	0	0	-9	1
0	WTCCC67094	0	0	-9	1
0	WTCCC67095	0	0	-9	1
0	WTCCC67096	0	0	-9	1
0	WTCCC67097	0	0	-9	1
0	WTCCC67098	0	0	-9	1
0	WTCCC67099	0	0	-9	1
0	WTCCC67101	0	0	-9	1
0	WTCCC67102	0	0	-9	1
0	WTCCC67103	0	0	-9	1
0	WTCCC67105	0	0	-9	1
0	WTCCC67106	0	0	-9	1
0	WTCCC67107	0	0	-9	1
0	WTCCC67108	0	0	-9	1
0	WTCCC67109	0	0	-9	1
0	WTCCC67110	0	0	-9	1
0	WTCCC67111	0	0	-9	1
0	WTCCC67112	0	0	-9	1
0	WTCCC67114	0	0	-9	1
0	WTCCC67115	0	0	-9	1
0	WTCCC67117	0	0	-9	1
0	WTCCC67119	0	0	-9	1
0	WTCCC67120	0	0	-9	1
0	WTCCC67121	0	0	-9	1
0	WTCCC67122	0	0	-9	1
0	WTCCC67123	0	0	-9	1
0	WTCCC67124	0	0	-9	1
0	WTCCC67125	0	0	-9	1
0	WTCCC67126	0	0	-9	1
0	WTCCC67127	0	0	-9	1
0	WTCCC67129	0	0	-9	1
0	WTCCC67130	0	0	-9	1
0	WTCCC67131	0	0	-9	1
0	WTCCC67132	0	0	-9	1
0	WTCCC67133	0	0	-9	1
0	WTCCC67134	0	0	-9	1
0	WTCCC67135	0	0	-9	1
0	WTCCC67136	0	0	-9	1
0	WTCCC67137	0	0	-9	1
0	WTCCC67138	0	0	-9	1
0	WTCCC67139	0	0	-9	1
0	WTCCC67141	0	0	-9	1
0	WTCCC67143	0	0	-9	1
0	WTCCC67144	0	0	-9	1
0	WTCCC67145	0	0	-9	1
0	WTCCC67146	0	0	-9	1
0	WTCCC67147	0	0	-9	1
0	WTCCC67148	0	0	-9	1
0	WTCCC67149	0	0	-9	1
0	WTCCC67150	0	0	-9	1
0	WTCCC67151	0	0	-9	1
0	WTCCC67153	0	0	-9	1
0	WTCCC67154	0	0	-9	1
0	WTCCC67155	0	0	-9	1
0	WTCCC67156	0	0	-9	1
0	WTCCC67157	0	0	-9	1
0	WTCCC67158	0	0	-9	1
0	WTCCC67159	0	0	-9	1
0	WTCCC67160	0	0	-9	1
0	WTCCC67161	0	0	-9	1
0	WTCCC67162	0	0	-9	1
0	WTCCC67163	0	0	-9	1
0	WTCCC67165	0	0	-9	1
0	WTCCC67166	0	0	-9	1
0	WTCCC67167	0	0	-9	1
0	WTCCC67168	0	0	-9	1
0	WTCCC67169	0	0	-9	1
0	WTCCC67170	0	0	-9	1
0	WTCCC67171	0	0	-9	1
0	WTCCC67172	0	0	-9	1
0	WTCCC67173	0	0	-9	1
0	WTCCC67174	0	0	-9	1
0	WTCCC67175	0	0	-9	1
0	WTCCC67177	0	0	-9	1
0	WTCCC67180	0	0	-9	1
0	WTCCC67182	0	0	-9	1
0	WTCCC67183	0	0	-9	1
0	WTCCC67184	0	0	-9	1
0	WTCCC67185	0	0	-9	1
0	WTCCC67186	0	0	-9	1
0	WTCCC67187	0	0	-9	1
0	WTCCC67189	0	0	-9	1
0	WTCCC67192	0	0	-9	1
0	WTCCC67193	0	0	-9	1
0	WTCCC67194	0	0	-9	1
0	WTCCC67195	0	0	-9	1
0	WTCCC67196	0	0	-9	1
0	WTCCC67197	0	0	-9	1
0	WTCCC67198	0	0	-9	1
0	WTCCC67199	0	0	-9	1
0	WTCCC67201	0	0	-9	1
0	WTCCC67202	0	0	-9	1
0	WTCCC67203	0	0	-9	1
0	WTCCC67204	0	0	-9	1
0	WTCCC67205	0	0	-9	1
0	WTCCC67206	0	0	-9	1
0	WTCCC67207	0	0	-9	1
0	WTCCC67208	0	0	-9	1
0	WTCCC67209	0	0	-9	1
0	WTCCC67210	0	0	-9	1
0	WTCCC88213	0	0	-9	1
0	WTCCC88218	0	0	-9	1
0	WTCCC88221	0	0	-9	1
0	WTCCC88223	0	0	-9	1
0	WTCCC88225	0	0	-9	1
0	WTCCC88226	0	0	-9	1
0	WTCCC88227	0	0	-9	1
0	WTCCC88230	0	0	-9	1
0	WTCCC88235	0	0	-9	1
0	WTCCC88237	0	0	-9	1
0	WTCCC88238	0	0	-9	1
0	WTCCC88239	0	0	-9	1
0	WTCCC88243	0	0	-9	1
0	WTCCC88244	0	0	-9	1
0	WTCCC88246	0	0	-9	1
0	WTCCC88250	0	0	-9	1
0	WTCCC88252	0	0	-9	1
0	WTCCC88253	0	0	-9	1
0	WTCCC88254	0	0	-9	1
0	WTCCC88255	0	0	-9	1
0	WTCCC88257	0	0	-9	1
0	WTCCC88258	0	0	-9	1
0	WTCCC88259	0	0	-9	1
0	WTCCC88263	0	0	-9	1
0	WTCCC88268	0	0	-9	1
0	WTCCC88270	0	0	-9	1
0	WTCCC88271	0	0	-9	1
0	WTCCC88273	0	0	-9	1
0	WTCCC88274	0	0	-9	1
0	WTCCC88275	0	0	-9	1
0	WTCCC88277	0	0	-9	1
0	WTCCC88279	0	0	-9	1
0	WTCCC88280	0	0	-9	1
0	WTCCC88282	0	0	-9	1
0	WTCCC88283	0	0	-9	1
0	WTCCC88285	0	0	-9	1
0	WTCCC88288	0	0	-9	1
0	WTCCC88291	0	0	-9	1
0	WTCCC88292	0	0	-9	1
0	WTCCC88293	0	0	-9	1
0	WTCCC88295	0	0	-9	1
0	WTCCC88299	0	0	-9	1
0	WTCCC88301	0	0	-9	1
0	WTCCC88303	0	0	-9	1
0	WTCCC88304	0	0	-9	1
0	WTCCC88306	0	0	-9	1
0	WTCCC88307	0	0	-9	1
0	WTCCC88309	0	0	-9	1
0	WTCCC88314	0	0	-9	1
0	WTCCC88315	0	0	-9	1
0	WTCCC88317	0	0	-9	1
0	WTCCC88322	0	0	-9	1
0	WTCCC88323	0	0	-9	1
0	WTCCC88325	0	0	-9	1
0	WTCCC88326	0	0	-9	1
0	WTCCC88327	0	0	-9	1
0	WTCCC88328	0	0	-9	1
0	WTCCC88329	0	0	-9	1
0	WTCCC88330	0	0	-9	1
0	WTCCC88331	0	0	-9	1
0	WTCCC88335	0	0	-9	1
0	WTCCC88336	0	0	-9	1
0	WTCCC88337	0	0	-9	1
0	WTCCC88339	0	0	-9	1
0	WTCCC88343	0	0	-9	1
0	WTCCC88345	0	0	-9	1
0	WTCCC88347	0	0	-9	1
0	WTCCC88349	0	0	-9	1
0	WTCCC88350	0	0	-9	1
0	WTCCC88351	0	0	-9	1
0	WTCCC88352	0	0	-9	1
0	WTCCC88355	0	0	-9	1
0	WTCCC88357	0	0	-9	1
0	WTCCC88359	0	0	-9	1
0	WTCCC88360	0	0	-9	1
0	WTCCC88361	0	0	-9	1
[truncated: 2,806 more rows]
