# Supplementary material for: Fast and accurate exhaustive higher-order epistasis search with BitEpi
Source: Sci Rep. 2021 Aug 5;11:15923. doi: 10.1038/s41598-021-94959-y (PMC8342486; doi:10.1038/s41598-021-94959-y)
Supplement: Supplementary file 2 — Supplementary Information 2. [file 41598_2021_94959_MOESM2_ESM.zip › SupplementaryDataFile/ccT2D.fam]

0	WTCCC60302	0	0	-9	2
0	WTCCC60303	0	0	-9	2
0	WTCCC60304	0	0	-9	2
0	WTCCC60305	0	0	-9	2
0	WTCCC60307	0	0	-9	2
0	WTCCC60308	0	0	-9	2
0	WTCCC60309	0	0	-9	2
0	WTCCC60310	0	0	-9	2
0	WTCCC60312	0	0	-9	2
0	WTCCC60313	0	0	-9	2
0	WTCCC60314	0	0	-9	2
0	WTCCC60316	0	0	-9	2
0	WTCCC60317	0	0	-9	2
0	WTCCC60318	0	0	-9	2
0	WTCCC60320	0	0	-9	2
0	WTCCC60321	0	0	-9	2
0	WTCCC60322	0	0	-9	2
0	WTCCC60323	0	0	-9	2
0	WTCCC60324	0	0	-9	2
0	WTCCC60325	0	0	-9	2
0	WTCCC60326	0	0	-9	2
0	WTCCC60327	0	0	-9	2
0	WTCCC60328	0	0	-9	2
0	WTCCC60329	0	0	-9	2
0	WTCCC60330	0	0	-9	2
0	WTCCC60332	0	0	-9	2
0	WTCCC60333	0	0	-9	2
0	WTCCC60334	0	0	-9	2
0	WTCCC60335	0	0	-9	2
0	WTCCC60336	0	0	-9	2
0	WTCCC60337	0	0	-9	2
0	WTCCC60338	0	0	-9	2
0	WTCCC60339	0	0	-9	2
0	WTCCC60341	0	0	-9	2
0	WTCCC60342	0	0	-9	2
0	WTCCC60343	0	0	-9	2
0	WTCCC60345	0	0	-9	2
0	WTCCC60346	0	0	-9	2
0	WTCCC60347	0	0	-9	2
0	WTCCC60348	0	0	-9	2
0	WTCCC60350	0	0	-9	2
0	WTCCC60352	0	0	-9	2
0	WTCCC60353	0	0	-9	2
0	WTCCC60356	0	0	-9	2
0	WTCCC60357	0	0	-9	2
0	WTCCC60358	0	0	-9	2
0	WTCCC60359	0	0	-9	2
0	WTCCC60361	0	0	-9	2
0	WTCCC60362	0	0	-9	2
0	WTCCC60363	0	0	-9	2
0	WTCCC60364	0	0	-9	2
0	WTCCC60365	0	0	-9	2
0	WTCCC60367	0	0	-9	2
0	WTCCC60368	0	0	-9	2
0	WTCCC60369	0	0	-9	2
0	WTCCC60370	0	0	-9	2
0	WTCCC60371	0	0	-9	2
0	WTCCC60372	0	0	-9	2
0	WTCCC60373	0	0	-9	2
0	WTCCC60374	0	0	-9	2
0	WTCCC60375	0	0	-9	2
0	WTCCC60376	0	0	-9	2
0	WTCCC60378	0	0	-9	2
0	WTCCC60379	0	0	-9	2
0	WTCCC60380	0	0	-9	2
0	WTCCC60382	0	0	-9	2
0	WTCCC60383	0	0	-9	2
0	WTCCC60385	0	0	-9	2
0	WTCCC60386	0	0	-9	2
0	WTCCC60387	0	0	-9	2
0	WTCCC60388	0	0	-9	2
0	WTCCC60389	0	0	-9	2
0	WTCCC60390	0	0	-9	2
0	WTCCC60391	0	0	-9	2
0	WTCCC60393	0	0	-9	2
0	WTCCC60395	0	0	-9	2
0	WTCCC60396	0	0	-9	2
0	WTCCC60397	0	0	-9	2
0	WTCCC60399	0	0	-9	2
0	WTCCC60400	0	0	-9	2
0	WTCCC60401	0	0	-9	2
0	WTCCC60402	0	0	-9	2
0	WTCCC60403	0	0	-9	2
0	WTCCC60406	0	0	-9	2
0	WTCCC60407	0	0	-9	2
0	WTCCC60411	0	0	-9	2
0	WTCCC60412	0	0	-9	2
0	WTCCC60413	0	0	-9	2
0	WTCCC60414	0	0	-9	2
0	WTCCC60416	0	0	-9	2
0	WTCCC60417	0	0	-9	2
0	WTCCC60418	0	0	-9	2
0	WTCCC60419	0	0	-9	2
0	WTCCC60420	0	0	-9	2
0	WTCCC60421	0	0	-9	2
0	WTCCC60422	0	0	-9	2
0	WTCCC60423	0	0	-9	2
0	WTCCC60426	0	0	-9	2
0	WTCCC60427	0	0	-9	2
0	WTCCC60428	0	0	-9	2
0	WTCCC60429	0	0	-9	2
0	WTCCC60430	0	0	-9	2
0	WTCCC60431	0	0	-9	2
0	WTCCC60432	0	0	-9	2
0	WTCCC60434	0	0	-9	2
0	WTCCC60435	0	0	-9	2
0	WTCCC60436	0	0	-9	2
0	WTCCC60437	0	0	-9	2
0	WTCCC60438	0	0	-9	2
0	WTCCC60439	0	0	-9	2
0	WTCCC60440	0	0	-9	2
0	WTCCC60441	0	0	-9	2
0	WTCCC60442	0	0	-9	2
0	WTCCC60443	0	0	-9	2
0	WTCCC60444	0	0	-9	2
0	WTCCC60445	0	0	-9	2
0	WTCCC60446	0	0	-9	2
0	WTCCC60452	0	0	-9	2
0	WTCCC60453	0	0	-9	2
0	WTCCC60455	0	0	-9	2
0	WTCCC60457	0	0	-9	2
0	WTCCC60458	0	0	-9	2
0	WTCCC60459	0	0	-9	2
0	WTCCC60460	0	0	-9	2
0	WTCCC60463	0	0	-9	2
0	WTCCC60464	0	0	-9	2
0	WTCCC60465	0	0	-9	2
0	WTCCC60467	0	0	-9	2
0	WTCCC60468	0	0	-9	2
0	WTCCC60471	0	0	-9	2
0	WTCCC60472	0	0	-9	2
0	WTCCC60473	0	0	-9	2
0	WTCCC60476	0	0	-9	2
0	WTCCC60477	0	0	-9	2
0	WTCCC60478	0	0	-9	2
0	WTCCC60479	0	0	-9	2
0	WTCCC60480	0	0	-9	2
0	WTCCC60482	0	0	-9	2
0	WTCCC60483	0	0	-9	2
0	WTCCC60484	0	0	-9	2
0	WTCCC60485	0	0	-9	2
0	WTCCC60486	0	0	-9	2
0	WTCCC60487	0	0	-9	2
0	WTCCC60489	0	0	-9	2
0	WTCCC60490	0	0	-9	2
0	WTCCC60491	0	0	-9	2
0	WTCCC60494	0	0	-9	2
0	WTCCC60495	0	0	-9	2
0	WTCCC60496	0	0	-9	2
0	WTCCC60499	0	0	-9	2
0	WTCCC60500	0	0	-9	2
0	WTCCC60501	0	0	-9	2
0	WTCCC60503	0	0	-9	2
0	WTCCC60504	0	0	-9	2
0	WTCCC60505	0	0	-9	2
0	WTCCC60507	0	0	-9	2
0	WTCCC60508	0	0	-9	2
0	WTCCC60509	0	0	-9	2
0	WTCCC60510	0	0	-9	2
0	WTCCC60511	0	0	-9	2
0	WTCCC60512	0	0	-9	2
0	WTCCC60513	0	0	-9	2
0	WTCCC60514	0	0	-9	2
0	WTCCC60515	0	0	-9	2
0	WTCCC60521	0	0	-9	2
0	WTCCC60522	0	0	-9	2
0	WTCCC60524	0	0	-9	2
0	WTCCC60525	0	0	-9	2
0	WTCCC60526	0	0	-9	2
0	WTCCC60528	0	0	-9	2
0	WTCCC60529	0	0	-9	2
0	WTCCC60530	0	0	-9	2
0	WTCCC60531	0	0	-9	2
0	WTCCC60534	0	0	-9	2
0	WTCCC60536	0	0	-9	2
0	WTCCC60537	0	0	-9	2
0	WTCCC60539	0	0	-9	2
0	WTCCC60542	0	0	-9	2
0	WTCCC60543	0	0	-9	2
0	WTCCC60544	0	0	-9	2
0	WTCCC60546	0	0	-9	2
0	WTCCC60547	0	0	-9	2
0	WTCCC60550	0	0	-9	2
0	WTCCC60553	0	0	-9	2
0	WTCCC60555	0	0	-9	2
0	WTCCC60557	0	0	-9	2
0	WTCCC60558	0	0	-9	2
0	WTCCC60560	0	0	-9	2
0	WTCCC60561	0	0	-9	2
0	WTCCC60563	0	0	-9	2
0	WTCCC60564	0	0	-9	2
0	WTCCC60567	0	0	-9	2
0	WTCCC60571	0	0	-9	2
0	WTCCC60572	0	0	-9	2
0	WTCCC60573	0	0	-9	2
0	WTCCC60574	0	0	-9	2
0	WTCCC60576	0	0	-9	2
0	WTCCC60578	0	0	-9	2
0	WTCCC60579	0	0	-9	2
0	WTCCC60580	0	0	-9	2
0	WTCCC60581	0	0	-9	2
0	WTCCC60582	0	0	-9	2
0	WTCCC60583	0	0	-9	2
0	WTCCC60586	0	0	-9	2
0	WTCCC60587	0	0	-9	2
0	WTCCC60588	0	0	-9	2
0	WTCCC60590	0	0	-9	2
0	WTCCC60591	0	0	-9	2
0	WTCCC60592	0	0	-9	2
0	WTCCC60593	0	0	-9	2
0	WTCCC60594	0	0	-9	2
0	WTCCC60595	0	0	-9	2
0	WTCCC60600	0	0	-9	2
0	WTCCC60601	0	0	-9	2
0	WTCCC60602	0	0	-9	2
0	WTCCC60603	0	0	-9	2
0	WTCCC60604	0	0	-9	2
0	WTCCC60605	0	0	-9	2
0	WTCCC60606	0	0	-9	2
0	WTCCC60607	0	0	-9	2
0	WTCCC60612	0	0	-9	2
0	WTCCC60614	0	0	-9	2
0	WTCCC60615	0	0	-9	2
0	WTCCC60616	0	0	-9	2
0	WTCCC60617	0	0	-9	2
0	WTCCC60618	0	0	-9	2
0	WTCCC60624	0	0	-9	2
0	WTCCC60625	0	0	-9	2
0	WTCCC60626	0	0	-9	2
0	WTCCC60627	0	0	-9	2
0	WTCCC60629	0	0	-9	2
0	WTCCC60630	0	0	-9	2
0	WTCCC60636	0	0	-9	2
0	WTCCC60637	0	0	-9	2
0	WTCCC60638	0	0	-9	2
0	WTCCC60639	0	0	-9	2
0	WTCCC60640	0	0	-9	2
0	WTCCC60641	0	0	-9	2
0	WTCCC60642	0	0	-9	2
0	WTCCC60648	0	0	-9	2
0	WTCCC60649	0	0	-9	2
0	WTCCC60650	0	0	-9	2
0	WTCCC60652	0	0	-9	2
0	WTCCC60653	0	0	-9	2
0	WTCCC60654	0	0	-9	2
0	WTCCC60660	0	0	-9	2
0	WTCCC60661	0	0	-9	2
0	WTCCC60662	0	0	-9	2
0	WTCCC60663	0	0	-9	2
0	WTCCC60664	0	0	-9	2
0	WTCCC60665	0	0	-9	2
0	WTCCC60666	0	0	-9	2
0	WTCCC60672	0	0	-9	2
0	WTCCC60673	0	0	-9	2
0	WTCCC60674	0	0	-9	2
0	WTCCC60675	0	0	-9	2
0	WTCCC60676	0	0	-9	2
0	WTCCC60677	0	0	-9	2
0	WTCCC60678	0	0	-9	2
0	WTCCC60684	0	0	-9	2
0	WTCCC60685	0	0	-9	2
0	WTCCC60686	0	0	-9	2
0	WTCCC60687	0	0	-9	2
0	WTCCC60688	0	0	-9	2
0	WTCCC60689	0	0	-9	2
0	WTCCC60690	0	0	-9	2
0	WTCCC60691	0	0	-9	2
0	WTCCC60692	0	0	-9	2
0	WTCCC60693	0	0	-9	2
0	WTCCC60694	0	0	-9	2
0	WTCCC60695	0	0	-9	2
0	WTCCC60696	0	0	-9	2
0	WTCCC60697	0	0	-9	2
0	WTCCC60698	0	0	-9	2
0	WTCCC60699	0	0	-9	2
0	WTCCC60700	0	0	-9	2
0	WTCCC60703	0	0	-9	2
0	WTCCC60704	0	0	-9	2
0	WTCCC60705	0	0	-9	2
0	WTCCC60707	0	0	-9	2
0	WTCCC60708	0	0	-9	2
0	WTCCC60709	0	0	-9	2
0	WTCCC60710	0	0	-9	2
0	WTCCC60713	0	0	-9	2
0	WTCCC60714	0	0	-9	2
0	WTCCC60715	0	0	-9	2
0	WTCCC60716	0	0	-9	2
0	WTCCC60717	0	0	-9	2
0	WTCCC60718	0	0	-9	2
0	WTCCC60719	0	0	-9	2
0	WTCCC60720	0	0	-9	2
0	WTCCC60721	0	0	-9	2
0	WTCCC60722	0	0	-9	2
0	WTCCC60724	0	0	-9	2
0	WTCCC60725	0	0	-9	2
0	WTCCC60726	0	0	-9	2
0	WTCCC60727	0	0	-9	2
0	WTCCC60728	0	0	-9	2
0	WTCCC60729	0	0	-9	2
0	WTCCC60730	0	0	-9	2
0	WTCCC60732	0	0	-9	2
0	WTCCC60733	0	0	-9	2
0	WTCCC60734	0	0	-9	2
0	WTCCC60735	0	0	-9	2
0	WTCCC60736	0	0	-9	2
0	WTCCC60737	0	0	-9	2
0	WTCCC60738	0	0	-9	2
0	WTCCC60739	0	0	-9	2
0	WTCCC60740	0	0	-9	2
0	WTCCC60741	0	0	-9	2
0	WTCCC60742	0	0	-9	2
0	WTCCC60743	0	0	-9	2
0	WTCCC60744	0	0	-9	2
0	WTCCC60745	0	0	-9	2
0	WTCCC60746	0	0	-9	2
0	WTCCC60747	0	0	-9	2
0	WTCCC60748	0	0	-9	2
0	WTCCC60749	0	0	-9	2
0	WTCCC60750	0	0	-9	2
0	WTCCC60751	0	0	-9	2
0	WTCCC60752	0	0	-9	2
0	WTCCC60753	0	0	-9	2
0	WTCCC60754	0	0	-9	2
0	WTCCC60755	0	0	-9	2
0	WTCCC60756	0	0	-9	2
0	WTCCC60757	0	0	-9	2
0	WTCCC60758	0	0	-9	2
0	WTCCC60759	0	0	-9	2
0	WTCCC60760	0	0	-9	2
0	WTCCC60761	0	0	-9	2
0	WTCCC60762	0	0	-9	2
0	WTCCC60763	0	0	-9	2
0	WTCCC60764	0	0	-9	2
0	WTCCC60765	0	0	-9	2
0	WTCCC60766	0	0	-9	2
0	WTCCC60767	0	0	-9	2
0	WTCCC60768	0	0	-9	2
0	WTCCC60769	0	0	-9	2
0	WTCCC60770	0	0	-9	2
0	WTCCC60771	0	0	-9	2
0	WTCCC60772	0	0	-9	2
0	WTCCC60773	0	0	-9	2
0	WTCCC60774	0	0	-9	2
0	WTCCC60775	0	0	-9	2
0	WTCCC60776	0	0	-9	2
0	WTCCC60777	0	0	-9	2
0	WTCCC60778	0	0	-9	2
0	WTCCC60779	0	0	-9	2
0	WTCCC60781	0	0	-9	2
0	WTCCC60784	0	0	-9	2
0	WTCCC60787	0	0	-9	2
0	WTCCC60788	0	0	-9	2
0	WTCCC60790	0	0	-9	2
0	WTCCC60792	0	0	-9	2
0	WTCCC60795	0	0	-9	2
0	WTCCC60796	0	0	-9	2
0	WTCCC60799	0	0	-9	2
0	WTCCC60800	0	0	-9	2
0	WTCCC60802	0	0	-9	2
0	WTCCC60803	0	0	-9	2
0	WTCCC60804	0	0	-9	2
0	WTCCC60805	0	0	-9	2
0	WTCCC60807	0	0	-9	2
0	WTCCC60808	0	0	-9	2
0	WTCCC60809	0	0	-9	2
0	WTCCC60811	0	0	-9	2
0	WTCCC60817	0	0	-9	2
0	WTCCC60818	0	0	-9	2
0	WTCCC60819	0	0	-9	2
0	WTCCC60820	0	0	-9	2
0	WTCCC60821	0	0	-9	2
0	WTCCC60822	0	0	-9	2
0	WTCCC60829	0	0	-9	2
0	WTCCC60830	0	0	-9	2
0	WTCCC60831	0	0	-9	2
0	WTCCC60832	0	0	-9	2
0	WTCCC60833	0	0	-9	2
0	WTCCC60834	0	0	-9	2
0	WTCCC60835	0	0	-9	2
0	WTCCC60839	0	0	-9	2
0	WTCCC60841	0	0	-9	2
0	WTCCC60842	0	0	-9	2
0	WTCCC60843	0	0	-9	2
0	WTCCC60845	0	0	-9	2
0	WTCCC60846	0	0	-9	2
0	WTCCC60847	0	0	-9	2
0	WTCCC60848	0	0	-9	2
0	WTCCC60850	0	0	-9	2
0	WTCCC60851	0	0	-9	2
0	WTCCC60852	0	0	-9	2
0	WTCCC60854	0	0	-9	2
0	WTCCC60857	0	0	-9	2
0	WTCCC60859	0	0	-9	2
0	WTCCC60865	0	0	-9	2
0	WTCCC60866	0	0	-9	2
0	WTCCC60867	0	0	-9	2
0	WTCCC60868	0	0	-9	2
0	WTCCC61438	0	0	-9	2
0	WTCCC61439	0	0	-9	2
0	WTCCC61440	0	0	-9	2
0	WTCCC61441	0	0	-9	2
0	WTCCC61443	0	0	-9	2
0	WTCCC61445	0	0	-9	2
0	WTCCC61446	0	0	-9	2
0	WTCCC61447	0	0	-9	2
0	WTCCC61448	0	0	-9	2
0	WTCCC61449	0	0	-9	2
0	WTCCC61451	0	0	-9	2
0	WTCCC61452	0	0	-9	2
0	WTCCC61453	0	0	-9	2
0	WTCCC61454	0	0	-9	2
0	WTCCC61455	0	0	-9	2
0	WTCCC61458	0	0	-9	2
0	WTCCC61459	0	0	-9	2
0	WTCCC61460	0	0	-9	2
0	WTCCC61462	0	0	-9	2
0	WTCCC61463	0	0	-9	2
0	WTCCC61465	0	0	-9	2
0	WTCCC61467	0	0	-9	2
0	WTCCC61468	0	0	-9	2
0	WTCCC61469	0	0	-9	2
0	WTCCC61470	0	0	-9	2
0	WTCCC61471	0	0	-9	2
0	WTCCC61472	0	0	-9	2
0	WTCCC61473	0	0	-9	2
0	WTCCC61474	0	0	-9	2
0	WTCCC61475	0	0	-9	2
0	WTCCC61476	0	0	-9	2
0	WTCCC61477	0	0	-9	2
0	WTCCC61479	0	0	-9	2
0	WTCCC61480	0	0	-9	2
0	WTCCC61481	0	0	-9	2
0	WTCCC61482	0	0	-9	2
0	WTCCC61483	0	0	-9	2
0	WTCCC61486	0	0	-9	2
0	WTCCC61487	0	0	-9	2
0	WTCCC61488	0	0	-9	2
0	WTCCC61489	0	0	-9	2
0	WTCCC61491	0	0	-9	2
0	WTCCC61492	0	0	-9	2
0	WTCCC61493	0	0	-9	2
0	WTCCC61495	0	0	-9	2
0	WTCCC61498	0	0	-9	2
0	WTCCC61500	0	0	-9	2
0	WTCCC61501	0	0	-9	2
0	WTCCC61503	0	0	-9	2
0	WTCCC61504	0	0	-9	2
0	WTCCC61505	0	0	-9	2
0	WTCCC61507	0	0	-9	2
0	WTCCC61508	0	0	-9	2
0	WTCCC61509	0	0	-9	2
0	WTCCC61510	0	0	-9	2
0	WTCCC61511	0	0	-9	2
0	WTCCC61513	0	0	-9	2
0	WTCCC61516	0	0	-9	2
0	WTCCC61520	0	0	-9	2
0	WTCCC61522	0	0	-9	2
0	WTCCC61523	0	0	-9	2
0	WTCCC61524	0	0	-9	2
0	WTCCC61525	0	0	-9	2
0	WTCCC61527	0	0	-9	2
0	WTCCC61530	0	0	-9	2
0	WTCCC61531	0	0	-9	2
0	WTCCC61533	0	0	-9	2
0	WTCCC61534	0	0	-9	2
0	WTCCC61535	0	0	-9	2
0	WTCCC61536	0	0	-9	2
0	WTCCC61541	0	0	-9	2
0	WTCCC61543	0	0	-9	2
0	WTCCC61544	0	0	-9	2
0	WTCCC61545	0	0	-9	2
0	WTCCC61546	0	0	-9	2
0	WTCCC61552	0	0	-9	2
0	WTCCC61553	0	0	-9	2
0	WTCCC61554	0	0	-9	2
0	WTCCC61555	0	0	-9	2
0	WTCCC61556	0	0	-9	2
0	WTCCC61557	0	0	-9	2
0	WTCCC61558	0	0	-9	2
0	WTCCC61563	0	0	-9	2
0	WTCCC61564	0	0	-9	2
0	WTCCC61565	0	0	-9	2
0	WTCCC61566	0	0	-9	2
0	WTCCC61569	0	0	-9	2
0	WTCCC61572	0	0	-9	2
0	WTCCC61575	0	0	-9	2
0	WTCCC61576	0	0	-9	2
0	WTCCC61577	0	0	-9	2
0	WTCCC61580	0	0	-9	2
0	WTCCC61581	0	0	-9	2
0	WTCCC61584	0	0	-9	2
0	WTCCC61588	0	0	-9	2
0	WTCCC61589	0	0	-9	2
0	WTCCC61591	0	0	-9	2
0	WTCCC61593	0	0	-9	2
0	WTCCC61594	0	0	-9	2
0	WTCCC61601	0	0	-9	2
0	WTCCC61603	0	0	-9	2
0	WTCCC61604	0	0	-9	2
0	WTCCC61611	0	0	-9	2
0	WTCCC61613	0	0	-9	2
0	WTCCC61623	0	0	-9	2
0	WTCCC61625	0	0	-9	2
0	WTCCC61626	0	0	-9	2
0	WTCCC61633	0	0	-9	2
0	WTCCC61634	0	0	-9	2
0	WTCCC61640	0	0	-9	2
0	WTCCC61641	0	0	-9	2
0	WTCCC61642	0	0	-9	2
0	WTCCC61643	0	0	-9	2
0	WTCCC61644	0	0	-9	2
0	WTCCC61652	0	0	-9	2
0	WTCCC61653	0	0	-9	2
0	WTCCC61654	0	0	-9	2
0	WTCCC61655	0	0	-9	2
0	WTCCC61658	0	0	-9	2
0	WTCCC61664	0	0	-9	2
0	WTCCC61665	0	0	-9	2
0	WTCCC61666	0	0	-9	2
0	WTCCC61668	0	0	-9	2
0	WTCCC61669	0	0	-9	2
0	WTCCC61670	0	0	-9	2
0	WTCCC61676	0	0	-9	2
0	WTCCC61681	0	0	-9	2
0	WTCCC61693	0	0	-9	2
0	WTCCC61700	0	0	-9	2
0	WTCCC61701	0	0	-9	2
0	WTCCC61702	0	0	-9	2
0	WTCCC61704	0	0	-9	2
0	WTCCC61705	0	0	-9	2
0	WTCCC61712	0	0	-9	2
0	WTCCC61714	0	0	-9	2
0	WTCCC61717	0	0	-9	2
0	WTCCC61724	0	0	-9	2
0	WTCCC61725	0	0	-9	2
0	WTCCC61726	0	0	-9	2
0	WTCCC61727	0	0	-9	2
0	WTCCC61728	0	0	-9	2
0	WTCCC61729	0	0	-9	2
0	WTCCC61730	0	0	-9	2
0	WTCCC61731	0	0	-9	2
0	WTCCC61732	0	0	-9	2
0	WTCCC61733	0	0	-9	2
0	WTCCC61734	0	0	-9	2
0	WTCCC61735	0	0	-9	2
0	WTCCC61736	0	0	-9	2
0	WTCCC61737	0	0	-9	2
0	WTCCC61738	0	0	-9	2
0	WTCCC61739	0	0	-9	2
0	WTCCC61740	0	0	-9	2
0	WTCCC61741	0	0	-9	2
0	WTCCC61742	0	0	-9	2
0	WTCCC61743	0	0	-9	2
0	WTCCC61744	0	0	-9	2
0	WTCCC61745	0	0	-9	2
0	WTCCC61746	0	0	-9	2
0	WTCCC61747	0	0	-9	2
0	WTCCC61748	0	0	-9	2
0	WTCCC61749	0	0	-9	2
0	WTCCC61750	0	0	-9	2
0	WTCCC61751	0	0	-9	2
0	WTCCC61752	0	0	-9	2
0	WTCCC61753	0	0	-9	2
0	WTCCC61754	0	0	-9	2
0	WTCCC61755	0	0	-9	2
0	WTCCC61756	0	0	-9	2
0	WTCCC61757	0	0	-9	2
0	WTCCC61758	0	0	-9	2
0	WTCCC61759	0	0	-9	2
0	WTCCC61760	0	0	-9	2
0	WTCCC61762	0	0	-9	2
0	WTCCC61763	0	0	-9	2
0	WTCCC61764	0	0	-9	2
0	WTCCC61765	0	0	-9	2
0	WTCCC61766	0	0	-9	2
0	WTCCC61767	0	0	-9	2
0	WTCCC61768	0	0	-9	2
0	WTCCC61769	0	0	-9	2
0	WTCCC61770	0	0	-9	2
0	WTCCC61771	0	0	-9	2
0	WTCCC61772	0	0	-9	2
0	WTCCC61773	0	0	-9	2
0	WTCCC61774	0	0	-9	2
0	WTCCC61775	0	0	-9	2
0	WTCCC61776	0	0	-9	2
0	WTCCC61777	0	0	-9	2
0	WTCCC61778	0	0	-9	2
0	WTCCC61779	0	0	-9	2
0	WTCCC61780	0	0	-9	2
0	WTCCC61781	0	0	-9	2
0	WTCCC61782	0	0	-9	2
0	WTCCC61783	0	0	-9	2
0	WTCCC61784	0	0	-9	2
0	WTCCC61785	0	0	-9	2
0	WTCCC61786	0	0	-9	2
0	WTCCC61787	0	0	-9	2
0	WTCCC61788	0	0	-9	2
0	WTCCC61789	0	0	-9	2
0	WTCCC61790	0	0	-9	2
0	WTCCC61791	0	0	-9	2
0	WTCCC61792	0	0	-9	2
0	WTCCC61793	0	0	-9	2
0	WTCCC61794	0	0	-9	2
0	WTCCC61796	0	0	-9	2
0	WTCCC61797	0	0	-9	2
0	WTCCC61798	0	0	-9	2
0	WTCCC61799	0	0	-9	2
0	WTCCC61801	0	0	-9	2
0	WTCCC61802	0	0	-9	2
0	WTCCC61803	0	0	-9	2
0	WTCCC61804	0	0	-9	2
0	WTCCC61805	0	0	-9	2
0	WTCCC61806	0	0	-9	2
0	WTCCC61808	0	0	-9	2
0	WTCCC61810	0	0	-9	2
0	WTCCC61813	0	0	-9	2
0	WTCCC61814	0	0	-9	2
0	WTCCC61815	0	0	-9	2
0	WTCCC61816	0	0	-9	2
0	WTCCC61819	0	0	-9	2
0	WTCCC61820	0	0	-9	2
0	WTCCC61821	0	0	-9	2
0	WTCCC61822	0	0	-9	2
0	WTCCC61823	0	0	-9	2
0	WTCCC61824	0	0	-9	2
0	WTCCC61825	0	0	-9	2
0	WTCCC61826	0	0	-9	2
0	WTCCC61827	0	0	-9	2
0	WTCCC61828	0	0	-9	2
0	WTCCC61829	0	0	-9	2
0	WTCCC61830	0	0	-9	2
0	WTCCC61831	0	0	-9	2
0	WTCCC61832	0	0	-9	2
0	WTCCC61833	0	0	-9	2
0	WTCCC61834	0	0	-9	2
0	WTCCC61835	0	0	-9	2
0	WTCCC61836	0	0	-9	2
0	WTCCC61837	0	0	-9	2
0	WTCCC61838	0	0	-9	2
0	WTCCC61839	0	0	-9	2
0	WTCCC61840	0	0	-9	2
0	WTCCC61841	0	0	-9	2
0	WTCCC61842	0	0	-9	2
0	WTCCC61843	0	0	-9	2
0	WTCCC61844	0	0	-9	2
0	WTCCC61846	0	0	-9	2
0	WTCCC61847	0	0	-9	2
0	WTCCC61848	0	0	-9	2
0	WTCCC61850	0	0	-9	2
0	WTCCC61851	0	0	-9	2
0	WTCCC61852	0	0	-9	2
0	WTCCC61853	0	0	-9	2
0	WTCCC61854	0	0	-9	2
0	WTCCC61855	0	0	-9	2
0	WTCCC61856	0	0	-9	2
0	WTCCC61857	0	0	-9	2
0	WTCCC61858	0	0	-9	2
0	WTCCC61859	0	0	-9	2
0	WTCCC61860	0	0	-9	2
0	WTCCC61861	0	0	-9	2
0	WTCCC61862	0	0	-9	2
0	WTCCC61863	0	0	-9	2
0	WTCCC61864	0	0	-9	2
0	WTCCC61865	0	0	-9	2
0	WTCCC61866	0	0	-9	2
0	WTCCC61867	0	0	-9	2
0	WTCCC61868	0	0	-9	2
0	WTCCC61869	0	0	-9	2
0	WTCCC61870	0	0	-9	2
0	WTCCC61871	0	0	-9	2
0	WTCCC61872	0	0	-9	2
0	WTCCC61873	0	0	-9	2
0	WTCCC61874	0	0	-9	2
0	WTCCC61875	0	0	-9	2
0	WTCCC61876	0	0	-9	2
0	WTCCC61877	0	0	-9	2
0	WTCCC61878	0	0	-9	2
0	WTCCC61879	0	0	-9	2
0	WTCCC61880	0	0	-9	2
0	WTCCC61881	0	0	-9	2
0	WTCCC61882	0	0	-9	2
0	WTCCC61883	0	0	-9	2
0	WTCCC61884	0	0	-9	2
0	WTCCC61885	0	0	-9	2
0	WTCCC61886	0	0	-9	2
0	WTCCC61887	0	0	-9	2
0	WTCCC61888	0	0	-9	2
0	WTCCC61889	0	0	-9	2
0	WTCCC61891	0	0	-9	2
0	WTCCC61893	0	0	-9	2
0	WTCCC61894	0	0	-9	2
0	WTCCC61897	0	0	-9	2
0	WTCCC61898	0	0	-9	2
0	WTCCC61899	0	0	-9	2
0	WTCCC61900	0	0	-9	2
0	WTCCC61901	0	0	-9	2
0	WTCCC61902	0	0	-9	2
0	WTCCC61903	0	0	-9	2
0	WTCCC61904	0	0	-9	2
0	WTCCC61905	0	0	-9	2
0	WTCCC61906	0	0	-9	2
0	WTCCC61909	0	0	-9	2
0	WTCCC61910	0	0	-9	2
0	WTCCC61912	0	0	-9	2
0	WTCCC61913	0	0	-9	2
0	WTCCC61917	0	0	-9	2
0	WTCCC61919	0	0	-9	2
0	WTCCC61920	0	0	-9	2
0	WTCCC61921	0	0	-9	2
0	WTCCC61922	0	0	-9	2
0	WTCCC61923	0	0	-9	2
0	WTCCC61924	0	0	-9	2
0	WTCCC61926_1	0	0	-9	2
0	WTCCC61927	0	0	-9	2
0	WTCCC61928	0	0	-9	2
0	WTCCC61930	0	0	-9	2
0	WTCCC61931	0	0	-9	2
0	WTCCC61932	0	0	-9	2
0	WTCCC61933	0	0	-9	2
0	WTCCC61934	0	0	-9	2
0	WTCCC61935	0	0	-9	2
0	WTCCC61936	0	0	-9	2
0	WTCCC61937	0	0	-9	2
0	WTCCC61938	0	0	-9	2
0	WTCCC61939	0	0	-9	2
0	WTCCC61940	0	0	-9	2
0	WTCCC61941	0	0	-9	2
0	WTCCC61942	0	0	-9	2
0	WTCCC61943	0	0	-9	2
0	WTCCC61944	0	0	-9	2
0	WTCCC61946	0	0	-9	2
0	WTCCC61947	0	0	-9	2
0	WTCCC61948	0	0	-9	2
0	WTCCC61949	0	0	-9	2
0	WTCCC61950	0	0	-9	2
0	WTCCC61951	0	0	-9	2
0	WTCCC61952	0	0	-9	2
0	WTCCC61953	0	0	-9	2
0	WTCCC61954	0	0	-9	2
0	WTCCC61955	0	0	-9	2
0	WTCCC61956	0	0	-9	2
0	WTCCC61957	0	0	-9	2
0	WTCCC61958	0	0	-9	2
0	WTCCC61959	0	0	-9	2
0	WTCCC61960	0	0	-9	2
0	WTCCC61961	0	0	-9	2
0	WTCCC61962	0	0	-9	2
0	WTCCC61963	0	0	-9	2
0	WTCCC61964	0	0	-9	2
0	WTCCC61965	0	0	-9	2
0	WTCCC61966	0	0	-9	2
0	WTCCC61967	0	0	-9	2
0	WTCCC61968	0	0	-9	2
0	WTCCC61970	0	0	-9	2
0	WTCCC61971	0	0	-9	2
0	WTCCC61972	0	0	-9	2
0	WTCCC61973	0	0	-9	2
0	WTCCC61974	0	0	-9	2
0	WTCCC61975	0	0	-9	2
0	WTCCC61976	0	0	-9	2
0	WTCCC61977	0	0	-9	2
0	WTCCC61978	0	0	-9	2
0	WTCCC61979	0	0	-9	2
0	WTCCC61980	0	0	-9	2
0	WTCCC61981	0	0	-9	2
0	WTCCC61982	0	0	-9	2
0	WTCCC61983	0	0	-9	2
0	WTCCC61985	0	0	-9	2
0	WTCCC61987	0	0	-9	2
0	WTCCC61988	0	0	-9	2
0	WTCCC61989	0	0	-9	2
0	WTCCC61990	0	0	-9	2
0	WTCCC61991	0	0	-9	2
0	WTCCC61992	0	0	-9	2
0	WTCCC61993	0	0	-9	2
0	WTCCC61994	0	0	-9	2
0	WTCCC61995	0	0	-9	2
0	WTCCC61996	0	0	-9	2
0	WTCCC61997	0	0	-9	2
0	WTCCC61998	0	0	-9	2
0	WTCCC61999	0	0	-9	2
0	WTCCC62000	0	0	-9	2
0	WTCCC62001	0	0	-9	2
0	WTCCC62002	0	0	-9	2
0	WTCCC62003	0	0	-9	2
0	WTCCC62004	0	0	-9	2
0	WTCCC62005	0	0	-9	2
0	WTCCC62006	0	0	-9	2
0	WTCCC62007	0	0	-9	2
0	WTCCC62008	0	0	-9	2
0	WTCCC62009	0	0	-9	2
0	WTCCC62010	0	0	-9	2
0	WTCCC62011	0	0	-9	2
0	WTCCC62014	0	0	-9	2
0	WTCCC62015	0	0	-9	2
0	WTCCC62016	0	0	-9	2
0	WTCCC62017	0	0	-9	2
0	WTCCC62019	0	0	-9	2
0	WTCCC62020	0	0	-9	2
0	WTCCC62022	0	0	-9	2
0	WTCCC62023	0	0	-9	2
0	WTCCC62024	0	0	-9	2
0	WTCCC62025	0	0	-9	2
0	WTCCC62026	0	0	-9	2
0	WTCCC62027	0	0	-9	2
0	WTCCC62028	0	0	-9	2
0	WTCCC62029	0	0	-9	2
0	WTCCC62030	0	0	-9	2
0	WTCCC62031	0	0	-9	2
0	WTCCC62032	0	0	-9	2
0	WTCCC62033	0	0	-9	2
0	WTCCC62034	0	0	-9	2
0	WTCCC62035	0	0	-9	2
0	WTCCC62036	0	0	-9	2
0	WTCCC62037	0	0	-9	2
0	WTCCC62039	0	0	-9	2
0	WTCCC62040	0	0	-9	2
0	WTCCC62041	0	0	-9	2
0	WTCCC62042	0	0	-9	2
0	WTCCC62044	0	0	-9	2
0	WTCCC62045	0	0	-9	2
0	WTCCC62046	0	0	-9	2
0	WTCCC62048	0	0	-9	2
0	WTCCC62049	0	0	-9	2
0	WTCCC62051	0	0	-9	2
0	WTCCC62053	0	0	-9	2
0	WTCCC62054	0	0	-9	2
0	WTCCC62055	0	0	-9	2
0	WTCCC62057	0	0	-9	2
0	WTCCC62058	0	0	-9	2
0	WTCCC62059	0	0	-9	2
0	WTCCC62060	0	0	-9	2
0	WTCCC62063	0	0	-9	2
0	WTCCC62065	0	0	-9	2
0	WTCCC62066	0	0	-9	2
0	WTCCC62068	0	0	-9	2
0	WTCCC62069	0	0	-9	2
0	WTCCC62070	0	0	-9	2
0	WTCCC62071	0	0	-9	2
0	WTCCC62072	0	0	-9	2
0	WTCCC62073	0	0	-9	2
0	WTCCC62074	0	0	-9	2
0	WTCCC62077	0	0	-9	2
0	WTCCC62078	0	0	-9	2
0	WTCCC62081	0	0	-9	2
0	WTCCC62084	0	0	-9	2
0	WTCCC62086	0	0	-9	2
0	WTCCC62087	0	0	-9	2
0	WTCCC62088	0	0	-9	2
0	WTCCC62089	0	0	-9	2
0	WTCCC62090	0	0	-9	2
0	WTCCC62091	0	0	-9	2
0	WTCCC62092	0	0	-9	2
0	WTCCC62093	0	0	-9	2
0	WTCCC62094	0	0	-9	2
0	WTCCC62095	0	0	-9	2
0	WTCCC62096	0	0	-9	2
0	WTCCC62097	0	0	-9	2
0	WTCCC62098	0	0	-9	2
0	WTCCC62100	0	0	-9	2
0	WTCCC62101	0	0	-9	2
0	WTCCC62102	0	0	-9	2
0	WTCCC62103	0	0	-9	2
0	WTCCC62104	0	0	-9	2
0	WTCCC62105	0	0	-9	2
0	WTCCC62106	0	0	-9	2
0	WTCCC62107	0	0	-9	2
0	WTCCC66061	0	0	-9	1
0	WTCCC66062	0	0	-9	1
0	WTCCC66063	0	0	-9	1
0	WTCCC66064	0	0	-9	1
0	WTCCC66065	0	0	-9	1
0	WTCCC66066	0	0	-9	1
0	WTCCC66067	0	0	-9	1
0	WTCCC66068	0	0	-9	1
0	WTCCC66069	0	0	-9	1
0	WTCCC66070	0	0	-9	1
0	WTCCC66071	0	0	-9	1
0	WTCCC66073	0	0	-9	1
0	WTCCC66074	0	0	-9	1
0	WTCCC66075	0	0	-9	1
0	WTCCC66076	0	0	-9	1
0	WTCCC66077	0	0	-9	1
0	WTCCC66078	0	0	-9	1
0	WTCCC66079	0	0	-9	1
0	WTCCC66080	0	0	-9	1
0	WTCCC66081	0	0	-9	1
0	WTCCC66082	0	0	-9	1
0	WTCCC66083	0	0	-9	1
0	WTCCC66085	0	0	-9	1
0	WTCCC66086	0	0	-9	1
0	WTCCC66087	0	0	-9	1
0	WTCCC66088	0	0	-9	1
0	WTCCC66089	0	0	-9	1
0	WTCCC66090	0	0	-9	1
0	WTCCC66091	0	0	-9	1
0	WTCCC66092	0	0	-9	1
0	WTCCC66093	0	0	-9	1
0	WTCCC66095	0	0	-9	1
0	WTCCC66097	0	0	-9	1
0	WTCCC66098	0	0	-9	1
0	WTCCC66099	0	0	-9	1
0	WTCCC66100	0	0	-9	1
0	WTCCC66101	0	0	-9	1
0	WTCCC66102	0	0	-9	1
0	WTCCC66103	0	0	-9	1
0	WTCCC66104	0	0	-9	1
0	WTCCC66105	0	0	-9	1
0	WTCCC66106	0	0	-9	1
0	WTCCC66107	0	0	-9	1
0	WTCCC66109	0	0	-9	1
0	WTCCC66110	0	0	-9	1
0	WTCCC66111	0	0	-9	1
0	WTCCC66112	0	0	-9	1
0	WTCCC66113	0	0	-9	1
0	WTCCC66114	0	0	-9	1
0	WTCCC66115	0	0	-9	1
0	WTCCC66116	0	0	-9	1
0	WTCCC66117	0	0	-9	1
0	WTCCC66118	0	0	-9	1
0	WTCCC66119	0	0	-9	1
0	WTCCC66121	0	0	-9	1
0	WTCCC66122	0	0	-9	1
0	WTCCC66123	0	0	-9	1
0	WTCCC66124	0	0	-9	1
0	WTCCC66125	0	0	-9	1
0	WTCCC66126	0	0	-9	1
0	WTCCC66127	0	0	-9	1
0	WTCCC66128	0	0	-9	1
0	WTCCC66129	0	0	-9	1
0	WTCCC66130	0	0	-9	1
0	WTCCC66131	0	0	-9	1
0	WTCCC66133	0	0	-9	1
0	WTCCC66134	0	0	-9	1
0	WTCCC66135	0	0	-9	1
0	WTCCC66136	0	0	-9	1
0	WTCCC66137	0	0	-9	1
0	WTCCC66138	0	0	-9	1
0	WTCCC66140	0	0	-9	1
0	WTCCC66141	0	0	-9	1
0	WTCCC66142	0	0	-9	1
0	WTCCC66143	0	0	-9	1
0	WTCCC66145	0	0	-9	1
0	WTCCC66146	0	0	-9	1
0	WTCCC66147	0	0	-9	1
0	WTCCC66148	0	0	-9	1
0	WTCCC66149	0	0	-9	1
0	WTCCC66150	0	0	-9	1
0	WTCCC66151	0	0	-9	1
0	WTCCC66152	0	0	-9	1
0	WTCCC66153	0	0	-9	1
0	WTCCC66154	0	0	-9	1
0	WTCCC66155	0	0	-9	1
0	WTCCC66157	0	0	-9	1
0	WTCCC66158	0	0	-9	1
0	WTCCC66159	0	0	-9	1
0	WTCCC66160	0	0	-9	1
0	WTCCC66161	0	0	-9	1
0	WTCCC66162	0	0	-9	1
0	WTCCC66163	0	0	-9	1
0	WTCCC66164	0	0	-9	1
0	WTCCC66165	0	0	-9	1
0	WTCCC66166	0	0	-9	1
0	WTCCC66167	0	0	-9	1
0	WTCCC66169	0	0	-9	1
0	WTCCC66170	0	0	-9	1
0	WTCCC66171	0	0	-9	1
0	WTCCC66172	0	0	-9	1
0	WTCCC66173	0	0	-9	1
0	WTCCC66174	0	0	-9	1
0	WTCCC66175	0	0	-9	1
0	WTCCC66176	0	0	-9	1
0	WTCCC66177	0	0	-9	1
0	WTCCC66178	0	0	-9	1
0	WTCCC66179	0	0	-9	1
0	WTCCC66181	0	0	-9	1
0	WTCCC66182	0	0	-9	1
0	WTCCC66184	0	0	-9	1
0	WTCCC66185	0	0	-9	1
0	WTCCC66186	0	0	-9	1
0	WTCCC66187	0	0	-9	1
0	WTCCC66188	0	0	-9	1
0	WTCCC66189	0	0	-9	1
0	WTCCC66190	0	0	-9	1
0	WTCCC66191	0	0	-9	1
0	WTCCC66193	0	0	-9	1
0	WTCCC66194	0	0	-9	1
0	WTCCC66196	0	0	-9	1
0	WTCCC66197	0	0	-9	1
0	WTCCC66198	0	0	-9	1
0	WTCCC66199	0	0	-9	1
0	WTCCC66200	0	0	-9	1
0	WTCCC66201	0	0	-9	1
0	WTCCC66202	0	0	-9	1
0	WTCCC66205	0	0	-9	1
0	WTCCC66206	0	0	-9	1
0	WTCCC66208	0	0	-9	1
0	WTCCC66209	0	0	-9	1
0	WTCCC66210	0	0	-9	1
0	WTCCC66211	0	0	-9	1
0	WTCCC66212	0	0	-9	1
0	WTCCC66213	0	0	-9	1
0	WTCCC66214	0	0	-9	1
0	WTCCC66215	0	0	-9	1
0	WTCCC66217	0	0	-9	1
0	WTCCC66218	0	0	-9	1
0	WTCCC66220	0	0	-9	1
0	WTCCC66221	0	0	-9	1
0	WTCCC66222	0	0	-9	1
0	WTCCC66223	0	0	-9	1
0	WTCCC66224	0	0	-9	1
0	WTCCC66225	0	0	-9	1
0	WTCCC66226	0	0	-9	1
0	WTCCC66227	0	0	-9	1
0	WTCCC66229	0	0	-9	1
0	WTCCC66230	0	0	-9	1
0	WTCCC66231	0	0	-9	1
0	WTCCC66232	0	0	-9	1
0	WTCCC66233	0	0	-9	1
0	WTCCC66234	0	0	-9	1
0	WTCCC66235	0	0	-9	1
0	WTCCC66236	0	0	-9	1
0	WTCCC66237	0	0	-9	1
0	WTCCC66238	0	0	-9	1
0	WTCCC66239	0	0	-9	1
0	WTCCC66241	0	0	-9	1
0	WTCCC66242	0	0	-9	1
0	WTCCC66243	0	0	-9	1
0	WTCCC66244	0	0	-9	1
0	WTCCC66245	0	0	-9	1
0	WTCCC66247	0	0	-9	1
0	WTCCC66248	0	0	-9	1
0	WTCCC66249	0	0	-9	1
0	WTCCC66250	0	0	-9	1
0	WTCCC66251	0	0	-9	1
0	WTCCC66253	0	0	-9	1
0	WTCCC66254	0	0	-9	1
0	WTCCC66255	0	0	-9	1
0	WTCCC66256	0	0	-9	1
0	WTCCC66257	0	0	-9	1
0	WTCCC66258	0	0	-9	1
0	WTCCC66259	0	0	-9	1
0	WTCCC66260	0	0	-9	1
0	WTCCC66261	0	0	-9	1
0	WTCCC66262	0	0	-9	1
0	WTCCC66263	0	0	-9	1
0	WTCCC66265	0	0	-9	1
0	WTCCC66266	0	0	-9	1
0	WTCCC66267	0	0	-9	1
0	WTCCC66268	0	0	-9	1
0	WTCCC66269	0	0	-9	1
0	WTCCC66270	0	0	-9	1
0	WTCCC66271	0	0	-9	1
0	WTCCC66272	0	0	-9	1
0	WTCCC66273	0	0	-9	1
0	WTCCC66275	0	0	-9	1
0	WTCCC66277	0	0	-9	1
0	WTCCC66278	0	0	-9	1
0	WTCCC66279	0	0	-9	1
0	WTCCC66280	0	0	-9	1
0	WTCCC66281	0	0	-9	1
0	WTCCC66282	0	0	-9	1
0	WTCCC66284	0	0	-9	1
0	WTCCC66285	0	0	-9	1
0	WTCCC66286	0	0	-9	1
0	WTCCC66287	0	0	-9	1
0	WTCCC66289	0	0	-9	1
0	WTCCC66290	0	0	-9	1
0	WTCCC66291	0	0	-9	1
0	WTCCC66292	0	0	-9	1
0	WTCCC66293	0	0	-9	1
0	WTCCC66294	0	0	-9	1
0	WTCCC66295	0	0	-9	1
0	WTCCC66296	0	0	-9	1
0	WTCCC66297	0	0	-9	1
0	WTCCC66298	0	0	-9	1
0	WTCCC66299	0	0	-9	1
0	WTCCC66301	0	0	-9	1
0	WTCCC66302	0	0	-9	1
0	WTCCC66303	0	0	-9	1
0	WTCCC66304	0	0	-9	1
0	WTCCC66305	0	0	-9	1
0	WTCCC66306	0	0	-9	1
0	WTCCC66307	0	0	-9	1
0	WTCCC66308	0	0	-9	1
0	WTCCC66309	0	0	-9	1
0	WTCCC66310	0	0	-9	1
0	WTCCC66311	0	0	-9	1
0	WTCCC66313	0	0	-9	1
0	WTCCC66314	0	0	-9	1
0	WTCCC66315	0	0	-9	1
0	WTCCC66316	0	0	-9	1
0	WTCCC66317	0	0	-9	1
0	WTCCC66318	0	0	-9	1
0	WTCCC66319	0	0	-9	1
0	WTCCC66320	0	0	-9	1
0	WTCCC66321	0	0	-9	1
0	WTCCC66322	0	0	-9	1
0	WTCCC66323	0	0	-9	1
0	WTCCC66325	0	0	-9	1
0	WTCCC66326	0	0	-9	1
0	WTCCC66327	0	0	-9	1
0	WTCCC66328	0	0	-9	1
0	WTCCC66329	0	0	-9	1
0	WTCCC66330	0	0	-9	1
0	WTCCC66331	0	0	-9	1
0	WTCCC66332	0	0	-9	1
0	WTCCC66333	0	0	-9	1
0	WTCCC66334	0	0	-9	1
0	WTCCC66335	0	0	-9	1
0	WTCCC66337	0	0	-9	1
0	WTCCC66338	0	0	-9	1
0	WTCCC66339	0	0	-9	1
0	WTCCC66340	0	0	-9	1
0	WTCCC66341	0	0	-9	1
0	WTCCC66342	0	0	-9	1
0	WTCCC66343	0	0	-9	1
0	WTCCC66345	0	0	-9	1
0	WTCCC66346	0	0	-9	1
0	WTCCC66347	0	0	-9	1
0	WTCCC66349	0	0	-9	1
0	WTCCC66351	0	0	-9	1
0	WTCCC66352	0	0	-9	1
0	WTCCC66353	0	0	-9	1
0	WTCCC66354	0	0	-9	1
0	WTCCC66356	0	0	-9	1
0	WTCCC66359	0	0	-9	1
0	WTCCC66361	0	0	-9	1
0	WTCCC66362	0	0	-9	1
0	WTCCC66363	0	0	-9	1
0	WTCCC66364	0	0	-9	1
0	WTCCC66365	0	0	-9	1
0	WTCCC66366	0	0	-9	1
0	WTCCC66369	0	0	-9	1
0	WTCCC66370	0	0	-9	1
0	WTCCC66371	0	0	-9	1
0	WTCCC66374	0	0	-9	1
0	WTCCC66375	0	0	-9	1
0	WTCCC66376	0	0	-9	1
0	WTCCC66377	0	0	-9	1
0	WTCCC66378	0	0	-9	1
0	WTCCC66382	0	0	-9	1
0	WTCCC66383	0	0	-9	1
0	WTCCC66385	0	0	-9	1
0	WTCCC66386	0	0	-9	1
0	WTCCC66388	0	0	-9	1
0	WTCCC66389	0	0	-9	1
0	WTCCC66390	0	0	-9	1
0	WTCCC66391	0	0	-9	1
0	WTCCC66392	0	0	-9	1
0	WTCCC66393	0	0	-9	1
0	WTCCC66394	0	0	-9	1
0	WTCCC66397	0	0	-9	1
0	WTCCC66398	0	0	-9	1
0	WTCCC66399	0	0	-9	1
0	WTCCC66400	0	0	-9	1
0	WTCCC66401	0	0	-9	1
0	WTCCC66402	0	0	-9	1
0	WTCCC66403	0	0	-9	1
0	WTCCC66404	0	0	-9	1
0	WTCCC66406	0	0	-9	1
0	WTCCC66407	0	0	-9	1
0	WTCCC66408	0	0	-9	1
0	WTCCC66409	0	0	-9	1
0	WTCCC66410	0	0	-9	1
0	WTCCC66411	0	0	-9	1
0	WTCCC66413	0	0	-9	1
0	WTCCC66414	0	0	-9	1
0	WTCCC66415	0	0	-9	1
0	WTCCC66416	0	0	-9	1
0	WTCCC66417	0	0	-9	1
0	WTCCC66418	0	0	-9	1
0	WTCCC66419	0	0	-9	1
0	WTCCC66421	0	0	-9	1
0	WTCCC66422	0	0	-9	1
0	WTCCC66423	0	0	-9	1
0	WTCCC66424	0	0	-9	1
0	WTCCC66425	0	0	-9	1
0	WTCCC66427	0	0	-9	1
0	WTCCC66430	0	0	-9	1
0	WTCCC66431	0	0	-9	1
0	WTCCC66432	0	0	-9	1
0	WTCCC66433	0	0	-9	1
0	WTCCC66434	0	0	-9	1
0	WTCCC66435	0	0	-9	1
0	WTCCC66436	0	0	-9	1
0	WTCCC66438	0	0	-9	1
0	WTCCC66439	0	0	-9	1
0	WTCCC66440	0	0	-9	1
0	WTCCC66441	0	0	-9	1
0	WTCCC66443	0	0	-9	1
0	WTCCC66444	0	0	-9	1
0	WTCCC66445	0	0	-9	1
0	WTCCC66447	0	0	-9	1
0	WTCCC66448	0	0	-9	1
0	WTCCC66450	0	0	-9	1
0	WTCCC66451	0	0	-9	1
0	WTCCC66453	0	0	-9	1
0	WTCCC66454	0	0	-9	1
0	WTCCC66455	0	0	-9	1
0	WTCCC66456	0	0	-9	1
0	WTCCC66460	0	0	-9	1
0	WTCCC66462	0	0	-9	1
0	WTCCC66464	0	0	-9	1
0	WTCCC66466	0	0	-9	1
0	WTCCC66467	0	0	-9	1
0	WTCCC66468	0	0	-9	1
0	WTCCC66469	0	0	-9	1
0	WTCCC66470	0	0	-9	1
0	WTCCC66471	0	0	-9	1
0	WTCCC66472	0	0	-9	1
0	WTCCC66473	0	0	-9	1
0	WTCCC66474	0	0	-9	1
0	WTCCC66475	0	0	-9	1
0	WTCCC66478	0	0	-9	1
0	WTCCC66479	0	0	-9	1
0	WTCCC66480	0	0	-9	1
0	WTCCC66481	0	0	-9	1
0	WTCCC66482	0	0	-9	1
0	WTCCC66484	0	0	-9	1
0	WTCCC66486	0	0	-9	1
0	WTCCC66487	0	0	-9	1
0	WTCCC66488	0	0	-9	1
0	WTCCC66490	0	0	-9	1
0	WTCCC66491	0	0	-9	1
0	WTCCC66492	0	0	-9	1
0	WTCCC66493	0	0	-9	1
0	WTCCC66494	0	0	-9	1
0	WTCCC66495	0	0	-9	1
0	WTCCC66496	0	0	-9	1
0	WTCCC66498	0	0	-9	1
0	WTCCC66499	0	0	-9	1
0	WTCCC66502	0	0	-9	1
0	WTCCC66503	0	0	-9	1
0	WTCCC66504	0	0	-9	1
0	WTCCC66506	0	0	-9	1
0	WTCCC66507	0	0	-9	1
0	WTCCC66508	0	0	-9	1
0	WTCCC66510	0	0	-9	1
0	WTCCC66512	0	0	-9	1
0	WTCCC66513	0	0	-9	1
0	WTCCC66514	0	0	-9	1
0	WTCCC66515	0	0	-9	1
0	WTCCC66517	0	0	-9	1
0	WTCCC66527	0	0	-9	1
0	WTCCC66529	0	0	-9	1
0	WTCCC66530	0	0	-9	1
0	WTCCC66531	0	0	-9	1
0	WTCCC66532	0	0	-9	1
0	WTCCC66535	0	0	-9	1
0	WTCCC66537	0	0	-9	1
0	WTCCC66538	0	0	-9	1
0	WTCCC66539	0	0	-9	1
0	WTCCC66540	0	0	-9	1
0	WTCCC66541	0	0	-9	1
0	WTCCC66542	0	0	-9	1
0	WTCCC66543	0	0	-9	1
0	WTCCC66544	0	0	-9	1
0	WTCCC66545	0	0	-9	1
0	WTCCC66547	0	0	-9	1
0	WTCCC66549	0	0	-9	1
0	WTCCC66550	0	0	-9	1
0	WTCCC66551	0	0	-9	1
0	WTCCC66552	0	0	-9	1
0	WTCCC66553	0	0	-9	1
0	WTCCC66554	0	0	-9	1
0	WTCCC66556	0	0	-9	1
0	WTCCC66558	0	0	-9	1
0	WTCCC66559	0	0	-9	1
0	WTCCC66564	0	0	-9	1
0	WTCCC66565	0	0	-9	1
0	WTCCC66566	0	0	-9	1
0	WTCCC66568	0	0	-9	1
0	WTCCC66569	0	0	-9	1
0	WTCCC66570	0	0	-9	1
0	WTCCC66571	0	0	-9	1
0	WTCCC66573	0	0	-9	1
0	WTCCC66574	0	0	-9	1
0	WTCCC66575	0	0	-9	1
0	WTCCC66576	0	0	-9	1
0	WTCCC66577	0	0	-9	1
0	WTCCC66580	0	0	-9	1
0	WTCCC66581	0	0	-9	1
0	WTCCC66583	0	0	-9	1
0	WTCCC66584	0	0	-9	1
0	WTCCC66585	0	0	-9	1
0	WTCCC66586	0	0	-9	1
0	WTCCC66589	0	0	-9	1
0	WTCCC66590	0	0	-9	1
0	WTCCC66591	0	0	-9	1
0	WTCCC66592	0	0	-9	1
0	WTCCC66593	0	0	-9	1
0	WTCCC66594	0	0	-9	1
0	WTCCC66596	0	0	-9	1
0	WTCCC66597	0	0	-9	1
0	WTCCC66598	0	0	-9	1
0	WTCCC66599	0	0	-9	1
0	WTCCC66600	0	0	-9	1
0	WTCCC66602	0	0	-9	1
0	WTCCC66603	0	0	-9	1
0	WTCCC66604	0	0	-9	1
0	WTCCC66605	0	0	-9	1
0	WTCCC66607	0	0	-9	1
0	WTCCC66608	0	0	-9	1
0	WTCCC66609	0	0	-9	1
0	WTCCC66610	0	0	-9	1
0	WTCCC66611	0	0	-9	1
0	WTCCC66612	0	0	-9	1
0	WTCCC66613	0	0	-9	1
0	WTCCC66614	0	0	-9	1
0	WTCCC66617	0	0	-9	1
0	WTCCC66618	0	0	-9	1
0	WTCCC66620	0	0	-9	1
0	WTCCC66621	0	0	-9	1
0	WTCCC66622	0	0	-9	1
0	WTCCC66624	0	0	-9	1
0	WTCCC66625	0	0	-9	1
0	WTCCC66626	0	0	-9	1
0	WTCCC66628	0	0	-9	1
0	WTCCC66629	0	0	-9	1
0	WTCCC66631	0	0	-9	1
0	WTCCC66632	0	0	-9	1
0	WTCCC66634	0	0	-9	1
0	WTCCC66635	0	0	-9	1
0	WTCCC66636	0	0	-9	1
0	WTCCC66637	0	0	-9	1
0	WTCCC66638	0	0	-9	1
0	WTCCC66639	0	0	-9	1
0	WTCCC66640	0	0	-9	1
0	WTCCC66642	0	0	-9	1
0	WTCCC66644	0	0	-9	1
0	WTCCC66645	0	0	-9	1
0	WTCCC66646	0	0	-9	1
0	WTCCC66647	0	0	-9	1
0	WTCCC66648	0	0	-9	1
0	WTCCC66649	0	0	-9	1
0	WTCCC66650	0	0	-9	1
0	WTCCC66651	0	0	-9	1
0	WTCCC66653	0	0	-9	1
0	WTCCC66655	0	0	-9	1
0	WTCCC66656	0	0	-9	1
0	WTCCC66657	0	0	-9	1
0	WTCCC66658	0	0	-9	1
0	WTCCC66659	0	0	-9	1
0	WTCCC66660	0	0	-9	1
0	WTCCC66662	0	0	-9	1
0	WTCCC66663	0	0	-9	1
0	WTCCC66664	0	0	-9	1
0	WTCCC66665	0	0	-9	1
0	WTCCC66666	0	0	-9	1
0	WTCCC66668	0	0	-9	1
0	WTCCC66669	0	0	-9	1
0	WTCCC66670	0	0	-9	1
0	WTCCC66671	0	0	-9	1
0	WTCCC66672	0	0	-9	1
0	WTCCC66673	0	0	-9	1
0	WTCCC66674	0	0	-9	1
0	WTCCC66676	0	0	-9	1
0	WTCCC66677	0	0	-9	1
0	WTCCC66679	0	0	-9	1
0	WTCCC66680	0	0	-9	1
0	WTCCC66681	0	0	-9	1
0	WTCCC66682	0	0	-9	1
0	WTCCC66683	0	0	-9	1
0	WTCCC66684	0	0	-9	1
0	WTCCC66687	0	0	-9	1
0	WTCCC66688	0	0	-9	1
0	WTCCC66690	0	0	-9	1
0	WTCCC66691	0	0	-9	1
0	WTCCC66692	0	0	-9	1
0	WTCCC66693	0	0	-9	1
0	WTCCC66694	0	0	-9	1
0	WTCCC66695	0	0	-9	1
0	WTCCC66697	0	0	-9	1
0	WTCCC66698	0	0	-9	1
0	WTCCC66699	0	0	-9	1
0	WTCCC66700	0	0	-9	1
0	WTCCC66701	0	0	-9	1
0	WTCCC66702	0	0	-9	1
0	WTCCC66703	0	0	-9	1
0	WTCCC66704	0	0	-9	1
0	WTCCC66705	0	0	-9	1
0	WTCCC66706	0	0	-9	1
0	WTCCC66707	0	0	-9	1
0	WTCCC66709	0	0	-9	1
0	WTCCC66710	0	0	-9	1
0	WTCCC66711	0	0	-9	1
0	WTCCC66712_1	0	0	-9	1
0	WTCCC66713	0	0	-9	1
0	WTCCC66714	0	0	-9	1
0	WTCCC66715	0	0	-9	1
0	WTCCC66716	0	0	-9	1
0	WTCCC66717	0	0	-9	1
0	WTCCC66718	0	0	-9	1
0	WTCCC66719	0	0	-9	1
0	WTCCC66721	0	0	-9	1
0	WTCCC66722	0	0	-9	1
0	WTCCC66723	0	0	-9	1
0	WTCCC66724	0	0	-9	1
0	WTCCC66725	0	0	-9	1
0	WTCCC66726	0	0	-9	1
0	WTCCC66727	0	0	-9	1
0	WTCCC66728	0	0	-9	1
0	WTCCC66729	0	0	-9	1
0	WTCCC66730	0	0	-9	1
0	WTCCC66731	0	0	-9	1
0	WTCCC66733	0	0	-9	1
0	WTCCC66735	0	0	-9	1
0	WTCCC66737	0	0	-9	1
0	WTCCC66738	0	0	-9	1
0	WTCCC66739	0	0	-9	1
0	WTCCC66740	0	0	-9	1
0	WTCCC66741	0	0	-9	1
0	WTCCC66742	0	0	-9	1
0	WTCCC66743	0	0	-9	1
0	WTCCC66745	0	0	-9	1
0	WTCCC66746	0	0	-9	1
0	WTCCC66747	0	0	-9	1
0	WTCCC66748	0	0	-9	1
0	WTCCC66749	0	0	-9	1
0	WTCCC66750	0	0	-9	1
0	WTCCC66751	0	0	-9	1
0	WTCCC66752	0	0	-9	1
0	WTCCC66753	0	0	-9	1
0	WTCCC66754	0	0	-9	1
0	WTCCC66755	0	0	-9	1
0	WTCCC66757	0	0	-9	1
0	WTCCC66758	0	0	-9	1
0	WTCCC66760	0	0	-9	1
0	WTCCC66761	0	0	-9	1
0	WTCCC66762	0	0	-9	1
0	WTCCC66763	0	0	-9	1
0	WTCCC66764	0	0	-9	1
0	WTCCC66766	0	0	-9	1
0	WTCCC66767	0	0	-9	1
0	WTCCC66769	0	0	-9	1
0	WTCCC66770	0	0	-9	1
0	WTCCC66771	0	0	-9	1
0	WTCCC66772	0	0	-9	1
0	WTCCC66773	0	0	-9	1
0	WTCCC66774	0	0	-9	1
0	WTCCC66775	0	0	-9	1
0	WTCCC66776	0	0	-9	1
0	WTCCC66777	0	0	-9	1
0	WTCCC66778	0	0	-9	1
0	WTCCC66779_2	0	0	-9	1
0	WTCCC66781	0	0	-9	1
0	WTCCC66782	0	0	-9	1
0	WTCCC66783	0	0	-9	1
0	WTCCC66784	0	0	-9	1
0	WTCCC66785	0	0	-9	1
0	WTCCC66787	0	0	-9	1
0	WTCCC66788	0	0	-9	1
0	WTCCC66789	0	0	-9	1
0	WTCCC66790	0	0	-9	1
0	WTCCC66791	0	0	-9	1
0	WTCCC66793	0	0	-9	1
0	WTCCC66795	0	0	-9	1
0	WTCCC66796	0	0	-9	1
0	WTCCC66797	0	0	-9	1
0	WTCCC66799	0	0	-9	1
0	WTCCC66800	0	0	-9	1
0	WTCCC66801	0	0	-9	1
0	WTCCC66802	0	0	-9	1
0	WTCCC66803	0	0	-9	1
0	WTCCC66806	0	0	-9	1
0	WTCCC66807	0	0	-9	1
0	WTCCC66808	0	0	-9	1
0	WTCCC66809	0	0	-9	1
0	WTCCC66811	0	0	-9	1
0	WTCCC66812	0	0	-9	1
0	WTCCC66815	0	0	-9	1
0	WTCCC66820	0	0	-9	1
0	WTCCC66826	0	0	-9	1
0	WTCCC66827	0	0	-9	1
0	WTCCC66829	0	0	-9	1
0	WTCCC66831	0	0	-9	1
0	WTCCC66832	0	0	-9	1
0	WTCCC66833	0	0	-9	1
0	WTCCC66834	0	0	-9	1
0	WTCCC66835	0	0	-9	1
0	WTCCC66836	0	0	-9	1
0	WTCCC66838	0	0	-9	1
0	WTCCC66839	0	0	-9	1
0	WTCCC66841	0	0	-9	1
0	WTCCC66842	0	0	-9	1
0	WTCCC66843	0	0	-9	1
0	WTCCC66844	0	0	-9	1
0	WTCCC66845	0	0	-9	1
0	WTCCC66846	0	0	-9	1
0	WTCCC66847	0	0	-9	1
0	WTCCC66849	0	0	-9	1
0	WTCCC66850	0	0	-9	1
0	WTCCC66851	0	0	-9	1
0	WTCCC66854	0	0	-9	1
0	WTCCC66855	0	0	-9	1
0	WTCCC66856	0	0	-9	1
0	WTCCC66857	0	0	-9	1
0	WTCCC66858	0	0	-9	1
0	WTCCC66861	0	0	-9	1
0	WTCCC66866	0	0	-9	1
0	WTCCC66868	0	0	-9	1
0	WTCCC66869	0	0	-9	1
0	WTCCC66870	0	0	-9	1
0	WTCCC66871	0	0	-9	1
0	WTCCC66873	0	0	-9	1
0	WTCCC66874	0	0	-9	1
0	WTCCC66875	0	0	-9	1
0	WTCCC66877	0	0	-9	1
0	WTCCC66878	0	0	-9	1
0	WTCCC66879	0	0	-9	1
0	WTCCC66883	0	0	-9	1
0	WTCCC66884	0	0	-9	1
0	WTCCC66886	0	0	-9	1
0	WTCCC66887	0	0	-9	1
0	WTCCC66889	0	0	-9	1
0	WTCCC66890	0	0	-9	1
0	WTCCC66891	0	0	-9	1
0	WTCCC66892	0	0	-9	1
0	WTCCC66893	0	0	-9	1
0	WTCCC66894	0	0	-9	1
0	WTCCC66896	0	0	-9	1
0	WTCCC66897	0	0	-9	1
0	WTCCC66898	0	0	-9	1
0	WTCCC66899	0	0	-9	1
0	WTCCC66901	0	0	-9	1
0	WTCCC66903	0	0	-9	1
0	WTCCC66904	0	0	-9	1
0	WTCCC66905	0	0	-9	1
0	WTCCC66906	0	0	-9	1
0	WTCCC66907	0	0	-9	1
0	WTCCC66908	0	0	-9	1
0	WTCCC66910	0	0	-9	1
0	WTCCC66913	0	0	-9	1
0	WTCCC66914	0	0	-9	1
0	WTCCC66916	0	0	-9	1
0	WTCCC66917	0	0	-9	1
0	WTCCC66918	0	0	-9	1
0	WTCCC66919	0	0	-9	1
0	WTCCC66921	0	0	-9	1
0	WTCCC66923	0	0	-9	1
0	WTCCC66925	0	0	-9	1
0	WTCCC66928	0	0	-9	1
0	WTCCC66929	0	0	-9	1
0	WTCCC66930	0	0	-9	1
0	WTCCC66933	0	0	-9	1
0	WTCCC66935	0	0	-9	1
0	WTCCC66937	0	0	-9	1
0	WTCCC66939	0	0	-9	1
0	WTCCC66940	0	0	-9	1
0	WTCCC66941	0	0	-9	1
0	WTCCC66942	0	0	-9	1
0	WTCCC66945	0	0	-9	1
0	WTCCC66951	0	0	-9	1
0	WTCCC66953	0	0	-9	1
0	WTCCC66954	0	0	-9	1
0	WTCCC66956	0	0	-9	1
0	WTCCC66958	0	0	-9	1
0	WTCCC66959	0	0	-9	1
0	WTCCC66961	0	0	-9	1
0	WTCCC66962	0	0	-9	1
0	WTCCC66963	0	0	-9	1
0	WTCCC66964	0	0	-9	1
0	WTCCC66965	0	0	-9	1
0	WTCCC66967	0	0	-9	1
0	WTCCC66968	0	0	-9	1
0	WTCCC66969	0	0	-9	1
0	WTCCC66971	0	0	-9	1
0	WTCCC66973	0	0	-9	1
0	WTCCC66974	0	0	-9	1
0	WTCCC66976	0	0	-9	1
0	WTCCC66977	0	0	-9	1
0	WTCCC66978	0	0	-9	1
0	WTCCC66979	0	0	-9	1
0	WTCCC66981	0	0	-9	1
0	WTCCC66982	0	0	-9	1
0	WTCCC66983	0	0	-9	1
0	WTCCC66985	0	0	-9	1
0	WTCCC66986	0	0	-9	1
0	WTCCC66988	0	0	-9	1
0	WTCCC66990	0	0	-9	1
0	WTCCC66992	0	0	-9	1
0	WTCCC66994	0	0	-9	1
0	WTCCC66995	0	0	-9	1
0	WTCCC66997	0	0	-9	1
0	WTCCC66998	0	0	-9	1
0	WTCCC66999	0	0	-9	1
0	WTCCC67000	0	0	-9	1
0	WTCCC67001	0	0	-9	1
0	WTCCC67002	0	0	-9	1
0	WTCCC67003	0	0	-9	1
0	WTCCC67004	0	0	-9	1
0	WTCCC67005	0	0	-9	1
0	WTCCC67006	0	0	-9	1
0	WTCCC67007	0	0	-9	1
0	WTCCC67009	0	0	-9	1
0	WTCCC67011	0	0	-9	1
0	WTCCC67013	0	0	-9	1
0	WTCCC67014	0	0	-9	1
0	WTCCC67015	0	0	-9	1
0	WTCCC67016	0	0	-9	1
0	WTCCC67018	0	0	-9	1
0	WTCCC67019	0	0	-9	1
0	WTCCC67021	0	0	-9	1
0	WTCCC67022	0	0	-9	1
0	WTCCC67023	0	0	-9	1
0	WTCCC67024	0	0	-9	1
0	WTCCC67025	0	0	-9	1
0	WTCCC67026	0	0	-9	1
0	WTCCC67027	0	0	-9	1
0	WTCCC67028	0	0	-9	1
0	WTCCC67029	0	0	-9	1
0	WTCCC67030	0	0	-9	1
0	WTCCC67031	0	0	-9	1
0	WTCCC67033	0	0	-9	1
0	WTCCC67034	0	0	-9	1
0	WTCCC67035	0	0	-9	1
0	WTCCC67037	0	0	-9	1
0	WTCCC67038	0	0	-9	1
0	WTCCC67039	0	0	-9	1
0	WTCCC67040	0	0	-9	1
0	WTCCC67041	0	0	-9	1
0	WTCCC67042	0	0	-9	1
0	WTCCC67043	0	0	-9	1
0	WTCCC67045	0	0	-9	1
0	WTCCC67046	0	0	-9	1
0	WTCCC67047	0	0	-9	1
0	WTCCC67049	0	0	-9	1
0	WTCCC67050	0	0	-9	1
0	WTCCC67051	0	0	-9	1
0	WTCCC67052	0	0	-9	1
0	WTCCC67053	0	0	-9	1
0	WTCCC67054	0	0	-9	1
0	WTCCC67055	0	0	-9	1
0	WTCCC67057	0	0	-9	1
0	WTCCC67058	0	0	-9	1
0	WTCCC67059	0	0	-9	1
0	WTCCC67060	0	0	-9	1
0	WTCCC67061	0	0	-9	1
0	WTCCC67062	0	0	-9	1
0	WTCCC67063	0	0	-9	1
0	WTCCC67064	0	0	-9	1
0	WTCCC67066	0	0	-9	1
0	WTCCC67067	0	0	-9	1
0	WTCCC67069	0	0	-9	1
0	WTCCC67070	0	0	-9	1
0	WTCCC67071	0	0	-9	1
0	WTCCC67072	0	0	-9	1
0	WTCCC67073	0	0	-9	1
0	WTCCC67075	0	0	-9	1
0	WTCCC67076	0	0	-9	1
0	WTCCC67077	0	0	-9	1
0	WTCCC67078	0	0	-9	1
0	WTCCC67079	0	0	-9	1
0	WTCCC67081	0	0	-9	1
0	WTCCC67082	0	0	-9	1
0	WTCCC67083	0	0	-9	1
0	WTCCC67084	0	0	-9	1
0	WTCCC67085	0	0	-9	1
0	WTCCC67086	0	0	-9	1
0	WTCCC67087	0	0	-9	1
0	WTCCC67088	0	0	-9	1
0	WTCCC67090	0	0	-9	1
0	WTCCC67093	0	0	-9	1
0	WTCCC67094	0	0	-9	1
0	WTCCC67095	0	0	-9	1
0	WTCCC67096	0	0	-9	1
0	WTCCC67097	0	0	-9	1
0	WTCCC67098	0	0	-9	1
0	WTCCC67099	0	0	-9	1
0	WTCCC67101	0	0	-9	1
0	WTCCC67102	0	0	-9	1
0	WTCCC67103	0	0	-9	1
0	WTCCC67105	0	0	-9	1
0	WTCCC67106	0	0	-9	1
0	WTCCC67107	0	0	-9	1
0	WTCCC67108	0	0	-9	1
0	WTCCC67109	0	0	-9	1
0	WTCCC67110	0	0	-9	1
0	WTCCC67111	0	0	-9	1
0	WTCCC67112	0	0	-9	1
0	WTCCC67114	0	0	-9	1
0	WTCCC67115	0	0	-9	1
0	WTCCC67117	0	0	-9	1
0	WTCCC67119	0	0	-9	1
0	WTCCC67120	0	0	-9	1
0	WTCCC67121	0	0	-9	1
0	WTCCC67122	0	0	-9	1
0	WTCCC67123	0	0	-9	1
0	WTCCC67124	0	0	-9	1
0	WTCCC67125	0	0	-9	1
0	WTCCC67126	0	0	-9	1
0	WTCCC67127	0	0	-9	1
0	WTCCC67129	0	0	-9	1
0	WTCCC67130	0	0	-9	1
0	WTCCC67131	0	0	-9	1
0	WTCCC67132	0	0	-9	1
0	WTCCC67133	0	0	-9	1
0	WTCCC67134	0	0	-9	1
0	WTCCC67135	0	0	-9	1
0	WTCCC67136	0	0	-9	1
0	WTCCC67137	0	0	-9	1
0	WTCCC67138	0	0	-9	1
0	WTCCC67139	0	0	-9	1
0	WTCCC67141	0	0	-9	1
0	WTCCC67143	0	0	-9	1
0	WTCCC67144	0	0	-9	1
0	WTCCC67145	0	0	-9	1
0	WTCCC67146	0	0	-9	1
0	WTCCC67147	0	0	-9	1
0	WTCCC67148	0	0	-9	1
0	WTCCC67149	0	0	-9	1
0	WTCCC67150	0	0	-9	1
0	WTCCC67151	0	0	-9	1
0	WTCCC67153	0	0	-9	1
0	WTCCC67154	0	0	-9	1
0	WTCCC67155	0	0	-9	1
0	WTCCC67156	0	0	-9	1
0	WTCCC67157	0	0	-9	1
0	WTCCC67158	0	0	-9	1
0	WTCCC67159	0	0	-9	1
0	WTCCC67160	0	0	-9	1
0	WTCCC67161	0	0	-9	1
0	WTCCC67162	0	0	-9	1
0	WTCCC67163	0	0	-9	1
0	WTCCC67165	0	0	-9	1
0	WTCCC67166	0	0	-9	1
0	WTCCC67167	0	0	-9	1
0	WTCCC67168	0	0	-9	1
0	WTCCC67169	0	0	-9	1
0	WTCCC67170	0	0	-9	1
0	WTCCC67171	0	0	-9	1
0	WTCCC67172	0	0	-9	1
0	WTCCC67173	0	0	-9	1
0	WTCCC67174	0	0	-9	1
0	WTCCC67175	0	0	-9	1
0	WTCCC67177	0	0	-9	1
0	WTCCC67180	0	0	-9	1
0	WTCCC67182	0	0	-9	1
0	WTCCC67183	0	0	-9	1
0	WTCCC67184	0	0	-9	1
0	WTCCC67185	0	0	-9	1
0	WTCCC67186	0	0	-9	1
0	WTCCC67187	0	0	-9	1
0	WTCCC67189	0	0	-9	1
0	WTCCC67192	0	0	-9	1
0	WTCCC67193	0	0	-9	1
0	WTCCC67194	0	0	-9	1
0	WTCCC67195	0	0	-9	1
0	WTCCC67196	0	0	-9	1
0	WTCCC67197	0	0	-9	1
0	WTCCC67198	0	0	-9	1
0	WTCCC67199	0	0	-9	1
0	WTCCC67201	0	0	-9	1
0	WTCCC67202	0	0	-9	1
0	WTCCC67203	0	0	-9	1
0	WTCCC67204	0	0	-9	1
0	WTCCC67205	0	0	-9	1
0	WTCCC67206	0	0	-9	1
0	WTCCC67207	0	0	-9	1
0	WTCCC67208	0	0	-9	1
0	WTCCC67209	0	0	-9	1
0	WTCCC67210	0	0	-9	1
0	WTCCC88213	0	0	-9	1
0	WTCCC88218	0	0	-9	1
0	WTCCC88221	0	0	-9	1
0	WTCCC88223	0	0	-9	1
0	WTCCC88225	0	0	-9	1
0	WTCCC88226	0	0	-9	1
0	WTCCC88227	0	0	-9	1
0	WTCCC88230	0	0	-9	1
0	WTCCC88235	0	0	-9	1
0	WTCCC88237	0	0	-9	1
0	WTCCC88238	0	0	-9	1
0	WTCCC88239	0	0	-9	1
0	WTCCC88243	0	0	-9	1
0	WTCCC88244	0	0	-9	1
0	WTCCC88246	0	0	-9	1
0	WTCCC88250	0	0	-9	1
0	WTCCC88252	0	0	-9	1
0	WTCCC88253	0	0	-9	1
0	WTCCC88254	0	0	-9	1
0	WTCCC88255	0	0	-9	1
0	WTCCC88257	0	0	-9	1
0	WTCCC88258	0	0	-9	1
0	WTCCC88259	0	0	-9	1
0	WTCCC88263	0	0	-9	1
0	WTCCC88268	0	0	-9	1
0	WTCCC88270	0	0	-9	1
0	WTCCC88271	0	0	-9	1
0	WTCCC88273	0	0	-9	1
0	WTCCC88274	0	0	-9	1
0	WTCCC88275	0	0	-9	1
0	WTCCC88277	0	0	-9	1
0	WTCCC88279	0	0	-9	1
0	WTCCC88280	0	0	-9	1
0	WTCCC88282	0	0	-9	1
0	WTCCC88283	0	0	-9	1
0	WTCCC88285	0	0	-9	1
0	WTCCC88288	0	0	-9	1
0	WTCCC88291	0	0	-9	1
0	WTCCC88292	0	0	-9	1
0	WTCCC88293	0	0	-9	1
0	WTCCC88295	0	0	-9	1
0	WTCCC88299	0	0	-9	1
0	WTCCC88301	0	0	-9	1
0	WTCCC88303	0	0	-9	1
0	WTCCC88304	0	0	-9	1
0	WTCCC88306	0	0	-9	1
0	WTCCC88307	0	0	-9	1
0	WTCCC88309	0	0	-9	1
0	WTCCC88314	0	0	-9	1
0	WTCCC88315	0	0	-9	1
0	WTCCC88317	0	0	-9	1
0	WTCCC88322	0	0	-9	1
0	WTCCC88323	0	0	-9	1
0	WTCCC88325	0	0	-9	1
0	WTCCC88326	0	0	-9	1
0	WTCCC88327	0	0	-9	1
0	WTCCC88328	0	0	-9	1
0	WTCCC88329	0	0	-9	1
0	WTCCC88330	0	0	-9	1
0	WTCCC88331	0	0	-9	1
0	WTCCC88335	0	0	-9	1
0	WTCCC88336	0	0	-9	1
0	WTCCC88337	0	0	-9	1
0	WTCCC88339	0	0	-9	1
0	WTCCC88343	0	0	-9	1
0	WTCCC88345	0	0	-9	1
0	WTCCC88347	0	0	-9	1
0	WTCCC88349	0	0	-9	1
0	WTCCC88350	0	0	-9	1
0	WTCCC88351	0	0	-9	1
0	WTCCC88352	0	0	-9	1
0	WTCCC88355	0	0	-9	1
0	WTCCC88357	0	0	-9	1
0	WTCCC88359	0	0	-9	1
0	WTCCC88360	0	0	-9	1
0	WTCCC88361	0	0	-9	1
0	WTCCC88370	0	0	-9	1
0	WTCCC88371	0	0	-9	1
0	WTCCC88372	0	0	-9	1
0	WTCCC88373	0	0	-9	1
0	WTCCC88375	0	0	-9	1
0	WTCCC88378	0	0	-9	1
0	WTCCC88379	0	0	-9	1
0	WTCCC88381	0	0	-9	1
0	WTCCC88384	0	0	-9	1
0	WTCCC88385	0	0	-9	1
0	WTCCC88387	0	0	-9	1
0	WTCCC88388	0	0	-9	1
0	WTCCC88390	0	0	-9	1
0	WTCCC88394	0	0	-9	1
0	WTCCC88395	0	0	-9	1
0	WTCCC88397	0	0	-9	1
0	WTCCC88398	0	0	-9	1
0	WTCCC88399	0	0	-9	1
0	WTCCC88402	0	0	-9	1
0	WTCCC88403	0	0	-9	1
0	WTCCC88406	0	0	-9	1
0	WTCCC88409	0	0	-9	1
0	WTCCC88410	0	0	-9	1
0	WTCCC88411	0	0	-9	1
0	WTCCC88412	0	0	-9	1
0	WTCCC88413	0	0	-9	1
0	WTCCC88414	0	0	-9	1
0	WTCCC88417	0	0	-9	1
0	WTCCC88418	0	0	-9	1
0	WTCCC88419	0	0	-9	1
0	WTCCC88421	0	0	-9	1
0	WTCCC88423	0	0	-9	1
0	WTCCC88424	0	0	-9	1
0	WTCCC88426	0	0	-9	1
0	WTCCC88429	0	0	-9	1
0	WTCCC88431	0	0	-9	1
0	WTCCC88432	0	0	-9	1
0	WTCCC88436	0	0	-9	1
0	WTCCC88443	0	0	-9	1
0	WTCCC88444	0	0	-9	1
0	WTCCC88445	0	0	-9	1
0	WTCCC88448	0	0	-9	1
0	WTCCC88449	0	0	-9	1
0	WTCCC88450	0	0	-9	1
0	WTCCC88454	0	0	-9	1
0	WTCCC88456	0	0	-9	1
0	WTCCC88457	0	0	-9	1
0	WTCCC88459	0	0	-9	1
0	WTCCC88460	0	0	-9	1
0	WTCCC88461	0	0	-9	1
0	WTCCC88462	0	0	-9	1
0	WTCCC88463	0	0	-9	1
0	WTCCC88465	0	0	-9	1
0	WTCCC88466	0	0	-9	1
0	WTCCC88467	0	0	-9	1
0	WTCCC88470	0	0	-9	1
0	WTCCC88471	0	0	-9	1
0	WTCCC88472	0	0	-9	1
0	WTCCC88474	0	0	-9	1
0	WTCCC88475	0	0	-9	1
0	WTCCC88479	0	0	-9	1
0	WTCCC88480	0	0	-9	1
0	WTCCC88482	0	0	-9	1
0	WTCCC88483	0	0	-9	1
0	WTCCC88485	0	0	-9	1
0	WTCCC88486	0	0	-9	1
0	WTCCC88487	0	0	-9	1
0	WTCCC88490	0	0	-9	1
0	WTCCC88494	0	0	-9	1
0	WTCCC88495	0	0	-9	1
0	WTCCC88498	0	0	-9	1
0	WTCCC88504	0	0	-9	1
0	WTCCC88506	0	0	-9	1
0	WTCCC88507	0	0	-9	1
0	WTCCC88508	0	0	-9	1
0	WTCCC88510	0	0	-9	1
0	WTCCC88513	0	0	-9	1
0	WTCCC88514	0	0	-9	1
0	WTCCC88519	0	0	-9	1
0	WTCCC88522	0	0	-9	1
0	WTCCC88527	0	0	-9	1
0	WTCCC88528	0	0	-9	1
0	WTCCC88529	0	0	-9	1
0	WTCCC88535	0	0	-9	1
0	WTCCC88538	0	0	-9	1
0	WTCCC88540	0	0	-9	1
0	WTCCC88543	0	0	-9	1
0	WTCCC88545	0	0	-9	1
0	WTCCC88549	0	0	-9	1
0	WTCCC88550	0	0	-9	1
0	WTCCC88551	0	0	-9	1
0	WTCCC88553	0	0	-9	1
0	WTCCC88555	0	0	-9	1
0	WTCCC88556	0	0	-9	1
0	WTCCC88558	0	0	-9	1
0	WTCCC88561	0	0	-9	1
0	WTCCC88562	0	0	-9	1
0	WTCCC88563	0	0	-9	1
0	WTCCC88565	0	0	-9	1
0	WTCCC88566	0	0	-9	1
0	WTCCC88567	0	0	-9	1
0	WTCCC88569	0	0	-9	1
0	WTCCC88570	0	0	-9	1
0	WTCCC88574	0	0	-9	1
0	WTCCC88575	0	0	-9	1
0	WTCCC88578	0	0	-9	1
0	WTCCC88579	0	0	-9	1
0	WTCCC88581	0	0	-9	1
0	WTCCC88582	0	0	-9	1
0	WTCCC88583	0	0	-9	1
0	WTCCC88585	0	0	-9	1
0	WTCCC88588	0	0	-9	1
0	WTCCC88589	0	0	-9	1
0	WTCCC88590	0	0	-9	1
0	WTCCC88593	0	0	-9	1
0	WTCCC88594	0	0	-9	1
0	WTCCC88597	0	0	-9	1
0	WTCCC88601	0	0	-9	1
0	WTCCC88602	0	0	-9	1
0	WTCCC88603	0	0	-9	1
0	WTCCC88605	0	0	-9	1
0	WTCCC88609	0	0	-9	1
0	WTCCC88610	0	0	-9	1
0	WTCCC88611	0	0	-9	1
0	WTCCC88612	0	0	-9	1
0	WTCCC88613	0	0	-9	1
0	WTCCC88614	0	0	-9	1
0	WTCCC88617	0	0	-9	1
0	WTCCC88618	0	0	-9	1
0	WTCCC88622	0	0	-9	1
0	WTCCC88624	0	0	-9	1
0	WTCCC88625	0	0	-9	1
0	WTCCC88628	0	0	-9	1
0	WTCCC88631	0	0	-9	1
0	WTCCC88634	0	0	-9	1
0	WTCCC88636	0	0	-9	1
0	WTCCC88637	0	0	-9	1
0	WTCCC88639	0	0	-9	1
0	WTCCC88642	0	0	-9	1
0	WTCCC88643	0	0	-9	1
0	WTCCC88645	0	0	-9	1
0	WTCCC88646	0	0	-9	1
0	WTCCC88647	0	0	-9	1
0	WTCCC88651	0	0	-9	1
0	WTCCC88655	0	0	-9	1
0	WTCCC88657	0	0	-9	1
0	WTCCC88659	0	0	-9	1
0	WTCCC88660	0	0	-9	1
0	WTCCC88661	0	0	-9	1
0	WTCCC88664	0	0	-9	1
0	WTCCC88665	0	0	-9	1
0	WTCCC88667	0	0	-9	1
0	WTCCC88669	0	0	-9	1
0	WTCCC88670	0	0	-9	1
0	WTCCC88672	0	0	-9	1
0	WTCCC88677	0	0	-9	1
0	WTCCC88678	0	0	-9	1
0	WTCCC88683	0	0	-9	1
0	WTCCC88684	0	0	-9	1
0	WTCCC88686	0	0	-9	1
0	WTCCC88687	0	0	-9	1
[truncated: 2,862 more rows]
