# Supplementary material for: Fast and accurate exhaustive higher-order epistasis search with BitEpi
Source: Sci Rep. 2021 Aug 5;11:15923. doi: 10.1038/s41598-021-94959-y (PMC8342486; doi:10.1038/s41598-021-94959-y)
Supplement: Supplementary file 2 — Supplementary Information 2. [file 41598_2021_94959_MOESM2_ESM.zip › SupplementaryDataFile/ccCD.fam]

0	WTCCC66061	0	0	-9	1
0	WTCCC66062	0	0	-9	1
0	WTCCC66063	0	0	-9	1
0	WTCCC66064	0	0	-9	1
0	WTCCC66065	0	0	-9	1
0	WTCCC66066	0	0	-9	1
0	WTCCC66067	0	0	-9	1
0	WTCCC66068	0	0	-9	1
0	WTCCC66069	0	0	-9	1
0	WTCCC66070	0	0	-9	1
0	WTCCC66071	0	0	-9	1
0	WTCCC66073	0	0	-9	1
0	WTCCC66074	0	0	-9	1
0	WTCCC66075	0	0	-9	1
0	WTCCC66076	0	0	-9	1
0	WTCCC66077	0	0	-9	1
0	WTCCC66078	0	0	-9	1
0	WTCCC66079	0	0	-9	1
0	WTCCC66080	0	0	-9	1
0	WTCCC66081	0	0	-9	1
0	WTCCC66082	0	0	-9	1
0	WTCCC66083	0	0	-9	1
0	WTCCC66085	0	0	-9	1
0	WTCCC66086	0	0	-9	1
0	WTCCC66087	0	0	-9	1
0	WTCCC66088	0	0	-9	1
0	WTCCC66089	0	0	-9	1
0	WTCCC66090	0	0	-9	1
0	WTCCC66091	0	0	-9	1
0	WTCCC66092	0	0	-9	1
0	WTCCC66093	0	0	-9	1
0	WTCCC66095	0	0	-9	1
0	WTCCC66097	0	0	-9	1
0	WTCCC66098	0	0	-9	1
0	WTCCC66099	0	0	-9	1
0	WTCCC66100	0	0	-9	1
0	WTCCC66101	0	0	-9	1
0	WTCCC66102	0	0	-9	1
0	WTCCC66103	0	0	-9	1
0	WTCCC66104	0	0	-9	1
0	WTCCC66105	0	0	-9	1
0	WTCCC66106	0	0	-9	1
0	WTCCC66107	0	0	-9	1
0	WTCCC66109	0	0	-9	1
0	WTCCC66110	0	0	-9	1
0	WTCCC66111	0	0	-9	1
0	WTCCC66112	0	0	-9	1
0	WTCCC66113	0	0	-9	1
0	WTCCC66114	0	0	-9	1
0	WTCCC66115	0	0	-9	1
0	WTCCC66116	0	0	-9	1
0	WTCCC66117	0	0	-9	1
0	WTCCC66118	0	0	-9	1
0	WTCCC66119	0	0	-9	1
0	WTCCC66121	0	0	-9	1
0	WTCCC66122	0	0	-9	1
0	WTCCC66123	0	0	-9	1
0	WTCCC66124	0	0	-9	1
0	WTCCC66125	0	0	-9	1
0	WTCCC66126	0	0	-9	1
0	WTCCC66127	0	0	-9	1
0	WTCCC66128	0	0	-9	1
0	WTCCC66129	0	0	-9	1
0	WTCCC66130	0	0	-9	1
0	WTCCC66131	0	0	-9	1
0	WTCCC66133	0	0	-9	1
0	WTCCC66134	0	0	-9	1
0	WTCCC66135	0	0	-9	1
0	WTCCC66136	0	0	-9	1
0	WTCCC66137	0	0	-9	1
0	WTCCC66138	0	0	-9	1
0	WTCCC66140	0	0	-9	1
0	WTCCC66141	0	0	-9	1
0	WTCCC66142	0	0	-9	1
0	WTCCC66143	0	0	-9	1
0	WTCCC66145	0	0	-9	1
0	WTCCC66146	0	0	-9	1
0	WTCCC66147	0	0	-9	1
0	WTCCC66148	0	0	-9	1
0	WTCCC66149	0	0	-9	1
0	WTCCC66150	0	0	-9	1
0	WTCCC66151	0	0	-9	1
0	WTCCC66152	0	0	-9	1
0	WTCCC66153	0	0	-9	1
0	WTCCC66154	0	0	-9	1
0	WTCCC66155	0	0	-9	1
0	WTCCC66157	0	0	-9	1
0	WTCCC66158	0	0	-9	1
0	WTCCC66159	0	0	-9	1
0	WTCCC66160	0	0	-9	1
0	WTCCC66161	0	0	-9	1
0	WTCCC66162	0	0	-9	1
0	WTCCC66163	0	0	-9	1
0	WTCCC66164	0	0	-9	1
0	WTCCC66165	0	0	-9	1
0	WTCCC66166	0	0	-9	1
0	WTCCC66167	0	0	-9	1
0	WTCCC66169	0	0	-9	1
0	WTCCC66170	0	0	-9	1
0	WTCCC66171	0	0	-9	1
0	WTCCC66172	0	0	-9	1
0	WTCCC66173	0	0	-9	1
0	WTCCC66174	0	0	-9	1
0	WTCCC66175	0	0	-9	1
0	WTCCC66176	0	0	-9	1
0	WTCCC66177	0	0	-9	1
0	WTCCC66178	0	0	-9	1
0	WTCCC66179	0	0	-9	1
0	WTCCC66181	0	0	-9	1
0	WTCCC66182	0	0	-9	1
0	WTCCC66184	0	0	-9	1
0	WTCCC66185	0	0	-9	1
0	WTCCC66186	0	0	-9	1
0	WTCCC66187	0	0	-9	1
0	WTCCC66188	0	0	-9	1
0	WTCCC66189	0	0	-9	1
0	WTCCC66190	0	0	-9	1
0	WTCCC66191	0	0	-9	1
0	WTCCC66193	0	0	-9	1
0	WTCCC66194	0	0	-9	1
0	WTCCC66196	0	0	-9	1
0	WTCCC66197	0	0	-9	1
0	WTCCC66198	0	0	-9	1
0	WTCCC66199	0	0	-9	1
0	WTCCC66200	0	0	-9	1
0	WTCCC66201	0	0	-9	1
0	WTCCC66202	0	0	-9	1
0	WTCCC66205	0	0	-9	1
0	WTCCC66206	0	0	-9	1
0	WTCCC66208	0	0	-9	1
0	WTCCC66209	0	0	-9	1
0	WTCCC66210	0	0	-9	1
0	WTCCC66211	0	0	-9	1
0	WTCCC66212	0	0	-9	1
0	WTCCC66213	0	0	-9	1
0	WTCCC66214	0	0	-9	1
0	WTCCC66215	0	0	-9	1
0	WTCCC66217	0	0	-9	1
0	WTCCC66218	0	0	-9	1
0	WTCCC66220	0	0	-9	1
0	WTCCC66221	0	0	-9	1
0	WTCCC66222	0	0	-9	1
0	WTCCC66223	0	0	-9	1
0	WTCCC66224	0	0	-9	1
0	WTCCC66225	0	0	-9	1
0	WTCCC66226	0	0	-9	1
0	WTCCC66227	0	0	-9	1
0	WTCCC66229	0	0	-9	1
0	WTCCC66230	0	0	-9	1
0	WTCCC66231	0	0	-9	1
0	WTCCC66232	0	0	-9	1
0	WTCCC66233	0	0	-9	1
0	WTCCC66234	0	0	-9	1
0	WTCCC66235	0	0	-9	1
0	WTCCC66236	0	0	-9	1
0	WTCCC66237	0	0	-9	1
0	WTCCC66238	0	0	-9	1
0	WTCCC66239	0	0	-9	1
0	WTCCC66241	0	0	-9	1
0	WTCCC66242	0	0	-9	1
0	WTCCC66243	0	0	-9	1
0	WTCCC66244	0	0	-9	1
0	WTCCC66245	0	0	-9	1
0	WTCCC66247	0	0	-9	1
0	WTCCC66248	0	0	-9	1
0	WTCCC66249	0	0	-9	1
0	WTCCC66250	0	0	-9	1
0	WTCCC66251	0	0	-9	1
0	WTCCC66253	0	0	-9	1
0	WTCCC66254	0	0	-9	1
0	WTCCC66255	0	0	-9	1
0	WTCCC66256	0	0	-9	1
0	WTCCC66257	0	0	-9	1
0	WTCCC66258	0	0	-9	1
0	WTCCC66259	0	0	-9	1
0	WTCCC66260	0	0	-9	1
0	WTCCC66261	0	0	-9	1
0	WTCCC66262	0	0	-9	1
0	WTCCC66263	0	0	-9	1
0	WTCCC66265	0	0	-9	1
0	WTCCC66266	0	0	-9	1
0	WTCCC66267	0	0	-9	1
0	WTCCC66268	0	0	-9	1
0	WTCCC66269	0	0	-9	1
0	WTCCC66270	0	0	-9	1
0	WTCCC66271	0	0	-9	1
0	WTCCC66272	0	0	-9	1
0	WTCCC66273	0	0	-9	1
0	WTCCC66275	0	0	-9	1
0	WTCCC66277	0	0	-9	1
0	WTCCC66278	0	0	-9	1
0	WTCCC66279	0	0	-9	1
0	WTCCC66280	0	0	-9	1
0	WTCCC66281	0	0	-9	1
0	WTCCC66282	0	0	-9	1
0	WTCCC66284	0	0	-9	1
0	WTCCC66285	0	0	-9	1
0	WTCCC66286	0	0	-9	1
0	WTCCC66287	0	0	-9	1
0	WTCCC66289	0	0	-9	1
0	WTCCC66290	0	0	-9	1
0	WTCCC66291	0	0	-9	1
0	WTCCC66292	0	0	-9	1
0	WTCCC66293	0	0	-9	1
0	WTCCC66294	0	0	-9	1
0	WTCCC66295	0	0	-9	1
0	WTCCC66296	0	0	-9	1
0	WTCCC66297	0	0	-9	1
0	WTCCC66298	0	0	-9	1
0	WTCCC66299	0	0	-9	1
0	WTCCC66301	0	0	-9	1
0	WTCCC66302	0	0	-9	1
0	WTCCC66303	0	0	-9	1
0	WTCCC66304	0	0	-9	1
0	WTCCC66305	0	0	-9	1
0	WTCCC66306	0	0	-9	1
0	WTCCC66307	0	0	-9	1
0	WTCCC66308	0	0	-9	1
0	WTCCC66309	0	0	-9	1
0	WTCCC66310	0	0	-9	1
0	WTCCC66311	0	0	-9	1
0	WTCCC66313	0	0	-9	1
0	WTCCC66314	0	0	-9	1
0	WTCCC66315	0	0	-9	1
0	WTCCC66316	0	0	-9	1
0	WTCCC66317	0	0	-9	1
0	WTCCC66318	0	0	-9	1
0	WTCCC66319	0	0	-9	1
0	WTCCC66320	0	0	-9	1
0	WTCCC66321	0	0	-9	1
0	WTCCC66322	0	0	-9	1
0	WTCCC66323	0	0	-9	1
0	WTCCC66325	0	0	-9	1
0	WTCCC66326	0	0	-9	1
0	WTCCC66327	0	0	-9	1
0	WTCCC66328	0	0	-9	1
0	WTCCC66329	0	0	-9	1
0	WTCCC66330	0	0	-9	1
0	WTCCC66331	0	0	-9	1
0	WTCCC66332	0	0	-9	1
0	WTCCC66333	0	0	-9	1
0	WTCCC66334	0	0	-9	1
0	WTCCC66335	0	0	-9	1
0	WTCCC66337	0	0	-9	1
0	WTCCC66338	0	0	-9	1
0	WTCCC66339	0	0	-9	1
0	WTCCC66340	0	0	-9	1
0	WTCCC66341	0	0	-9	1
0	WTCCC66342	0	0	-9	1
0	WTCCC66343	0	0	-9	1
0	WTCCC66345	0	0	-9	1
0	WTCCC66346	0	0	-9	1
0	WTCCC66347	0	0	-9	1
0	WTCCC66349	0	0	-9	1
0	WTCCC66351	0	0	-9	1
0	WTCCC66352	0	0	-9	1
0	WTCCC66353	0	0	-9	1
0	WTCCC66354	0	0	-9	1
0	WTCCC66356	0	0	-9	1
0	WTCCC66359	0	0	-9	1
0	WTCCC66361	0	0	-9	1
0	WTCCC66362	0	0	-9	1
0	WTCCC66363	0	0	-9	1
0	WTCCC66364	0	0	-9	1
0	WTCCC66365	0	0	-9	1
0	WTCCC66366	0	0	-9	1
0	WTCCC66369	0	0	-9	1
0	WTCCC66370	0	0	-9	1
0	WTCCC66371	0	0	-9	1
0	WTCCC66374	0	0	-9	1
0	WTCCC66375	0	0	-9	1
0	WTCCC66376	0	0	-9	1
0	WTCCC66377	0	0	-9	1
0	WTCCC66378	0	0	-9	1
0	WTCCC66382	0	0	-9	1
0	WTCCC66383	0	0	-9	1
0	WTCCC66385	0	0	-9	1
0	WTCCC66386	0	0	-9	1
0	WTCCC66388	0	0	-9	1
0	WTCCC66389	0	0	-9	1
0	WTCCC66390	0	0	-9	1
0	WTCCC66391	0	0	-9	1
0	WTCCC66392	0	0	-9	1
0	WTCCC66393	0	0	-9	1
0	WTCCC66394	0	0	-9	1
0	WTCCC66397	0	0	-9	1
0	WTCCC66398	0	0	-9	1
0	WTCCC66399	0	0	-9	1
0	WTCCC66400	0	0	-9	1
0	WTCCC66401	0	0	-9	1
0	WTCCC66402	0	0	-9	1
0	WTCCC66403	0	0	-9	1
0	WTCCC66404	0	0	-9	1
0	WTCCC66406	0	0	-9	1
0	WTCCC66407	0	0	-9	1
0	WTCCC66408	0	0	-9	1
0	WTCCC66409	0	0	-9	1
0	WTCCC66410	0	0	-9	1
0	WTCCC66411	0	0	-9	1
0	WTCCC66413	0	0	-9	1
0	WTCCC66414	0	0	-9	1
0	WTCCC66415	0	0	-9	1
0	WTCCC66416	0	0	-9	1
0	WTCCC66417	0	0	-9	1
0	WTCCC66418	0	0	-9	1
0	WTCCC66419	0	0	-9	1
0	WTCCC66421	0	0	-9	1
0	WTCCC66422	0	0	-9	1
0	WTCCC66423	0	0	-9	1
0	WTCCC66424	0	0	-9	1
0	WTCCC66425	0	0	-9	1
0	WTCCC66427	0	0	-9	1
0	WTCCC66430	0	0	-9	1
0	WTCCC66431	0	0	-9	1
0	WTCCC66432	0	0	-9	1
0	WTCCC66433	0	0	-9	1
0	WTCCC66434	0	0	-9	1
0	WTCCC66435	0	0	-9	1
0	WTCCC66436	0	0	-9	1
0	WTCCC66438	0	0	-9	1
0	WTCCC66439	0	0	-9	1
0	WTCCC66440	0	0	-9	1
0	WTCCC66441	0	0	-9	1
0	WTCCC66443	0	0	-9	1
0	WTCCC66444	0	0	-9	1
0	WTCCC66445	0	0	-9	1
0	WTCCC66447	0	0	-9	1
0	WTCCC66448	0	0	-9	1
0	WTCCC66450	0	0	-9	1
0	WTCCC66451	0	0	-9	1
0	WTCCC66453	0	0	-9	1
0	WTCCC66454	0	0	-9	1
0	WTCCC66455	0	0	-9	1
0	WTCCC66456	0	0	-9	1
0	WTCCC66460	0	0	-9	1
0	WTCCC66462	0	0	-9	1
0	WTCCC66464	0	0	-9	1
0	WTCCC66466	0	0	-9	1
0	WTCCC66467	0	0	-9	1
0	WTCCC66468	0	0	-9	1
0	WTCCC66469	0	0	-9	1
0	WTCCC66470	0	0	-9	1
0	WTCCC66471	0	0	-9	1
0	WTCCC66472	0	0	-9	1
0	WTCCC66473	0	0	-9	1
0	WTCCC66474	0	0	-9	1
0	WTCCC66475	0	0	-9	1
0	WTCCC66478	0	0	-9	1
0	WTCCC66479	0	0	-9	1
0	WTCCC66480	0	0	-9	1
0	WTCCC66481	0	0	-9	1
0	WTCCC66482	0	0	-9	1
0	WTCCC66484	0	0	-9	1
0	WTCCC66486	0	0	-9	1
0	WTCCC66487	0	0	-9	1
0	WTCCC66488	0	0	-9	1
0	WTCCC66490	0	0	-9	1
0	WTCCC66491	0	0	-9	1
0	WTCCC66492	0	0	-9	1
0	WTCCC66493	0	0	-9	1
0	WTCCC66494	0	0	-9	1
0	WTCCC66495	0	0	-9	1
0	WTCCC66496	0	0	-9	1
0	WTCCC66498	0	0	-9	1
0	WTCCC66499	0	0	-9	1
0	WTCCC66502	0	0	-9	1
0	WTCCC66503	0	0	-9	1
0	WTCCC66504	0	0	-9	1
0	WTCCC66506	0	0	-9	1
0	WTCCC66507	0	0	-9	1
0	WTCCC66508	0	0	-9	1
0	WTCCC66510	0	0	-9	1
0	WTCCC66512	0	0	-9	1
0	WTCCC66513	0	0	-9	1
0	WTCCC66514	0	0	-9	1
0	WTCCC66515	0	0	-9	1
0	WTCCC66517	0	0	-9	1
0	WTCCC66527	0	0	-9	1
0	WTCCC66529	0	0	-9	1
0	WTCCC66530	0	0	-9	1
0	WTCCC66531	0	0	-9	1
0	WTCCC66532	0	0	-9	1
0	WTCCC66535	0	0	-9	1
0	WTCCC66537	0	0	-9	1
0	WTCCC66538	0	0	-9	1
0	WTCCC66539	0	0	-9	1
0	WTCCC66540	0	0	-9	1
0	WTCCC66541	0	0	-9	1
0	WTCCC66542	0	0	-9	1
0	WTCCC66543	0	0	-9	1
0	WTCCC66544	0	0	-9	1
0	WTCCC66545	0	0	-9	1
0	WTCCC66547	0	0	-9	1
0	WTCCC66549	0	0	-9	1
0	WTCCC66550	0	0	-9	1
0	WTCCC66551	0	0	-9	1
0	WTCCC66552	0	0	-9	1
0	WTCCC66553	0	0	-9	1
0	WTCCC66554	0	0	-9	1
0	WTCCC66556	0	0	-9	1
0	WTCCC66558	0	0	-9	1
0	WTCCC66559	0	0	-9	1
0	WTCCC66564	0	0	-9	1
0	WTCCC66565	0	0	-9	1
0	WTCCC66566	0	0	-9	1
0	WTCCC66568	0	0	-9	1
0	WTCCC66569	0	0	-9	1
0	WTCCC66570	0	0	-9	1
0	WTCCC66571	0	0	-9	1
0	WTCCC66573	0	0	-9	1
0	WTCCC66574	0	0	-9	1
0	WTCCC66575	0	0	-9	1
0	WTCCC66576	0	0	-9	1
0	WTCCC66577	0	0	-9	1
0	WTCCC66580	0	0	-9	1
0	WTCCC66581	0	0	-9	1
0	WTCCC66583	0	0	-9	1
0	WTCCC66584	0	0	-9	1
0	WTCCC66585	0	0	-9	1
0	WTCCC66586	0	0	-9	1
0	WTCCC66589	0	0	-9	1
0	WTCCC66590	0	0	-9	1
0	WTCCC66591	0	0	-9	1
0	WTCCC66592	0	0	-9	1
0	WTCCC66593	0	0	-9	1
0	WTCCC66594	0	0	-9	1
0	WTCCC66596	0	0	-9	1
0	WTCCC66597	0	0	-9	1
0	WTCCC66598	0	0	-9	1
0	WTCCC66599	0	0	-9	1
0	WTCCC66600	0	0	-9	1
0	WTCCC66602	0	0	-9	1
0	WTCCC66603	0	0	-9	1
0	WTCCC66604	0	0	-9	1
0	WTCCC66605	0	0	-9	1
0	WTCCC66607	0	0	-9	1
0	WTCCC66608	0	0	-9	1
0	WTCCC66609	0	0	-9	1
0	WTCCC66610	0	0	-9	1
0	WTCCC66611	0	0	-9	1
0	WTCCC66612	0	0	-9	1
0	WTCCC66613	0	0	-9	1
0	WTCCC66614	0	0	-9	1
0	WTCCC66617	0	0	-9	1
0	WTCCC66618	0	0	-9	1
0	WTCCC66620	0	0	-9	1
0	WTCCC66621	0	0	-9	1
0	WTCCC66622	0	0	-9	1
0	WTCCC66624	0	0	-9	1
0	WTCCC66625	0	0	-9	1
0	WTCCC66626	0	0	-9	1
0	WTCCC66628	0	0	-9	1
0	WTCCC66629	0	0	-9	1
0	WTCCC66631	0	0	-9	1
0	WTCCC66632	0	0	-9	1
0	WTCCC66634	0	0	-9	1
0	WTCCC66635	0	0	-9	1
0	WTCCC66636	0	0	-9	1
0	WTCCC66637	0	0	-9	1
0	WTCCC66638	0	0	-9	1
0	WTCCC66639	0	0	-9	1
0	WTCCC66640	0	0	-9	1
0	WTCCC66642	0	0	-9	1
0	WTCCC66644	0	0	-9	1
0	WTCCC66645	0	0	-9	1
0	WTCCC66646	0	0	-9	1
0	WTCCC66647	0	0	-9	1
0	WTCCC66648	0	0	-9	1
0	WTCCC66649	0	0	-9	1
0	WTCCC66650	0	0	-9	1
0	WTCCC66651	0	0	-9	1
0	WTCCC66653	0	0	-9	1
0	WTCCC66655	0	0	-9	1
0	WTCCC66656	0	0	-9	1
0	WTCCC66657	0	0	-9	1
0	WTCCC66658	0	0	-9	1
0	WTCCC66659	0	0	-9	1
0	WTCCC66660	0	0	-9	1
0	WTCCC66662	0	0	-9	1
0	WTCCC66663	0	0	-9	1
0	WTCCC66664	0	0	-9	1
0	WTCCC66665	0	0	-9	1
0	WTCCC66666	0	0	-9	1
0	WTCCC66668	0	0	-9	1
0	WTCCC66669	0	0	-9	1
0	WTCCC66670	0	0	-9	1
0	WTCCC66671	0	0	-9	1
0	WTCCC66672	0	0	-9	1
0	WTCCC66673	0	0	-9	1
0	WTCCC66674	0	0	-9	1
0	WTCCC66676	0	0	-9	1
0	WTCCC66677	0	0	-9	1
0	WTCCC66679	0	0	-9	1
0	WTCCC66680	0	0	-9	1
0	WTCCC66681	0	0	-9	1
0	WTCCC66682	0	0	-9	1
0	WTCCC66683	0	0	-9	1
0	WTCCC66684	0	0	-9	1
0	WTCCC66687	0	0	-9	1
0	WTCCC66688	0	0	-9	1
0	WTCCC66690	0	0	-9	1
0	WTCCC66691	0	0	-9	1
0	WTCCC66692	0	0	-9	1
0	WTCCC66693	0	0	-9	1
0	WTCCC66694	0	0	-9	1
0	WTCCC66695	0	0	-9	1
0	WTCCC66697	0	0	-9	1
0	WTCCC66698	0	0	-9	1
0	WTCCC66699	0	0	-9	1
0	WTCCC66700	0	0	-9	1
0	WTCCC66701	0	0	-9	1
0	WTCCC66702	0	0	-9	1
0	WTCCC66703	0	0	-9	1
0	WTCCC66704	0	0	-9	1
0	WTCCC66705	0	0	-9	1
0	WTCCC66706	0	0	-9	1
0	WTCCC66707	0	0	-9	1
0	WTCCC66709	0	0	-9	1
0	WTCCC66710	0	0	-9	1
0	WTCCC66711	0	0	-9	1
0	WTCCC66712_1	0	0	-9	1
0	WTCCC66713	0	0	-9	1
0	WTCCC66714	0	0	-9	1
0	WTCCC66715	0	0	-9	1
0	WTCCC66716	0	0	-9	1
0	WTCCC66717	0	0	-9	1
0	WTCCC66718	0	0	-9	1
0	WTCCC66719	0	0	-9	1
0	WTCCC66721	0	0	-9	1
0	WTCCC66722	0	0	-9	1
0	WTCCC66723	0	0	-9	1
0	WTCCC66724	0	0	-9	1
0	WTCCC66725	0	0	-9	1
0	WTCCC66726	0	0	-9	1
0	WTCCC66727	0	0	-9	1
0	WTCCC66728	0	0	-9	1
0	WTCCC66729	0	0	-9	1
0	WTCCC66730	0	0	-9	1
0	WTCCC66731	0	0	-9	1
0	WTCCC66733	0	0	-9	1
0	WTCCC66735	0	0	-9	1
0	WTCCC66737	0	0	-9	1
0	WTCCC66738	0	0	-9	1
0	WTCCC66739	0	0	-9	1
0	WTCCC66740	0	0	-9	1
0	WTCCC66741	0	0	-9	1
0	WTCCC66742	0	0	-9	1
0	WTCCC66743	0	0	-9	1
0	WTCCC66745	0	0	-9	1
0	WTCCC66746	0	0	-9	1
0	WTCCC66747	0	0	-9	1
0	WTCCC66748	0	0	-9	1
0	WTCCC66749	0	0	-9	1
0	WTCCC66750	0	0	-9	1
0	WTCCC66751	0	0	-9	1
0	WTCCC66752	0	0	-9	1
0	WTCCC66753	0	0	-9	1
0	WTCCC66754	0	0	-9	1
0	WTCCC66755	0	0	-9	1
0	WTCCC66757	0	0	-9	1
0	WTCCC66758	0	0	-9	1
0	WTCCC66760	0	0	-9	1
0	WTCCC66761	0	0	-9	1
0	WTCCC66762	0	0	-9	1
0	WTCCC66763	0	0	-9	1
0	WTCCC66764	0	0	-9	1
0	WTCCC66766	0	0	-9	1
0	WTCCC66767	0	0	-9	1
0	WTCCC66769	0	0	-9	1
0	WTCCC66770	0	0	-9	1
0	WTCCC66771	0	0	-9	1
0	WTCCC66772	0	0	-9	1
0	WTCCC66773	0	0	-9	1
0	WTCCC66774	0	0	-9	1
0	WTCCC66775	0	0	-9	1
0	WTCCC66776	0	0	-9	1
0	WTCCC66777	0	0	-9	1
0	WTCCC66778	0	0	-9	1
0	WTCCC66779_2	0	0	-9	1
0	WTCCC66781	0	0	-9	1
0	WTCCC66782	0	0	-9	1
0	WTCCC66783	0	0	-9	1
0	WTCCC66784	0	0	-9	1
0	WTCCC66785	0	0	-9	1
0	WTCCC66787	0	0	-9	1
0	WTCCC66788	0	0	-9	1
0	WTCCC66789	0	0	-9	1
0	WTCCC66790	0	0	-9	1
0	WTCCC66791	0	0	-9	1
0	WTCCC66793	0	0	-9	1
0	WTCCC66795	0	0	-9	1
0	WTCCC66796	0	0	-9	1
0	WTCCC66797	0	0	-9	1
0	WTCCC66799	0	0	-9	1
0	WTCCC66800	0	0	-9	1
0	WTCCC66801	0	0	-9	1
0	WTCCC66802	0	0	-9	1
0	WTCCC66803	0	0	-9	1
0	WTCCC66806	0	0	-9	1
0	WTCCC66807	0	0	-9	1
0	WTCCC66808	0	0	-9	1
0	WTCCC66809	0	0	-9	1
0	WTCCC66811	0	0	-9	1
0	WTCCC66812	0	0	-9	1
0	WTCCC66815	0	0	-9	1
0	WTCCC66820	0	0	-9	1
0	WTCCC66826	0	0	-9	1
0	WTCCC66827	0	0	-9	1
0	WTCCC66829	0	0	-9	1
0	WTCCC66831	0	0	-9	1
0	WTCCC66832	0	0	-9	1
0	WTCCC66833	0	0	-9	1
0	WTCCC66834	0	0	-9	1
0	WTCCC66835	0	0	-9	1
0	WTCCC66836	0	0	-9	1
0	WTCCC66838	0	0	-9	1
0	WTCCC66839	0	0	-9	1
0	WTCCC66841	0	0	-9	1
0	WTCCC66842	0	0	-9	1
0	WTCCC66843	0	0	-9	1
0	WTCCC66844	0	0	-9	1
0	WTCCC66845	0	0	-9	1
0	WTCCC66846	0	0	-9	1
0	WTCCC66847	0	0	-9	1
0	WTCCC66849	0	0	-9	1
0	WTCCC66850	0	0	-9	1
0	WTCCC66851	0	0	-9	1
0	WTCCC66854	0	0	-9	1
0	WTCCC66855	0	0	-9	1
0	WTCCC66856	0	0	-9	1
0	WTCCC66857	0	0	-9	1
0	WTCCC66858	0	0	-9	1
0	WTCCC66861	0	0	-9	1
0	WTCCC66866	0	0	-9	1
0	WTCCC66868	0	0	-9	1
0	WTCCC66869	0	0	-9	1
0	WTCCC66870	0	0	-9	1
0	WTCCC66871	0	0	-9	1
0	WTCCC66873	0	0	-9	1
0	WTCCC66874	0	0	-9	1
0	WTCCC66875	0	0	-9	1
0	WTCCC66877	0	0	-9	1
0	WTCCC66878	0	0	-9	1
0	WTCCC66879	0	0	-9	1
0	WTCCC66883	0	0	-9	1
0	WTCCC66884	0	0	-9	1
0	WTCCC66886	0	0	-9	1
0	WTCCC66887	0	0	-9	1
0	WTCCC66889	0	0	-9	1
0	WTCCC66890	0	0	-9	1
0	WTCCC66891	0	0	-9	1
0	WTCCC66892	0	0	-9	1
0	WTCCC66893	0	0	-9	1
0	WTCCC66894	0	0	-9	1
0	WTCCC66896	0	0	-9	1
0	WTCCC66897	0	0	-9	1
0	WTCCC66898	0	0	-9	1
0	WTCCC66899	0	0	-9	1
0	WTCCC66901	0	0	-9	1
0	WTCCC66903	0	0	-9	1
0	WTCCC66904	0	0	-9	1
0	WTCCC66905	0	0	-9	1
0	WTCCC66906	0	0	-9	1
0	WTCCC66907	0	0	-9	1
0	WTCCC66908	0	0	-9	1
0	WTCCC66910	0	0	-9	1
0	WTCCC66913	0	0	-9	1
0	WTCCC66914	0	0	-9	1
0	WTCCC66916	0	0	-9	1
0	WTCCC66917	0	0	-9	1
0	WTCCC66918	0	0	-9	1
0	WTCCC66919	0	0	-9	1
0	WTCCC66921	0	0	-9	1
0	WTCCC66923	0	0	-9	1
0	WTCCC66925	0	0	-9	1
0	WTCCC66928	0	0	-9	1
0	WTCCC66929	0	0	-9	1
0	WTCCC66930	0	0	-9	1
0	WTCCC66933	0	0	-9	1
0	WTCCC66935	0	0	-9	1
0	WTCCC66937	0	0	-9	1
0	WTCCC66939	0	0	-9	1
0	WTCCC66940	0	0	-9	1
0	WTCCC66941	0	0	-9	1
0	WTCCC66942	0	0	-9	1
0	WTCCC66945	0	0	-9	1
0	WTCCC66951	0	0	-9	1
0	WTCCC66953	0	0	-9	1
0	WTCCC66954	0	0	-9	1
0	WTCCC66956	0	0	-9	1
0	WTCCC66958	0	0	-9	1
0	WTCCC66959	0	0	-9	1
0	WTCCC66961	0	0	-9	1
0	WTCCC66962	0	0	-9	1
0	WTCCC66963	0	0	-9	1
0	WTCCC66964	0	0	-9	1
0	WTCCC66965	0	0	-9	1
0	WTCCC66967	0	0	-9	1
0	WTCCC66968	0	0	-9	1
0	WTCCC66969	0	0	-9	1
0	WTCCC66971	0	0	-9	1
0	WTCCC66973	0	0	-9	1
0	WTCCC66974	0	0	-9	1
0	WTCCC66976	0	0	-9	1
0	WTCCC66977	0	0	-9	1
0	WTCCC66978	0	0	-9	1
0	WTCCC66979	0	0	-9	1
0	WTCCC66981	0	0	-9	1
0	WTCCC66982	0	0	-9	1
0	WTCCC66983	0	0	-9	1
0	WTCCC66985	0	0	-9	1
0	WTCCC66986	0	0	-9	1
0	WTCCC66988	0	0	-9	1
0	WTCCC66990	0	0	-9	1
0	WTCCC66992	0	0	-9	1
0	WTCCC66994	0	0	-9	1
0	WTCCC66995	0	0	-9	1
0	WTCCC66997	0	0	-9	1
0	WTCCC66998	0	0	-9	1
0	WTCCC66999	0	0	-9	1
0	WTCCC67000	0	0	-9	1
0	WTCCC67001	0	0	-9	1
0	WTCCC67002	0	0	-9	1
0	WTCCC67003	0	0	-9	1
0	WTCCC67004	0	0	-9	1
0	WTCCC67005	0	0	-9	1
0	WTCCC67006	0	0	-9	1
0	WTCCC67007	0	0	-9	1
0	WTCCC67009	0	0	-9	1
0	WTCCC67011	0	0	-9	1
0	WTCCC67013	0	0	-9	1
0	WTCCC67014	0	0	-9	1
0	WTCCC67015	0	0	-9	1
0	WTCCC67016	0	0	-9	1
0	WTCCC67018	0	0	-9	1
0	WTCCC67019	0	0	-9	1
0	WTCCC67021	0	0	-9	1
0	WTCCC67022	0	0	-9	1
0	WTCCC67023	0	0	-9	1
0	WTCCC67024	0	0	-9	1
0	WTCCC67025	0	0	-9	1
0	WTCCC67026	0	0	-9	1
0	WTCCC67027	0	0	-9	1
0	WTCCC67028	0	0	-9	1
0	WTCCC67029	0	0	-9	1
0	WTCCC67030	0	0	-9	1
0	WTCCC67031	0	0	-9	1
0	WTCCC67033	0	0	-9	1
0	WTCCC67034	0	0	-9	1
0	WTCCC67035	0	0	-9	1
0	WTCCC67037	0	0	-9	1
0	WTCCC67038	0	0	-9	1
0	WTCCC67039	0	0	-9	1
0	WTCCC67040	0	0	-9	1
0	WTCCC67041	0	0	-9	1
0	WTCCC67042	0	0	-9	1
0	WTCCC67043	0	0	-9	1
0	WTCCC67045	0	0	-9	1
0	WTCCC67046	0	0	-9	1
0	WTCCC67047	0	0	-9	1
0	WTCCC67049	0	0	-9	1
0	WTCCC67050	0	0	-9	1
0	WTCCC67051	0	0	-9	1
0	WTCCC67052	0	0	-9	1
0	WTCCC67053	0	0	-9	1
0	WTCCC67054	0	0	-9	1
0	WTCCC67055	0	0	-9	1
0	WTCCC67057	0	0	-9	1
0	WTCCC67058	0	0	-9	1
0	WTCCC67059	0	0	-9	1
0	WTCCC67060	0	0	-9	1
0	WTCCC67061	0	0	-9	1
0	WTCCC67062	0	0	-9	1
0	WTCCC67063	0	0	-9	1
0	WTCCC67064	0	0	-9	1
0	WTCCC67066	0	0	-9	1
0	WTCCC67067	0	0	-9	1
0	WTCCC67069	0	0	-9	1
0	WTCCC67070	0	0	-9	1
0	WTCCC67071	0	0	-9	1
0	WTCCC67072	0	0	-9	1
0	WTCCC67073	0	0	-9	1
0	WTCCC67075	0	0	-9	1
0	WTCCC67076	0	0	-9	1
0	WTCCC67077	0	0	-9	1
0	WTCCC67078	0	0	-9	1
0	WTCCC67079	0	0	-9	1
0	WTCCC67081	0	0	-9	1
0	WTCCC67082	0	0	-9	1
0	WTCCC67083	0	0	-9	1
0	WTCCC67084	0	0	-9	1
0	WTCCC67085	0	0	-9	1
0	WTCCC67086	0	0	-9	1
0	WTCCC67087	0	0	-9	1
0	WTCCC67088	0	0	-9	1
0	WTCCC67090	0	0	-9	1
0	WTCCC67093	0	0	-9	1
0	WTCCC67094	0	0	-9	1
0	WTCCC67095	0	0	-9	1
0	WTCCC67096	0	0	-9	1
0	WTCCC67097	0	0	-9	1
0	WTCCC67098	0	0	-9	1
0	WTCCC67099	0	0	-9	1
0	WTCCC67101	0	0	-9	1
0	WTCCC67102	0	0	-9	1
0	WTCCC67103	0	0	-9	1
0	WTCCC67105	0	0	-9	1
0	WTCCC67106	0	0	-9	1
0	WTCCC67107	0	0	-9	1
0	WTCCC67108	0	0	-9	1
0	WTCCC67109	0	0	-9	1
0	WTCCC67110	0	0	-9	1
0	WTCCC67111	0	0	-9	1
0	WTCCC67112	0	0	-9	1
0	WTCCC67114	0	0	-9	1
0	WTCCC67115	0	0	-9	1
0	WTCCC67117	0	0	-9	1
0	WTCCC67119	0	0	-9	1
0	WTCCC67120	0	0	-9	1
0	WTCCC67121	0	0	-9	1
0	WTCCC67122	0	0	-9	1
0	WTCCC67123	0	0	-9	1
0	WTCCC67124	0	0	-9	1
0	WTCCC67125	0	0	-9	1
0	WTCCC67126	0	0	-9	1
0	WTCCC67127	0	0	-9	1
0	WTCCC67129	0	0	-9	1
0	WTCCC67130	0	0	-9	1
0	WTCCC67131	0	0	-9	1
0	WTCCC67132	0	0	-9	1
0	WTCCC67133	0	0	-9	1
0	WTCCC67134	0	0	-9	1
0	WTCCC67135	0	0	-9	1
0	WTCCC67136	0	0	-9	1
0	WTCCC67137	0	0	-9	1
0	WTCCC67138	0	0	-9	1
0	WTCCC67139	0	0	-9	1
0	WTCCC67141	0	0	-9	1
0	WTCCC67143	0	0	-9	1
0	WTCCC67144	0	0	-9	1
0	WTCCC67145	0	0	-9	1
0	WTCCC67146	0	0	-9	1
0	WTCCC67147	0	0	-9	1
0	WTCCC67148	0	0	-9	1
0	WTCCC67149	0	0	-9	1
0	WTCCC67150	0	0	-9	1
0	WTCCC67151	0	0	-9	1
0	WTCCC67153	0	0	-9	1
0	WTCCC67154	0	0	-9	1
0	WTCCC67155	0	0	-9	1
0	WTCCC67156	0	0	-9	1
0	WTCCC67157	0	0	-9	1
0	WTCCC67158	0	0	-9	1
0	WTCCC67159	0	0	-9	1
0	WTCCC67160	0	0	-9	1
0	WTCCC67161	0	0	-9	1
0	WTCCC67162	0	0	-9	1
0	WTCCC67163	0	0	-9	1
0	WTCCC67165	0	0	-9	1
0	WTCCC67166	0	0	-9	1
0	WTCCC67167	0	0	-9	1
0	WTCCC67168	0	0	-9	1
0	WTCCC67169	0	0	-9	1
0	WTCCC67170	0	0	-9	1
0	WTCCC67171	0	0	-9	1
0	WTCCC67172	0	0	-9	1
0	WTCCC67173	0	0	-9	1
0	WTCCC67174	0	0	-9	1
0	WTCCC67175	0	0	-9	1
0	WTCCC67177	0	0	-9	1
0	WTCCC67180	0	0	-9	1
0	WTCCC67182	0	0	-9	1
0	WTCCC67183	0	0	-9	1
0	WTCCC67184	0	0	-9	1
0	WTCCC67185	0	0	-9	1
0	WTCCC67186	0	0	-9	1
0	WTCCC67187	0	0	-9	1
0	WTCCC67189	0	0	-9	1
0	WTCCC67192	0	0	-9	1
0	WTCCC67193	0	0	-9	1
0	WTCCC67194	0	0	-9	1
0	WTCCC67195	0	0	-9	1
0	WTCCC67196	0	0	-9	1
0	WTCCC67197	0	0	-9	1
0	WTCCC67198	0	0	-9	1
0	WTCCC67199	0	0	-9	1
0	WTCCC67201	0	0	-9	1
0	WTCCC67202	0	0	-9	1
0	WTCCC67203	0	0	-9	1
0	WTCCC67204	0	0	-9	1
0	WTCCC67205	0	0	-9	1
0	WTCCC67206	0	0	-9	1
0	WTCCC67207	0	0	-9	1
0	WTCCC67208	0	0	-9	1
0	WTCCC67209	0	0	-9	1
0	WTCCC67210	0	0	-9	1
0	WTCCC71733	0	0	-9	2
0	WTCCC71734	0	0	-9	2
0	WTCCC71740	0	0	-9	2
0	WTCCC71741	0	0	-9	2
0	WTCCC71742	0	0	-9	2
0	WTCCC71744	0	0	-9	2
0	WTCCC71747	0	0	-9	2
0	WTCCC71748	0	0	-9	2
0	WTCCC71750	0	0	-9	2
0	WTCCC71752	0	0	-9	2
0	WTCCC71753	0	0	-9	2
0	WTCCC71758	0	0	-9	2
0	WTCCC71760	0	0	-9	2
0	WTCCC71762	0	0	-9	2
0	WTCCC71763	0	0	-9	2
0	WTCCC71764	0	0	-9	2
0	WTCCC71765	0	0	-9	2
0	WTCCC71769	0	0	-9	2
0	WTCCC71770	0	0	-9	2
0	WTCCC71771	0	0	-9	2
0	WTCCC71772	0	0	-9	2
0	WTCCC71773	0	0	-9	2
0	WTCCC71774	0	0	-9	2
0	WTCCC71775	0	0	-9	2
0	WTCCC71776	0	0	-9	2
0	WTCCC71777	0	0	-9	2
0	WTCCC71778	0	0	-9	2
0	WTCCC71779	0	0	-9	2
0	WTCCC71780	0	0	-9	2
0	WTCCC71781	0	0	-9	2
0	WTCCC71782	0	0	-9	2
0	WTCCC71784	0	0	-9	2
0	WTCCC71785	0	0	-9	2
0	WTCCC71789	0	0	-9	2
0	WTCCC71790	0	0	-9	2
0	WTCCC71791	0	0	-9	2
0	WTCCC71792	0	0	-9	2
0	WTCCC71795	0	0	-9	2
0	WTCCC71796	0	0	-9	2
0	WTCCC71799	0	0	-9	2
0	WTCCC71800	0	0	-9	2
0	WTCCC71801	0	0	-9	2
0	WTCCC71802	0	0	-9	2
0	WTCCC71803	0	0	-9	2
0	WTCCC71804	0	0	-9	2
0	WTCCC71805	0	0	-9	2
0	WTCCC71806	0	0	-9	2
0	WTCCC71807	0	0	-9	2
0	WTCCC71808	0	0	-9	2
0	WTCCC71809	0	0	-9	2
0	WTCCC71810	0	0	-9	2
0	WTCCC71811	0	0	-9	2
0	WTCCC71812	0	0	-9	2
0	WTCCC71814	0	0	-9	2
0	WTCCC71817	0	0	-9	2
0	WTCCC71818	0	0	-9	2
0	WTCCC71819	0	0	-9	2
0	WTCCC71820	0	0	-9	2
0	WTCCC71821	0	0	-9	2
0	WTCCC71822	0	0	-9	2
0	WTCCC71823	0	0	-9	2
0	WTCCC71825	0	0	-9	2
0	WTCCC71826	0	0	-9	2
0	WTCCC71830	0	0	-9	2
0	WTCCC71833	0	0	-9	2
0	WTCCC71853	0	0	-9	2
0	WTCCC71884	0	0	-9	2
0	WTCCC71895	0	0	-9	2
0	WTCCC71904	0	0	-9	2
0	WTCCC71905	0	0	-9	2
0	WTCCC71906	0	0	-9	2
0	WTCCC71911	0	0	-9	2
0	WTCCC71912	0	0	-9	2
0	WTCCC71913	0	0	-9	2
0	WTCCC71914	0	0	-9	2
0	WTCCC71920	0	0	-9	2
0	WTCCC71921	0	0	-9	2
0	WTCCC71922	0	0	-9	2
0	WTCCC71927	0	0	-9	2
0	WTCCC71929	0	0	-9	2
0	WTCCC71940	0	0	-9	2
0	WTCCC71941	0	0	-9	2
0	WTCCC71942	0	0	-9	2
0	WTCCC71946	0	0	-9	2
0	WTCCC71953	0	0	-9	2
0	WTCCC71956	0	0	-9	2
0	WTCCC71957	0	0	-9	2
0	WTCCC71958	0	0	-9	2
0	WTCCC71959	0	0	-9	2
0	WTCCC71960	0	0	-9	2
0	WTCCC71962	0	0	-9	2
0	WTCCC71963	0	0	-9	2
0	WTCCC71964	0	0	-9	2
0	WTCCC71965	0	0	-9	2
0	WTCCC71966	0	0	-9	2
0	WTCCC71967	0	0	-9	2
0	WTCCC71969	0	0	-9	2
0	WTCCC71972	0	0	-9	2
0	WTCCC71974	0	0	-9	2
0	WTCCC71978	0	0	-9	2
0	WTCCC71982	0	0	-9	2
0	WTCCC71985	0	0	-9	2
0	WTCCC71988	0	0	-9	2
0	WTCCC71989	0	0	-9	2
0	WTCCC71991	0	0	-9	2
0	WTCCC72001	0	0	-9	2
0	WTCCC72002	0	0	-9	2
0	WTCCC72004	0	0	-9	2
0	WTCCC72008	0	0	-9	2
0	WTCCC72009	0	0	-9	2
0	WTCCC72014	0	0	-9	2
0	WTCCC72015	0	0	-9	2
0	WTCCC72016	0	0	-9	2
0	WTCCC72017	0	0	-9	2
0	WTCCC72115	0	0	-9	2
0	WTCCC72116	0	0	-9	2
0	WTCCC72118	0	0	-9	2
0	WTCCC72119	0	0	-9	2
0	WTCCC72120	0	0	-9	2
0	WTCCC72124	0	0	-9	2
0	WTCCC72125	0	0	-9	2
0	WTCCC72131	0	0	-9	2
0	WTCCC72137	0	0	-9	2
0	WTCCC72138	0	0	-9	2
0	WTCCC72139	0	0	-9	2
0	WTCCC72140	0	0	-9	2
0	WTCCC72141	0	0	-9	2
0	WTCCC72142	0	0	-9	2
0	WTCCC72143	0	0	-9	2
0	WTCCC72146	0	0	-9	2
0	WTCCC72148	0	0	-9	2
0	WTCCC72149	0	0	-9	2
0	WTCCC72150	0	0	-9	2
0	WTCCC72152	0	0	-9	2
0	WTCCC72153	0	0	-9	2
0	WTCCC72155	0	0	-9	2
0	WTCCC72156	0	0	-9	2
0	WTCCC72596	0	0	-9	2
0	WTCCC72598	0	0	-9	2
0	WTCCC72599	0	0	-9	2
0	WTCCC72601	0	0	-9	2
0	WTCCC72607	0	0	-9	2
0	WTCCC72608	0	0	-9	2
0	WTCCC72609	0	0	-9	2
0	WTCCC72610	0	0	-9	2
0	WTCCC72611	0	0	-9	2
0	WTCCC72619	0	0	-9	2
0	WTCCC72620	0	0	-9	2
0	WTCCC72621	0	0	-9	2
0	WTCCC72622	0	0	-9	2
0	WTCCC72623	0	0	-9	2
0	WTCCC72624	0	0	-9	2
0	WTCCC72632	0	0	-9	2
0	WTCCC72633	0	0	-9	2
0	WTCCC72635	0	0	-9	2
0	WTCCC72636	0	0	-9	2
0	WTCCC72645	0	0	-9	2
0	WTCCC72646	0	0	-9	2
0	WTCCC72647	0	0	-9	2
0	WTCCC72648	0	0	-9	2
0	WTCCC72656	0	0	-9	2
0	WTCCC72657	0	0	-9	2
0	WTCCC72659	0	0	-9	2
0	WTCCC72660	0	0	-9	2
0	WTCCC72667	0	0	-9	2
0	WTCCC72668	0	0	-9	2
0	WTCCC72670	0	0	-9	2
0	WTCCC72671	0	0	-9	2
0	WTCCC72672	0	0	-9	2
0	WTCCC72679	0	0	-9	2
0	WTCCC72680	0	0	-9	2
0	WTCCC72681	0	0	-9	2
0	WTCCC72682	0	0	-9	2
0	WTCCC72683	0	0	-9	2
0	WTCCC72684	0	0	-9	2
0	WTCCC72693	0	0	-9	2
0	WTCCC72696	0	0	-9	2
0	WTCCC72697	0	0	-9	2
0	WTCCC72698	0	0	-9	2
0	WTCCC72699	0	0	-9	2
0	WTCCC72700	0	0	-9	2
0	WTCCC72701	0	0	-9	2
0	WTCCC72702	0	0	-9	2
0	WTCCC72703	0	0	-9	2
0	WTCCC72705	0	0	-9	2
0	WTCCC72708	0	0	-9	2
0	WTCCC72709	0	0	-9	2
0	WTCCC72713	0	0	-9	2
0	WTCCC72714	0	0	-9	2
0	WTCCC72715	0	0	-9	2
0	WTCCC72716	0	0	-9	2
0	WTCCC72717	0	0	-9	2
0	WTCCC72719	0	0	-9	2
0	WTCCC72720	0	0	-9	2
0	WTCCC72721	0	0	-9	2
0	WTCCC72722	0	0	-9	2
0	WTCCC72725	0	0	-9	2
0	WTCCC72726	0	0	-9	2
0	WTCCC72727	0	0	-9	2
0	WTCCC72729	0	0	-9	2
0	WTCCC72730	0	0	-9	2
0	WTCCC72731	0	0	-9	2
0	WTCCC72732	0	0	-9	2
0	WTCCC72733	0	0	-9	2
0	WTCCC72734	0	0	-9	2
0	WTCCC72737	0	0	-9	2
0	WTCCC72738	0	0	-9	2
0	WTCCC72740	0	0	-9	2
0	WTCCC72741	0	0	-9	2
0	WTCCC72744	0	0	-9	2
0	WTCCC72745	0	0	-9	2
0	WTCCC72747	0	0	-9	2
0	WTCCC72749	0	0	-9	2
0	WTCCC72750	0	0	-9	2
0	WTCCC72753	0	0	-9	2
0	WTCCC72755	0	0	-9	2
0	WTCCC72757	0	0	-9	2
0	WTCCC72758	0	0	-9	2
0	WTCCC72762	0	0	-9	2
0	WTCCC72766	0	0	-9	2
0	WTCCC72767	0	0	-9	2
0	WTCCC72769	0	0	-9	2
0	WTCCC72770	0	0	-9	2
0	WTCCC72771	0	0	-9	2
0	WTCCC72772	0	0	-9	2
0	WTCCC72773	0	0	-9	2
0	WTCCC72774	0	0	-9	2
0	WTCCC72776	0	0	-9	2
0	WTCCC72779	0	0	-9	2
0	WTCCC72780	0	0	-9	2
0	WTCCC72782	0	0	-9	2
0	WTCCC72783	0	0	-9	2
0	WTCCC72784	0	0	-9	2
0	WTCCC72789	0	0	-9	2
0	WTCCC72790	0	0	-9	2
0	WTCCC72791	0	0	-9	2
0	WTCCC72798	0	0	-9	2
0	WTCCC72800	0	0	-9	2
0	WTCCC72801	0	0	-9	2
0	WTCCC72803	0	0	-9	2
0	WTCCC72806	0	0	-9	2
0	WTCCC72810	0	0	-9	2
0	WTCCC72813	0	0	-9	2
0	WTCCC72814	0	0	-9	2
0	WTCCC72820	0	0	-9	2
0	WTCCC72823	0	0	-9	2
0	WTCCC72824	0	0	-9	2
0	WTCCC72825	0	0	-9	2
0	WTCCC72826	0	0	-9	2
0	WTCCC72827	0	0	-9	2
0	WTCCC72833	0	0	-9	2
0	WTCCC72835	0	0	-9	2
0	WTCCC72836	0	0	-9	2
0	WTCCC72848	0	0	-9	2
0	WTCCC72850	0	0	-9	2
0	WTCCC72851	0	0	-9	2
0	WTCCC72856	0	0	-9	2
0	WTCCC72860	0	0	-9	2
0	WTCCC72861	0	0	-9	2
0	WTCCC72869	0	0	-9	2
0	WTCCC72874	0	0	-9	2
0	WTCCC72880	0	0	-9	2
0	WTCCC72881	0	0	-9	2
0	WTCCC72883	0	0	-9	2
0	WTCCC72885	0	0	-9	2
0	WTCCC72886	0	0	-9	2
0	WTCCC72887	0	0	-9	2
0	WTCCC72888	0	0	-9	2
0	WTCCC72889	0	0	-9	2
0	WTCCC72890	0	0	-9	2
0	WTCCC72891	0	0	-9	2
0	WTCCC72892	0	0	-9	2
0	WTCCC72893	0	0	-9	2
0	WTCCC72894	0	0	-9	2
0	WTCCC72895	0	0	-9	2
0	WTCCC72896	0	0	-9	2
0	WTCCC72897	0	0	-9	2
0	WTCCC72898	0	0	-9	2
0	WTCCC72899	0	0	-9	2
0	WTCCC72900	0	0	-9	2
0	WTCCC72901	0	0	-9	2
0	WTCCC72902	0	0	-9	2
0	WTCCC72903	0	0	-9	2
0	WTCCC72904	0	0	-9	2
0	WTCCC72905	0	0	-9	2
0	WTCCC72906	0	0	-9	2
0	WTCCC72907	0	0	-9	2
0	WTCCC72908	0	0	-9	2
0	WTCCC72909	0	0	-9	2
0	WTCCC72910	0	0	-9	2
0	WTCCC72911	0	0	-9	2
0	WTCCC72912	0	0	-9	2
0	WTCCC72913	0	0	-9	2
0	WTCCC72914	0	0	-9	2
0	WTCCC72915	0	0	-9	2
0	WTCCC72916	0	0	-9	2
0	WTCCC72917	0	0	-9	2
0	WTCCC72918	0	0	-9	2
0	WTCCC72919	0	0	-9	2
0	WTCCC72920	0	0	-9	2
0	WTCCC72921	0	0	-9	2
0	WTCCC72922	0	0	-9	2
0	WTCCC72924	0	0	-9	2
0	WTCCC72925	0	0	-9	2
0	WTCCC72926	0	0	-9	2
0	WTCCC72927	0	0	-9	2
0	WTCCC72928	0	0	-9	2
0	WTCCC72929	0	0	-9	2
0	WTCCC72930	0	0	-9	2
0	WTCCC72931	0	0	-9	2
0	WTCCC72932	0	0	-9	2
0	WTCCC72933	0	0	-9	2
0	WTCCC72934	0	0	-9	2
0	WTCCC72935	0	0	-9	2
0	WTCCC72936	0	0	-9	2
0	WTCCC72937	0	0	-9	2
0	WTCCC72938	0	0	-9	2
0	WTCCC72939	0	0	-9	2
0	WTCCC72940	0	0	-9	2
0	WTCCC72941	0	0	-9	2
0	WTCCC72942	0	0	-9	2
0	WTCCC72943	0	0	-9	2
0	WTCCC72944	0	0	-9	2
0	WTCCC72945	0	0	-9	2
0	WTCCC72946	0	0	-9	2
0	WTCCC72947	0	0	-9	2
0	WTCCC72948	0	0	-9	2
0	WTCCC72949	0	0	-9	2
0	WTCCC72950	0	0	-9	2
0	WTCCC72951	0	0	-9	2
0	WTCCC72952	0	0	-9	2
0	WTCCC72953	0	0	-9	2
0	WTCCC72954	0	0	-9	2
0	WTCCC72955	0	0	-9	2
0	WTCCC72956	0	0	-9	2
0	WTCCC72957	0	0	-9	2
0	WTCCC72959	0	0	-9	2
0	WTCCC72960	0	0	-9	2
0	WTCCC72961	0	0	-9	2
0	WTCCC72962	0	0	-9	2
0	WTCCC72963	0	0	-9	2
0	WTCCC72964	0	0	-9	2
0	WTCCC72965	0	0	-9	2
0	WTCCC72966	0	0	-9	2
0	WTCCC72967	0	0	-9	2
0	WTCCC72968	0	0	-9	2
0	WTCCC72969	0	0	-9	2
0	WTCCC72970	0	0	-9	2
0	WTCCC72971	0	0	-9	2
0	WTCCC72972	0	0	-9	2
0	WTCCC72973	0	0	-9	2
0	WTCCC72974	0	0	-9	2
0	WTCCC72975	0	0	-9	2
0	WTCCC72976	0	0	-9	2
0	WTCCC72977	0	0	-9	2
0	WTCCC72978	0	0	-9	2
0	WTCCC72980	0	0	-9	2
0	WTCCC72981	0	0	-9	2
0	WTCCC72984	0	0	-9	2
0	WTCCC72985	0	0	-9	2
0	WTCCC72986	0	0	-9	2
0	WTCCC72987	0	0	-9	2
0	WTCCC72988	0	0	-9	2
0	WTCCC72989	0	0	-9	2
0	WTCCC72990	0	0	-9	2
0	WTCCC72991	0	0	-9	2
0	WTCCC72992	0	0	-9	2
0	WTCCC72995	0	0	-9	2
0	WTCCC72996	0	0	-9	2
0	WTCCC72997	0	0	-9	2
0	WTCCC72998	0	0	-9	2
0	WTCCC72999	0	0	-9	2
0	WTCCC73000	0	0	-9	2
0	WTCCC73001	0	0	-9	2
0	WTCCC73002	0	0	-9	2
0	WTCCC73003	0	0	-9	2
0	WTCCC73004	0	0	-9	2
0	WTCCC73005	0	0	-9	2
0	WTCCC73006	0	0	-9	2
0	WTCCC73007	0	0	-9	2
0	WTCCC73008	0	0	-9	2
0	WTCCC73009	0	0	-9	2
0	WTCCC73010	0	0	-9	2
0	WTCCC73015	0	0	-9	2
0	WTCCC73016	0	0	-9	2
0	WTCCC73018	0	0	-9	2
0	WTCCC73019	0	0	-9	2
0	WTCCC73020	0	0	-9	2
0	WTCCC73021	0	0	-9	2
0	WTCCC73022	0	0	-9	2
0	WTCCC73023	0	0	-9	2
0	WTCCC73024	0	0	-9	2
0	WTCCC73025	0	0	-9	2
0	WTCCC73026	0	0	-9	2
0	WTCCC73027	0	0	-9	2
0	WTCCC73028	0	0	-9	2
0	WTCCC73029	0	0	-9	2
0	WTCCC73030	0	0	-9	2
0	WTCCC73031	0	0	-9	2
0	WTCCC73032	0	0	-9	2
0	WTCCC73033	0	0	-9	2
0	WTCCC73034	0	0	-9	2
0	WTCCC73035	0	0	-9	2
0	WTCCC73037	0	0	-9	2
0	WTCCC73038	0	0	-9	2
0	WTCCC73039	0	0	-9	2
0	WTCCC73040	0	0	-9	2
0	WTCCC73044	0	0	-9	2
0	WTCCC73045	0	0	-9	2
0	WTCCC73046	0	0	-9	2
0	WTCCC73047	0	0	-9	2
0	WTCCC73048	0	0	-9	2
0	WTCCC73049	0	0	-9	2
0	WTCCC73051	0	0	-9	2
0	WTCCC73052	0	0	-9	2
0	WTCCC73055	0	0	-9	2
0	WTCCC73056	0	0	-9	2
0	WTCCC73057	0	0	-9	2
0	WTCCC73058	0	0	-9	2
0	WTCCC73060	0	0	-9	2
0	WTCCC73061	0	0	-9	2
0	WTCCC73062	0	0	-9	2
0	WTCCC73063	0	0	-9	2
0	WTCCC73064	0	0	-9	2
0	WTCCC73065	0	0	-9	2
0	WTCCC73066	0	0	-9	2
0	WTCCC73067	0	0	-9	2
0	WTCCC73068	0	0	-9	2
0	WTCCC73069	0	0	-9	2
0	WTCCC73070	0	0	-9	2
0	WTCCC73071	0	0	-9	2
0	WTCCC73072	0	0	-9	2
0	WTCCC73073	0	0	-9	2
0	WTCCC73074	0	0	-9	2
0	WTCCC73076	0	0	-9	2
0	WTCCC73077	0	0	-9	2
0	WTCCC73078	0	0	-9	2
0	WTCCC73079	0	0	-9	2
0	WTCCC73080	0	0	-9	2
0	WTCCC73081	0	0	-9	2
0	WTCCC73083	0	0	-9	2
0	WTCCC73084	0	0	-9	2
0	WTCCC73085	0	0	-9	2
0	WTCCC73086	0	0	-9	2
0	WTCCC73087	0	0	-9	2
0	WTCCC73088	0	0	-9	2
0	WTCCC73089	0	0	-9	2
0	WTCCC73090	0	0	-9	2
0	WTCCC73091	0	0	-9	2
0	WTCCC73092	0	0	-9	2
0	WTCCC73094	0	0	-9	2
0	WTCCC73095	0	0	-9	2
0	WTCCC73096	0	0	-9	2
0	WTCCC73097	0	0	-9	2
0	WTCCC73098	0	0	-9	2
0	WTCCC73099	0	0	-9	2
0	WTCCC73101	0	0	-9	2
0	WTCCC73102	0	0	-9	2
0	WTCCC73103	0	0	-9	2
0	WTCCC73104	0	0	-9	2
0	WTCCC73105	0	0	-9	2
0	WTCCC73106	0	0	-9	2
0	WTCCC73107	0	0	-9	2
0	WTCCC73108	0	0	-9	2
0	WTCCC73109	0	0	-9	2
0	WTCCC73110	0	0	-9	2
0	WTCCC73111	0	0	-9	2
0	WTCCC73112	0	0	-9	2
0	WTCCC73114	0	0	-9	2
0	WTCCC73115	0	0	-9	2
0	WTCCC73116	0	0	-9	2
0	WTCCC73117	0	0	-9	2
0	WTCCC73118	0	0	-9	2
0	WTCCC73119	0	0	-9	2
0	WTCCC73120	0	0	-9	2
0	WTCCC73121	0	0	-9	2
0	WTCCC73122	0	0	-9	2
0	WTCCC73124	0	0	-9	2
0	WTCCC73125	0	0	-9	2
0	WTCCC73126	0	0	-9	2
0	WTCCC73127	0	0	-9	2
0	WTCCC73128	0	0	-9	2
0	WTCCC73129	0	0	-9	2
0	WTCCC73130	0	0	-9	2
0	WTCCC73132	0	0	-9	2
0	WTCCC73133	0	0	-9	2
0	WTCCC73134	0	0	-9	2
0	WTCCC73136	0	0	-9	2
0	WTCCC73137	0	0	-9	2
0	WTCCC73138	0	0	-9	2
0	WTCCC73139	0	0	-9	2
0	WTCCC73140	0	0	-9	2
0	WTCCC73141	0	0	-9	2
0	WTCCC73142	0	0	-9	2
0	WTCCC73144	0	0	-9	2
0	WTCCC73145	0	0	-9	2
0	WTCCC73146	0	0	-9	2
0	WTCCC73147	0	0	-9	2
0	WTCCC73148	0	0	-9	2
0	WTCCC73149	0	0	-9	2
0	WTCCC73150	0	0	-9	2
0	WTCCC73151	0	0	-9	2
0	WTCCC73152	0	0	-9	2
0	WTCCC73153	0	0	-9	2
0	WTCCC73154	0	0	-9	2
0	WTCCC73155	0	0	-9	2
0	WTCCC73156	0	0	-9	2
0	WTCCC73157	0	0	-9	2
0	WTCCC73158	0	0	-9	2
0	WTCCC73159	0	0	-9	2
0	WTCCC73160	0	0	-9	2
0	WTCCC73161	0	0	-9	2
0	WTCCC73162	0	0	-9	2
0	WTCCC73163	0	0	-9	2
0	WTCCC73164	0	0	-9	2
0	WTCCC73165	0	0	-9	2
0	WTCCC73166	0	0	-9	2
0	WTCCC73167	0	0	-9	2
0	WTCCC73168	0	0	-9	2
0	WTCCC73169	0	0	-9	2
0	WTCCC73170	0	0	-9	2
0	WTCCC73173	0	0	-9	2
0	WTCCC73174	0	0	-9	2
0	WTCCC73175	0	0	-9	2
0	WTCCC73177	0	0	-9	2
0	WTCCC73178	0	0	-9	2
0	WTCCC73179	0	0	-9	2
0	WTCCC73180	0	0	-9	2
0	WTCCC73181	0	0	-9	2
0	WTCCC73182	0	0	-9	2
0	WTCCC73183	0	0	-9	2
0	WTCCC73184	0	0	-9	2
0	WTCCC73185	0	0	-9	2
0	WTCCC73186	0	0	-9	2
0	WTCCC73187	0	0	-9	2
0	WTCCC73188	0	0	-9	2
0	WTCCC73189	0	0	-9	2
0	WTCCC73190	0	0	-9	2
0	WTCCC73191	0	0	-9	2
0	WTCCC73193	0	0	-9	2
0	WTCCC73194	0	0	-9	2
0	WTCCC73195	0	0	-9	2
0	WTCCC73196	0	0	-9	2
0	WTCCC73197	0	0	-9	2
0	WTCCC73198	0	0	-9	2
0	WTCCC73199	0	0	-9	2
0	WTCCC73201	0	0	-9	2
0	WTCCC73202	0	0	-9	2
0	WTCCC73203	0	0	-9	2
0	WTCCC73204	0	0	-9	2
0	WTCCC73206	0	0	-9	2
0	WTCCC73207	0	0	-9	2
0	WTCCC73208	0	0	-9	2
0	WTCCC73209	0	0	-9	2
0	WTCCC73210	0	0	-9	2
0	WTCCC73211	0	0	-9	2
0	WTCCC73212	0	0	-9	2
0	WTCCC73214	0	0	-9	2
0	WTCCC73215	0	0	-9	2
0	WTCCC73217	0	0	-9	2
0	WTCCC73219	0	0	-9	2
0	WTCCC73220	0	0	-9	2
0	WTCCC73221	0	0	-9	2
0	WTCCC73222	0	0	-9	2
0	WTCCC73224	0	0	-9	2
0	WTCCC73225	0	0	-9	2
0	WTCCC73226	0	0	-9	2
0	WTCCC73229	0	0	-9	2
0	WTCCC73230	0	0	-9	2
0	WTCCC73231	0	0	-9	2
0	WTCCC73232	0	0	-9	2
0	WTCCC73233	0	0	-9	2
0	WTCCC73234	0	0	-9	2
0	WTCCC73235	0	0	-9	2
0	WTCCC73236	0	0	-9	2
0	WTCCC73238	0	0	-9	2
0	WTCCC73239	0	0	-9	2
0	WTCCC73240	0	0	-9	2
0	WTCCC73241	0	0	-9	2
0	WTCCC73242	0	0	-9	2
0	WTCCC73243	0	0	-9	2
0	WTCCC73244	0	0	-9	2
0	WTCCC73245	0	0	-9	2
0	WTCCC73246	0	0	-9	2
0	WTCCC73247	0	0	-9	2
0	WTCCC73248	0	0	-9	2
0	WTCCC73249	0	0	-9	2
0	WTCCC73250	0	0	-9	2
0	WTCCC73251	0	0	-9	2
0	WTCCC73252	0	0	-9	2
0	WTCCC73253	0	0	-9	2
0	WTCCC73254	0	0	-9	2
0	WTCCC73255	0	0	-9	2
0	WTCCC73256	0	0	-9	2
0	WTCCC73257	0	0	-9	2
0	WTCCC73258	0	0	-9	2
0	WTCCC73259	0	0	-9	2
0	WTCCC73260	0	0	-9	2
0	WTCCC73262	0	0	-9	2
0	WTCCC73263	0	0	-9	2
0	WTCCC73264	0	0	-9	2
0	WTCCC73265	0	0	-9	2
0	WTCCC73266	0	0	-9	2
0	WTCCC73268	0	0	-9	2
0	WTCCC73269	0	0	-9	2
0	WTCCC73270	0	0	-9	2
0	WTCCC73271	0	0	-9	2
0	WTCCC73272	0	0	-9	2
0	WTCCC73273	0	0	-9	2
0	WTCCC73274	0	0	-9	2
0	WTCCC73275	0	0	-9	2
0	WTCCC73277	0	0	-9	2
0	WTCCC73278	0	0	-9	2
0	WTCCC73279	0	0	-9	2
0	WTCCC73280	0	0	-9	2
0	WTCCC73281	0	0	-9	2
0	WTCCC73282	0	0	-9	2
0	WTCCC73283	0	0	-9	2
0	WTCCC73284	0	0	-9	2
0	WTCCC73285	0	0	-9	2
0	WTCCC73286	0	0	-9	2
0	WTCCC73287	0	0	-9	2
0	WTCCC73288	0	0	-9	2
0	WTCCC73289	0	0	-9	2
0	WTCCC73290	0	0	-9	2
0	WTCCC73291	0	0	-9	2
0	WTCCC73292	0	0	-9	2
0	WTCCC73294	0	0	-9	2
0	WTCCC73295	0	0	-9	2
0	WTCCC73296	0	0	-9	2
0	WTCCC73297	0	0	-9	2
0	WTCCC73298	0	0	-9	2
0	WTCCC73300	0	0	-9	2
0	WTCCC73301	0	0	-9	2
0	WTCCC73302	0	0	-9	2
0	WTCCC73303	0	0	-9	2
0	WTCCC73304	0	0	-9	2
0	WTCCC73306	0	0	-9	2
0	WTCCC73307	0	0	-9	2
0	WTCCC73308	0	0	-9	2
0	WTCCC73309	0	0	-9	2
0	WTCCC73310	0	0	-9	2
0	WTCCC73311	0	0	-9	2
0	WTCCC73312	0	0	-9	2
0	WTCCC73313	0	0	-9	2
0	WTCCC73315	0	0	-9	2
0	WTCCC73316	0	0	-9	2
0	WTCCC73317	0	0	-9	2
0	WTCCC73319	0	0	-9	2
0	WTCCC73320	0	0	-9	2
0	WTCCC73321	0	0	-9	2
0	WTCCC73322	0	0	-9	2
0	WTCCC73323	0	0	-9	2
0	WTCCC73324	0	0	-9	2
0	WTCCC73325	0	0	-9	2
0	WTCCC73327	0	0	-9	2
0	WTCCC73328	0	0	-9	2
0	WTCCC73329	0	0	-9	2
0	WTCCC73330	0	0	-9	2
0	WTCCC73331	0	0	-9	2
0	WTCCC73334	0	0	-9	2
0	WTCCC73335	0	0	-9	2
0	WTCCC73336	0	0	-9	2
0	WTCCC73337	0	0	-9	2
0	WTCCC73339	0	0	-9	2
0	WTCCC73340	0	0	-9	2
0	WTCCC73341	0	0	-9	2
0	WTCCC73342	0	0	-9	2
0	WTCCC73343	0	0	-9	2
0	WTCCC73344	0	0	-9	2
0	WTCCC73345	0	0	-9	2
0	WTCCC73346	0	0	-9	2
0	WTCCC73349	0	0	-9	2
0	WTCCC73350	0	0	-9	2
0	WTCCC73351	0	0	-9	2
0	WTCCC73352	0	0	-9	2
0	WTCCC73353	0	0	-9	2
0	WTCCC73354	0	0	-9	2
0	WTCCC73355	0	0	-9	2
0	WTCCC73356	0	0	-9	2
0	WTCCC73357	0	0	-9	2
0	WTCCC73358	0	0	-9	2
0	WTCCC73360	0	0	-9	2
0	WTCCC73361	0	0	-9	2
0	WTCCC73362	0	0	-9	2
0	WTCCC73460	0	0	-9	2
0	WTCCC73471	0	0	-9	2
0	WTCCC73472	0	0	-9	2
0	WTCCC73483	0	0	-9	2
0	WTCCC73495	0	0	-9	2
0	WTCCC73496	0	0	-9	2
0	WTCCC73507	0	0	-9	2
0	WTCCC73508	0	0	-9	2
0	WTCCC73519	0	0	-9	2
0	WTCCC73520	0	0	-9	2
0	WTCCC73531	0	0	-9	2
0	WTCCC73543	0	0	-9	2
0	WTCCC73555	0	0	-9	2
0	WTCCC73556	0	0	-9	2
0	WTCCC73557	0	0	-9	2
0	WTCCC73558	0	0	-9	2
0	WTCCC73559	0	0	-9	2
0	WTCCC73560	0	0	-9	2
0	WTCCC73561	0	0	-9	2
0	WTCCC73562	0	0	-9	2
0	WTCCC73563	0	0	-9	2
0	WTCCC73564	0	0	-9	2
0	WTCCC73565	0	0	-9	2
0	WTCCC73566	0	0	-9	2
0	WTCCC73568	0	0	-9	2
0	WTCCC73569	0	0	-9	2
0	WTCCC73570	0	0	-9	2
0	WTCCC73571	0	0	-9	2
0	WTCCC73572	0	0	-9	2
0	WTCCC73573	0	0	-9	2
0	WTCCC73574	0	0	-9	2
0	WTCCC73575	0	0	-9	2
0	WTCCC73576	0	0	-9	2
0	WTCCC73577	0	0	-9	2
0	WTCCC73578	0	0	-9	2
0	WTCCC73580	0	0	-9	2
0	WTCCC73581	0	0	-9	2
0	WTCCC73582	0	0	-9	2
0	WTCCC73584	0	0	-9	2
0	WTCCC73585	0	0	-9	2
0	WTCCC73586	0	0	-9	2
0	WTCCC73587	0	0	-9	2
0	WTCCC73589	0	0	-9	2
0	WTCCC73591	0	0	-9	2
0	WTCCC73593	0	0	-9	2
0	WTCCC73594	0	0	-9	2
0	WTCCC73595	0	0	-9	2
0	WTCCC73597	0	0	-9	2
0	WTCCC73598	0	0	-9	2
0	WTCCC73599	0	0	-9	2
0	WTCCC73600	0	0	-9	2
0	WTCCC73601	0	0	-9	2
0	WTCCC73602	0	0	-9	2
0	WTCCC73603	0	0	-9	2
0	WTCCC73604	0	0	-9	2
0	WTCCC73606	0	0	-9	2
0	WTCCC73608	0	0	-9	2
0	WTCCC73609	0	0	-9	2
0	WTCCC73610	0	0	-9	2
0	WTCCC73612	0	0	-9	2
0	WTCCC73614	0	0	-9	2
0	WTCCC73615	0	0	-9	2
0	WTCCC73617	0	0	-9	2
0	WTCCC73618	0	0	-9	2
0	WTCCC73619	0	0	-9	2
0	WTCCC73621	0	0	-9	2
0	WTCCC73622	0	0	-9	2
0	WTCCC73623	0	0	-9	2
0	WTCCC73624	0	0	-9	2
0	WTCCC73625	0	0	-9	2
0	WTCCC73626	0	0	-9	2
0	WTCCC73627	0	0	-9	2
0	WTCCC73628	0	0	-9	2
0	WTCCC73630	0	0	-9	2
0	WTCCC73631	0	0	-9	2
0	WTCCC73632	0	0	-9	2
0	WTCCC73633	0	0	-9	2
0	WTCCC73634	0	0	-9	2
0	WTCCC73637	0	0	-9	2
0	WTCCC73638	0	0	-9	2
0	WTCCC73641	0	0	-9	2
0	WTCCC73644	0	0	-9	2
0	WTCCC73645	0	0	-9	2
0	WTCCC73646	0	0	-9	2
0	WTCCC73647	0	0	-9	2
0	WTCCC73648	0	0	-9	2
0	WTCCC73649	0	0	-9	2
0	WTCCC73652	0	0	-9	2
0	WTCCC73653	0	0	-9	2
0	WTCCC73654	0	0	-9	2
0	WTCCC73655	0	0	-9	2
0	WTCCC73656	0	0	-9	2
0	WTCCC73657	0	0	-9	2
0	WTCCC73658	0	0	-9	2
0	WTCCC73659	0	0	-9	2
0	WTCCC73661	0	0	-9	2
0	WTCCC73662	0	0	-9	2
0	WTCCC73663	0	0	-9	2
0	WTCCC73664	0	0	-9	2
0	WTCCC73665	0	0	-9	2
0	WTCCC73666	0	0	-9	2
0	WTCCC73667	0	0	-9	2
0	WTCCC73668	0	0	-9	2
0	WTCCC73670	0	0	-9	2
0	WTCCC73671	0	0	-9	2
0	WTCCC73672	0	0	-9	2
0	WTCCC73673	0	0	-9	2
0	WTCCC73674	0	0	-9	2
0	WTCCC73676	0	0	-9	2
0	WTCCC73677	0	0	-9	2
0	WTCCC73678	0	0	-9	2
0	WTCCC73679	0	0	-9	2
0	WTCCC73680	0	0	-9	2
0	WTCCC73682	0	0	-9	2
0	WTCCC73683	0	0	-9	2
0	WTCCC73685	0	0	-9	2
0	WTCCC73688	0	0	-9	2
0	WTCCC73690	0	0	-9	2
0	WTCCC73691	0	0	-9	2
0	WTCCC73692	0	0	-9	2
0	WTCCC73696	0	0	-9	2
0	WTCCC73697	0	0	-9	2
0	WTCCC73698	0	0	-9	2
0	WTCCC73699	0	0	-9	2
0	WTCCC73700	0	0	-9	2
0	WTCCC73702	0	0	-9	2
0	WTCCC73703	0	0	-9	2
0	WTCCC73704	0	0	-9	2
0	WTCCC73705	0	0	-9	2
0	WTCCC73707	0	0	-9	2
0	WTCCC73708	0	0	-9	2
0	WTCCC73709	0	0	-9	2
0	WTCCC73710	0	0	-9	2
0	WTCCC73711	0	0	-9	2
0	WTCCC73713	0	0	-9	2
0	WTCCC73714	0	0	-9	2
0	WTCCC73716	0	0	-9	2
0	WTCCC73717	0	0	-9	2
0	WTCCC73718	0	0	-9	2
0	WTCCC73719	0	0	-9	2
0	WTCCC73720	0	0	-9	2
0	WTCCC73723	0	0	-9	2
0	WTCCC73724	0	0	-9	2
0	WTCCC73725	0	0	-9	2
0	WTCCC73726	0	0	-9	2
0	WTCCC73727	0	0	-9	2
0	WTCCC73728	0	0	-9	2
0	WTCCC73729	0	0	-9	2
0	WTCCC73730	0	0	-9	2
0	WTCCC73731	0	0	-9	2
0	WTCCC73732	0	0	-9	2
0	WTCCC73733	0	0	-9	2
0	WTCCC73734	0	0	-9	2
0	WTCCC73735	0	0	-9	2
0	WTCCC73736	0	0	-9	2
0	WTCCC73737	0	0	-9	2
0	WTCCC73739	0	0	-9	2
0	WTCCC73740	0	0	-9	2
0	WTCCC73741	0	0	-9	2
0	WTCCC73742	0	0	-9	2
0	WTCCC73743	0	0	-9	2
0	WTCCC73744	0	0	-9	2
0	WTCCC73748	0	0	-9	2
0	WTCCC73750	0	0	-9	2
0	WTCCC73751	0	0	-9	2
0	WTCCC73752	0	0	-9	2
0	WTCCC73753	0	0	-9	2
0	WTCCC73755	0	0	-9	2
0	WTCCC73756	0	0	-9	2
0	WTCCC73757	0	0	-9	2
0	WTCCC73758	0	0	-9	2
0	WTCCC73760	0	0	-9	2
0	WTCCC73761	0	0	-9	2
0	WTCCC73763	0	0	-9	2
0	WTCCC73764	0	0	-9	2
0	WTCCC73765	0	0	-9	2
0	WTCCC73766	0	0	-9	2
0	WTCCC73767	0	0	-9	2
0	WTCCC73768	0	0	-9	2
0	WTCCC73769	0	0	-9	2
0	WTCCC73770	0	0	-9	2
0	WTCCC73771	0	0	-9	2
0	WTCCC73772	0	0	-9	2
0	WTCCC73773	0	0	-9	2
0	WTCCC73774	0	0	-9	2
0	WTCCC73777	0	0	-9	2
0	WTCCC73779	0	0	-9	2
0	WTCCC73781	0	0	-9	2
0	WTCCC73782	0	0	-9	2
0	WTCCC73783	0	0	-9	2
0	WTCCC73784	0	0	-9	2
0	WTCCC73785	0	0	-9	2
0	WTCCC73786	0	0	-9	2
0	WTCCC73787	0	0	-9	2
0	WTCCC73788	0	0	-9	2
0	WTCCC73789	0	0	-9	2
0	WTCCC73790	0	0	-9	2
0	WTCCC73791	0	0	-9	2
0	WTCCC73792	0	0	-9	2
0	WTCCC73793	0	0	-9	2
0	WTCCC73794	0	0	-9	2
0	WTCCC73795	0	0	-9	2
0	WTCCC73796	0	0	-9	2
0	WTCCC73799	0	0	-9	2
0	WTCCC73800	0	0	-9	2
0	WTCCC73801	0	0	-9	2
0	WTCCC73803	0	0	-9	2
0	WTCCC73804	0	0	-9	2
0	WTCCC73805	0	0	-9	2
0	WTCCC73807	0	0	-9	2
0	WTCCC73811	0	0	-9	2
0	WTCCC73812	0	0	-9	2
0	WTCCC73813	0	0	-9	2
0	WTCCC73814	0	0	-9	2
0	WTCCC73815	0	0	-9	2
0	WTCCC73816	0	0	-9	2
0	WTCCC73817	0	0	-9	2
0	WTCCC73818	0	0	-9	2
0	WTCCC73819	0	0	-9	2
0	WTCCC73820	0	0	-9	2
0	WTCCC73821	0	0	-9	2
0	WTCCC73822	0	0	-9	2
0	WTCCC73823	0	0	-9	2
0	WTCCC73824	0	0	-9	2
0	WTCCC73825	0	0	-9	2
0	WTCCC73826	0	0	-9	2
0	WTCCC73827	0	0	-9	2
0	WTCCC73828	0	0	-9	2
0	WTCCC73829	0	0	-9	2
0	WTCCC73830	0	0	-9	2
0	WTCCC73831	0	0	-9	2
0	WTCCC73833	0	0	-9	2
0	WTCCC73835	0	0	-9	2
0	WTCCC73836	0	0	-9	2
0	WTCCC73837	0	0	-9	2
0	WTCCC73838	0	0	-9	2
0	WTCCC73839	0	0	-9	2
0	WTCCC73841	0	0	-9	2
0	WTCCC73845	0	0	-9	2
0	WTCCC73846	0	0	-9	2
0	WTCCC73847	0	0	-9	2
0	WTCCC73848	0	0	-9	2
0	WTCCC73850	0	0	-9	2
0	WTCCC73851	0	0	-9	2
0	WTCCC73852	0	0	-9	2
0	WTCCC73853	0	0	-9	2
0	WTCCC73854	0	0	-9	2
0	WTCCC73855	0	0	-9	2
0	WTCCC73856	0	0	-9	2
0	WTCCC73857	0	0	-9	2
0	WTCCC73858	0	0	-9	2
0	WTCCC73860	0	0	-9	2
0	WTCCC73861	0	0	-9	2
0	WTCCC73862	0	0	-9	2
0	WTCCC73863	0	0	-9	2
0	WTCCC73864	0	0	-9	2
0	WTCCC73865	0	0	-9	2
0	WTCCC73866	0	0	-9	2
0	WTCCC73869	0	0	-9	2
0	WTCCC73870	0	0	-9	2
0	WTCCC73871	0	0	-9	2
0	WTCCC73874	0	0	-9	2
0	WTCCC73875	0	0	-9	2
0	WTCCC73879	0	0	-9	2
0	WTCCC73880	0	0	-9	2
0	WTCCC73881	0	0	-9	2
0	WTCCC73883	0	0	-9	2
0	WTCCC73884	0	0	-9	2
0	WTCCC73885	0	0	-9	2
0	WTCCC73886	0	0	-9	2
0	WTCCC73887	0	0	-9	2
0	WTCCC73888	0	0	-9	2
0	WTCCC73889	0	0	-9	2
0	WTCCC73890	0	0	-9	2
0	WTCCC73891	0	0	-9	2
0	WTCCC73892	0	0	-9	2
0	WTCCC73895	0	0	-9	2
0	WTCCC73896	0	0	-9	2
0	WTCCC73897	0	0	-9	2
0	WTCCC73898	0	0	-9	2
0	WTCCC73899	0	0	-9	2
0	WTCCC73900	0	0	-9	2
0	WTCCC73902	0	0	-9	2
0	WTCCC73904	0	0	-9	2
0	WTCCC73905	0	0	-9	2
0	WTCCC73906	0	0	-9	2
0	WTCCC73907	0	0	-9	2
0	WTCCC73908	0	0	-9	2
0	WTCCC73909	0	0	-9	2
0	WTCCC73911	0	0	-9	2
0	WTCCC73912	0	0	-9	2
0	WTCCC73913	0	0	-9	2
0	WTCCC73914	0	0	-9	2
0	WTCCC73917	0	0	-9	2
0	WTCCC73918	0	0	-9	2
0	WTCCC73919	0	0	-9	2
0	WTCCC73920	0	0	-9	2
0	WTCCC73921	0	0	-9	2
0	WTCCC73922	0	0	-9	2
0	WTCCC73923	0	0	-9	2
0	WTCCC73925	0	0	-9	2
0	WTCCC73926	0	0	-9	2
0	WTCCC73927	0	0	-9	2
0	WTCCC73928	0	0	-9	2
0	WTCCC73931	0	0	-9	2
0	WTCCC73932	0	0	-9	2
0	WTCCC73933	0	0	-9	2
0	WTCCC73934	0	0	-9	2
0	WTCCC73935	0	0	-9	2
0	WTCCC73936	0	0	-9	2
0	WTCCC73937	0	0	-9	2
0	WTCCC73940	0	0	-9	2
0	WTCCC73941	0	0	-9	2
0	WTCCC73942	0	0	-9	2
0	WTCCC73943	0	0	-9	2
0	WTCCC73944	0	0	-9	2
0	WTCCC73946	0	0	-9	2
0	WTCCC73947	0	0	-9	2
0	WTCCC73948	0	0	-9	2
0	WTCCC73949	0	0	-9	2
0	WTCCC73950	0	0	-9	2
0	WTCCC73953	0	0	-9	2
0	WTCCC73954	0	0	-9	2
0	WTCCC73956	0	0	-9	2
0	WTCCC73957	0	0	-9	2
0	WTCCC73958	0	0	-9	2
0	WTCCC73960	0	0	-9	2
0	WTCCC73961	0	0	-9	2
0	WTCCC73962	0	0	-9	2
0	WTCCC73964	0	0	-9	2
0	WTCCC73966	0	0	-9	2
0	WTCCC73967	0	0	-9	2
0	WTCCC73968	0	0	-9	2
0	WTCCC73969	0	0	-9	2
0	WTCCC73970	0	0	-9	2
0	WTCCC73974	0	0	-9	2
0	WTCCC73975	0	0	-9	2
0	WTCCC73976	0	0	-9	2
0	WTCCC73977	0	0	-9	2
0	WTCCC73978	0	0	-9	2
0	WTCCC73979	0	0	-9	2
0	WTCCC73980	0	0	-9	2
0	WTCCC73981	0	0	-9	2
0	WTCCC73982	0	0	-9	2
0	WTCCC73983	0	0	-9	2
0	WTCCC73984	0	0	-9	2
0	WTCCC73985	0	0	-9	2
0	WTCCC73986	0	0	-9	2
0	WTCCC73988	0	0	-9	2
0	WTCCC73990	0	0	-9	2
0	WTCCC73991	0	0	-9	2
0	WTCCC73992	0	0	-9	2
0	WTCCC73993	0	0	-9	2
0	WTCCC73995	0	0	-9	2
0	WTCCC73996	0	0	-9	2
0	WTCCC73997	0	0	-9	2
0	WTCCC73998	0	0	-9	2
0	WTCCC74000	0	0	-9	2
0	WTCCC74001	0	0	-9	2
0	WTCCC74002	0	0	-9	2
0	WTCCC74004	0	0	-9	2
0	WTCCC74006	0	0	-9	2
0	WTCCC74008	0	0	-9	2
0	WTCCC74009	0	0	-9	2
0	WTCCC74011	0	0	-9	2
0	WTCCC74012	0	0	-9	2
0	WTCCC74014	0	0	-9	2
0	WTCCC74015	0	0	-9	2
0	WTCCC74016	0	0	-9	2
0	WTCCC74017	0	0	-9	2
0	WTCCC74018	0	0	-9	2
0	WTCCC74019	0	0	-9	2
0	WTCCC74020	0	0	-9	2
0	WTCCC74021	0	0	-9	2
0	WTCCC74022	0	0	-9	2
0	WTCCC74023	0	0	-9	2
0	WTCCC74024	0	0	-9	2
0	WTCCC74025	0	0	-9	2
0	WTCCC74026	0	0	-9	2
0	WTCCC74027	0	0	-9	2
0	WTCCC74028	0	0	-9	2
0	WTCCC74030	0	0	-9	2
0	WTCCC74031	0	0	-9	2
0	WTCCC74032	0	0	-9	2
0	WTCCC87637	0	0	-9	2
0	WTCCC87641	0	0	-9	2
0	WTCCC87642	0	0	-9	2
0	WTCCC87646	0	0	-9	2
0	WTCCC87650	0	0	-9	2
0	WTCCC87651	0	0	-9	2
0	WTCCC87652	0	0	-9	2
0	WTCCC87653	0	0	-9	2
0	WTCCC87654	0	0	-9	2
0	WTCCC87656	0	0	-9	2
0	WTCCC87659	0	0	-9	2
0	WTCCC87661	0	0	-9	2
0	WTCCC87662	0	0	-9	2
0	WTCCC87665	0	0	-9	2
0	WTCCC87671	0	0	-9	2
0	WTCCC87678	0	0	-9	2
0	WTCCC87681	0	0	-9	2
0	WTCCC87682	0	0	-9	2
0	WTCCC87684	0	0	-9	2
0	WTCCC87685	0	0	-9	2
0	WTCCC87688	0	0	-9	2
0	WTCCC87691	0	0	-9	2
0	WTCCC87692	0	0	-9	2
0	WTCCC87704	0	0	-9	2
0	WTCCC87710	0	0	-9	2
0	WTCCC87713	0	0	-9	2
0	WTCCC87714	0	0	-9	2
0	WTCCC87715	0	0	-9	2
0	WTCCC87721	0	0	-9	2
0	WTCCC87773	0	0	-9	2
0	WTCCC87783	0	0	-9	2
0	WTCCC87788	0	0	-9	2
0	WTCCC87789	0	0	-9	2
0	WTCCC87790	0	0	-9	2
0	WTCCC87793	0	0	-9	2
[truncated: 2,686 more rows]
