# Supplementary material for: Fast and accurate exhaustive higher-order epistasis search with BitEpi
Source: Sci Rep. 2021 Aug 5;11:15923. doi: 10.1038/s41598-021-94959-y (PMC8342486; doi:10.1038/s41598-021-94959-y)
Supplement: Supplementary file 2 — Supplementary Information 2. [file 41598_2021_94959_MOESM2_ESM.zip › SupplementaryDataFile/ccHT.fam]

0	WTCCC66061	0	0	-9	1
0	WTCCC66062	0	0	-9	1
0	WTCCC66063	0	0	-9	1
0	WTCCC66064	0	0	-9	1
0	WTCCC66065	0	0	-9	1
0	WTCCC66066	0	0	-9	1
0	WTCCC66067	0	0	-9	1
0	WTCCC66068	0	0	-9	1
0	WTCCC66069	0	0	-9	1
0	WTCCC66070	0	0	-9	1
0	WTCCC66071	0	0	-9	1
0	WTCCC66073	0	0	-9	1
0	WTCCC66074	0	0	-9	1
0	WTCCC66075	0	0	-9	1
0	WTCCC66076	0	0	-9	1
0	WTCCC66077	0	0	-9	1
0	WTCCC66078	0	0	-9	1
0	WTCCC66079	0	0	-9	1
0	WTCCC66080	0	0	-9	1
0	WTCCC66081	0	0	-9	1
0	WTCCC66082	0	0	-9	1
0	WTCCC66083	0	0	-9	1
0	WTCCC66085	0	0	-9	1
0	WTCCC66086	0	0	-9	1
0	WTCCC66087	0	0	-9	1
0	WTCCC66088	0	0	-9	1
0	WTCCC66089	0	0	-9	1
0	WTCCC66090	0	0	-9	1
0	WTCCC66091	0	0	-9	1
0	WTCCC66092	0	0	-9	1
0	WTCCC66093	0	0	-9	1
0	WTCCC66095	0	0	-9	1
0	WTCCC66097	0	0	-9	1
0	WTCCC66098	0	0	-9	1
0	WTCCC66099	0	0	-9	1
0	WTCCC66100	0	0	-9	1
0	WTCCC66101	0	0	-9	1
0	WTCCC66102	0	0	-9	1
0	WTCCC66103	0	0	-9	1
0	WTCCC66104	0	0	-9	1
0	WTCCC66105	0	0	-9	1
0	WTCCC66106	0	0	-9	1
0	WTCCC66107	0	0	-9	1
0	WTCCC66109	0	0	-9	1
0	WTCCC66110	0	0	-9	1
0	WTCCC66111	0	0	-9	1
0	WTCCC66112	0	0	-9	1
0	WTCCC66113	0	0	-9	1
0	WTCCC66114	0	0	-9	1
0	WTCCC66115	0	0	-9	1
0	WTCCC66116	0	0	-9	1
0	WTCCC66117	0	0	-9	1
0	WTCCC66118	0	0	-9	1
0	WTCCC66119	0	0	-9	1
0	WTCCC66121	0	0	-9	1
0	WTCCC66122	0	0	-9	1
0	WTCCC66123	0	0	-9	1
0	WTCCC66124	0	0	-9	1
0	WTCCC66125	0	0	-9	1
0	WTCCC66126	0	0	-9	1
0	WTCCC66127	0	0	-9	1
0	WTCCC66128	0	0	-9	1
0	WTCCC66129	0	0	-9	1
0	WTCCC66130	0	0	-9	1
0	WTCCC66131	0	0	-9	1
0	WTCCC66133	0	0	-9	1
0	WTCCC66134	0	0	-9	1
0	WTCCC66135	0	0	-9	1
0	WTCCC66136	0	0	-9	1
0	WTCCC66137	0	0	-9	1
0	WTCCC66138	0	0	-9	1
0	WTCCC66140	0	0	-9	1
0	WTCCC66141	0	0	-9	1
0	WTCCC66142	0	0	-9	1
0	WTCCC66143	0	0	-9	1
0	WTCCC66145	0	0	-9	1
0	WTCCC66146	0	0	-9	1
0	WTCCC66147	0	0	-9	1
0	WTCCC66148	0	0	-9	1
0	WTCCC66149	0	0	-9	1
0	WTCCC66150	0	0	-9	1
0	WTCCC66151	0	0	-9	1
0	WTCCC66152	0	0	-9	1
0	WTCCC66153	0	0	-9	1
0	WTCCC66154	0	0	-9	1
0	WTCCC66155	0	0	-9	1
0	WTCCC66157	0	0	-9	1
0	WTCCC66158	0	0	-9	1
0	WTCCC66159	0	0	-9	1
0	WTCCC66160	0	0	-9	1
0	WTCCC66161	0	0	-9	1
0	WTCCC66162	0	0	-9	1
0	WTCCC66163	0	0	-9	1
0	WTCCC66164	0	0	-9	1
0	WTCCC66165	0	0	-9	1
0	WTCCC66166	0	0	-9	1
0	WTCCC66167	0	0	-9	1
0	WTCCC66169	0	0	-9	1
0	WTCCC66170	0	0	-9	1
0	WTCCC66171	0	0	-9	1
0	WTCCC66172	0	0	-9	1
0	WTCCC66173	0	0	-9	1
0	WTCCC66174	0	0	-9	1
0	WTCCC66175	0	0	-9	1
0	WTCCC66176	0	0	-9	1
0	WTCCC66177	0	0	-9	1
0	WTCCC66178	0	0	-9	1
0	WTCCC66179	0	0	-9	1
0	WTCCC66181	0	0	-9	1
0	WTCCC66182	0	0	-9	1
0	WTCCC66184	0	0	-9	1
0	WTCCC66185	0	0	-9	1
0	WTCCC66186	0	0	-9	1
0	WTCCC66187	0	0	-9	1
0	WTCCC66188	0	0	-9	1
0	WTCCC66189	0	0	-9	1
0	WTCCC66190	0	0	-9	1
0	WTCCC66191	0	0	-9	1
0	WTCCC66193	0	0	-9	1
0	WTCCC66194	0	0	-9	1
0	WTCCC66196	0	0	-9	1
0	WTCCC66197	0	0	-9	1
0	WTCCC66198	0	0	-9	1
0	WTCCC66199	0	0	-9	1
0	WTCCC66200	0	0	-9	1
0	WTCCC66201	0	0	-9	1
0	WTCCC66202	0	0	-9	1
0	WTCCC66205	0	0	-9	1
0	WTCCC66206	0	0	-9	1
0	WTCCC66208	0	0	-9	1
0	WTCCC66209	0	0	-9	1
0	WTCCC66210	0	0	-9	1
0	WTCCC66211	0	0	-9	1
0	WTCCC66212	0	0	-9	1
0	WTCCC66213	0	0	-9	1
0	WTCCC66214	0	0	-9	1
0	WTCCC66215	0	0	-9	1
0	WTCCC66217	0	0	-9	1
0	WTCCC66218	0	0	-9	1
0	WTCCC66220	0	0	-9	1
0	WTCCC66221	0	0	-9	1
0	WTCCC66222	0	0	-9	1
0	WTCCC66223	0	0	-9	1
0	WTCCC66224	0	0	-9	1
0	WTCCC66225	0	0	-9	1
0	WTCCC66226	0	0	-9	1
0	WTCCC66227	0	0	-9	1
0	WTCCC66229	0	0	-9	1
0	WTCCC66230	0	0	-9	1
0	WTCCC66231	0	0	-9	1
0	WTCCC66232	0	0	-9	1
0	WTCCC66233	0	0	-9	1
0	WTCCC66234	0	0	-9	1
0	WTCCC66235	0	0	-9	1
0	WTCCC66236	0	0	-9	1
0	WTCCC66237	0	0	-9	1
0	WTCCC66238	0	0	-9	1
0	WTCCC66239	0	0	-9	1
0	WTCCC66241	0	0	-9	1
0	WTCCC66242	0	0	-9	1
0	WTCCC66243	0	0	-9	1
0	WTCCC66244	0	0	-9	1
0	WTCCC66245	0	0	-9	1
0	WTCCC66247	0	0	-9	1
0	WTCCC66248	0	0	-9	1
0	WTCCC66249	0	0	-9	1
0	WTCCC66250	0	0	-9	1
0	WTCCC66251	0	0	-9	1
0	WTCCC66253	0	0	-9	1
0	WTCCC66254	0	0	-9	1
0	WTCCC66255	0	0	-9	1
0	WTCCC66256	0	0	-9	1
0	WTCCC66257	0	0	-9	1
0	WTCCC66258	0	0	-9	1
0	WTCCC66259	0	0	-9	1
0	WTCCC66260	0	0	-9	1
0	WTCCC66261	0	0	-9	1
0	WTCCC66262	0	0	-9	1
0	WTCCC66263	0	0	-9	1
0	WTCCC66265	0	0	-9	1
0	WTCCC66266	0	0	-9	1
0	WTCCC66267	0	0	-9	1
0	WTCCC66268	0	0	-9	1
0	WTCCC66269	0	0	-9	1
0	WTCCC66270	0	0	-9	1
0	WTCCC66271	0	0	-9	1
0	WTCCC66272	0	0	-9	1
0	WTCCC66273	0	0	-9	1
0	WTCCC66275	0	0	-9	1
0	WTCCC66277	0	0	-9	1
0	WTCCC66278	0	0	-9	1
0	WTCCC66279	0	0	-9	1
0	WTCCC66280	0	0	-9	1
0	WTCCC66281	0	0	-9	1
0	WTCCC66282	0	0	-9	1
0	WTCCC66284	0	0	-9	1
0	WTCCC66285	0	0	-9	1
0	WTCCC66286	0	0	-9	1
0	WTCCC66287	0	0	-9	1
0	WTCCC66289	0	0	-9	1
0	WTCCC66290	0	0	-9	1
0	WTCCC66291	0	0	-9	1
0	WTCCC66292	0	0	-9	1
0	WTCCC66293	0	0	-9	1
0	WTCCC66294	0	0	-9	1
0	WTCCC66295	0	0	-9	1
0	WTCCC66296	0	0	-9	1
0	WTCCC66297	0	0	-9	1
0	WTCCC66298	0	0	-9	1
0	WTCCC66299	0	0	-9	1
0	WTCCC66301	0	0	-9	1
0	WTCCC66302	0	0	-9	1
0	WTCCC66303	0	0	-9	1
0	WTCCC66304	0	0	-9	1
0	WTCCC66305	0	0	-9	1
0	WTCCC66306	0	0	-9	1
0	WTCCC66307	0	0	-9	1
0	WTCCC66308	0	0	-9	1
0	WTCCC66309	0	0	-9	1
0	WTCCC66310	0	0	-9	1
0	WTCCC66311	0	0	-9	1
0	WTCCC66313	0	0	-9	1
0	WTCCC66314	0	0	-9	1
0	WTCCC66315	0	0	-9	1
0	WTCCC66316	0	0	-9	1
0	WTCCC66317	0	0	-9	1
0	WTCCC66318	0	0	-9	1
0	WTCCC66319	0	0	-9	1
0	WTCCC66320	0	0	-9	1
0	WTCCC66321	0	0	-9	1
0	WTCCC66322	0	0	-9	1
0	WTCCC66323	0	0	-9	1
0	WTCCC66325	0	0	-9	1
0	WTCCC66326	0	0	-9	1
0	WTCCC66327	0	0	-9	1
0	WTCCC66328	0	0	-9	1
0	WTCCC66329	0	0	-9	1
0	WTCCC66330	0	0	-9	1
0	WTCCC66331	0	0	-9	1
0	WTCCC66332	0	0	-9	1
0	WTCCC66333	0	0	-9	1
0	WTCCC66334	0	0	-9	1
0	WTCCC66335	0	0	-9	1
0	WTCCC66337	0	0	-9	1
0	WTCCC66338	0	0	-9	1
0	WTCCC66339	0	0	-9	1
0	WTCCC66340	0	0	-9	1
0	WTCCC66341	0	0	-9	1
0	WTCCC66342	0	0	-9	1
0	WTCCC66343	0	0	-9	1
0	WTCCC66345	0	0	-9	1
0	WTCCC66346	0	0	-9	1
0	WTCCC66347	0	0	-9	1
0	WTCCC66349	0	0	-9	1
0	WTCCC66351	0	0	-9	1
0	WTCCC66352	0	0	-9	1
0	WTCCC66353	0	0	-9	1
0	WTCCC66354	0	0	-9	1
0	WTCCC66356	0	0	-9	1
0	WTCCC66359	0	0	-9	1
0	WTCCC66361	0	0	-9	1
0	WTCCC66362	0	0	-9	1
0	WTCCC66363	0	0	-9	1
0	WTCCC66364	0	0	-9	1
0	WTCCC66365	0	0	-9	1
0	WTCCC66366	0	0	-9	1
0	WTCCC66369	0	0	-9	1
0	WTCCC66370	0	0	-9	1
0	WTCCC66371	0	0	-9	1
0	WTCCC66374	0	0	-9	1
0	WTCCC66375	0	0	-9	1
0	WTCCC66376	0	0	-9	1
0	WTCCC66377	0	0	-9	1
0	WTCCC66378	0	0	-9	1
0	WTCCC66382	0	0	-9	1
0	WTCCC66383	0	0	-9	1
0	WTCCC66385	0	0	-9	1
0	WTCCC66386	0	0	-9	1
0	WTCCC66388	0	0	-9	1
0	WTCCC66389	0	0	-9	1
0	WTCCC66390	0	0	-9	1
0	WTCCC66391	0	0	-9	1
0	WTCCC66392	0	0	-9	1
0	WTCCC66393	0	0	-9	1
0	WTCCC66394	0	0	-9	1
0	WTCCC66397	0	0	-9	1
0	WTCCC66398	0	0	-9	1
0	WTCCC66399	0	0	-9	1
0	WTCCC66400	0	0	-9	1
0	WTCCC66401	0	0	-9	1
0	WTCCC66402	0	0	-9	1
0	WTCCC66403	0	0	-9	1
0	WTCCC66404	0	0	-9	1
0	WTCCC66406	0	0	-9	1
0	WTCCC66407	0	0	-9	1
0	WTCCC66408	0	0	-9	1
0	WTCCC66409	0	0	-9	1
0	WTCCC66410	0	0	-9	1
0	WTCCC66411	0	0	-9	1
0	WTCCC66413	0	0	-9	1
0	WTCCC66414	0	0	-9	1
0	WTCCC66415	0	0	-9	1
0	WTCCC66416	0	0	-9	1
0	WTCCC66417	0	0	-9	1
0	WTCCC66418	0	0	-9	1
0	WTCCC66419	0	0	-9	1
0	WTCCC66421	0	0	-9	1
0	WTCCC66422	0	0	-9	1
0	WTCCC66423	0	0	-9	1
0	WTCCC66424	0	0	-9	1
0	WTCCC66425	0	0	-9	1
0	WTCCC66427	0	0	-9	1
0	WTCCC66430	0	0	-9	1
0	WTCCC66431	0	0	-9	1
0	WTCCC66432	0	0	-9	1
0	WTCCC66433	0	0	-9	1
0	WTCCC66434	0	0	-9	1
0	WTCCC66435	0	0	-9	1
0	WTCCC66436	0	0	-9	1
0	WTCCC66438	0	0	-9	1
0	WTCCC66439	0	0	-9	1
0	WTCCC66440	0	0	-9	1
0	WTCCC66441	0	0	-9	1
0	WTCCC66443	0	0	-9	1
0	WTCCC66444	0	0	-9	1
0	WTCCC66445	0	0	-9	1
0	WTCCC66447	0	0	-9	1
0	WTCCC66448	0	0	-9	1
0	WTCCC66450	0	0	-9	1
0	WTCCC66451	0	0	-9	1
0	WTCCC66453	0	0	-9	1
0	WTCCC66454	0	0	-9	1
0	WTCCC66455	0	0	-9	1
0	WTCCC66456	0	0	-9	1
0	WTCCC66460	0	0	-9	1
0	WTCCC66462	0	0	-9	1
0	WTCCC66464	0	0	-9	1
0	WTCCC66466	0	0	-9	1
0	WTCCC66467	0	0	-9	1
0	WTCCC66468	0	0	-9	1
0	WTCCC66469	0	0	-9	1
0	WTCCC66470	0	0	-9	1
0	WTCCC66471	0	0	-9	1
0	WTCCC66472	0	0	-9	1
0	WTCCC66473	0	0	-9	1
0	WTCCC66474	0	0	-9	1
0	WTCCC66475	0	0	-9	1
0	WTCCC66478	0	0	-9	1
0	WTCCC66479	0	0	-9	1
0	WTCCC66480	0	0	-9	1
0	WTCCC66481	0	0	-9	1
0	WTCCC66482	0	0	-9	1
0	WTCCC66484	0	0	-9	1
0	WTCCC66486	0	0	-9	1
0	WTCCC66487	0	0	-9	1
0	WTCCC66488	0	0	-9	1
0	WTCCC66490	0	0	-9	1
0	WTCCC66491	0	0	-9	1
0	WTCCC66492	0	0	-9	1
0	WTCCC66493	0	0	-9	1
0	WTCCC66494	0	0	-9	1
0	WTCCC66495	0	0	-9	1
0	WTCCC66496	0	0	-9	1
0	WTCCC66498	0	0	-9	1
0	WTCCC66499	0	0	-9	1
0	WTCCC66502	0	0	-9	1
0	WTCCC66503	0	0	-9	1
0	WTCCC66504	0	0	-9	1
0	WTCCC66506	0	0	-9	1
0	WTCCC66507	0	0	-9	1
0	WTCCC66508	0	0	-9	1
0	WTCCC66510	0	0	-9	1
0	WTCCC66512	0	0	-9	1
0	WTCCC66513	0	0	-9	1
0	WTCCC66514	0	0	-9	1
0	WTCCC66515	0	0	-9	1
0	WTCCC66517	0	0	-9	1
0	WTCCC66527	0	0	-9	1
0	WTCCC66529	0	0	-9	1
0	WTCCC66530	0	0	-9	1
0	WTCCC66531	0	0	-9	1
0	WTCCC66532	0	0	-9	1
0	WTCCC66535	0	0	-9	1
0	WTCCC66537	0	0	-9	1
0	WTCCC66538	0	0	-9	1
0	WTCCC66539	0	0	-9	1
0	WTCCC66540	0	0	-9	1
0	WTCCC66541	0	0	-9	1
0	WTCCC66542	0	0	-9	1
0	WTCCC66543	0	0	-9	1
0	WTCCC66544	0	0	-9	1
0	WTCCC66545	0	0	-9	1
0	WTCCC66547	0	0	-9	1
0	WTCCC66549	0	0	-9	1
0	WTCCC66550	0	0	-9	1
0	WTCCC66551	0	0	-9	1
0	WTCCC66552	0	0	-9	1
0	WTCCC66553	0	0	-9	1
0	WTCCC66554	0	0	-9	1
0	WTCCC66556	0	0	-9	1
0	WTCCC66558	0	0	-9	1
0	WTCCC66559	0	0	-9	1
0	WTCCC66564	0	0	-9	1
0	WTCCC66565	0	0	-9	1
0	WTCCC66566	0	0	-9	1
0	WTCCC66568	0	0	-9	1
0	WTCCC66569	0	0	-9	1
0	WTCCC66570	0	0	-9	1
0	WTCCC66571	0	0	-9	1
0	WTCCC66573	0	0	-9	1
0	WTCCC66574	0	0	-9	1
0	WTCCC66575	0	0	-9	1
0	WTCCC66576	0	0	-9	1
0	WTCCC66577	0	0	-9	1
0	WTCCC66580	0	0	-9	1
0	WTCCC66581	0	0	-9	1
0	WTCCC66583	0	0	-9	1
0	WTCCC66584	0	0	-9	1
0	WTCCC66585	0	0	-9	1
0	WTCCC66586	0	0	-9	1
0	WTCCC66589	0	0	-9	1
0	WTCCC66590	0	0	-9	1
0	WTCCC66591	0	0	-9	1
0	WTCCC66592	0	0	-9	1
0	WTCCC66593	0	0	-9	1
0	WTCCC66594	0	0	-9	1
0	WTCCC66596	0	0	-9	1
0	WTCCC66597	0	0	-9	1
0	WTCCC66598	0	0	-9	1
0	WTCCC66599	0	0	-9	1
0	WTCCC66600	0	0	-9	1
0	WTCCC66602	0	0	-9	1
0	WTCCC66603	0	0	-9	1
0	WTCCC66604	0	0	-9	1
0	WTCCC66605	0	0	-9	1
0	WTCCC66607	0	0	-9	1
0	WTCCC66608	0	0	-9	1
0	WTCCC66609	0	0	-9	1
0	WTCCC66610	0	0	-9	1
0	WTCCC66611	0	0	-9	1
0	WTCCC66612	0	0	-9	1
0	WTCCC66613	0	0	-9	1
0	WTCCC66614	0	0	-9	1
0	WTCCC66617	0	0	-9	1
0	WTCCC66618	0	0	-9	1
0	WTCCC66620	0	0	-9	1
0	WTCCC66621	0	0	-9	1
0	WTCCC66622	0	0	-9	1
0	WTCCC66624	0	0	-9	1
0	WTCCC66625	0	0	-9	1
0	WTCCC66626	0	0	-9	1
0	WTCCC66628	0	0	-9	1
0	WTCCC66629	0	0	-9	1
0	WTCCC66631	0	0	-9	1
0	WTCCC66632	0	0	-9	1
0	WTCCC66634	0	0	-9	1
0	WTCCC66635	0	0	-9	1
0	WTCCC66636	0	0	-9	1
0	WTCCC66637	0	0	-9	1
0	WTCCC66638	0	0	-9	1
0	WTCCC66639	0	0	-9	1
0	WTCCC66640	0	0	-9	1
0	WTCCC66642	0	0	-9	1
0	WTCCC66644	0	0	-9	1
0	WTCCC66645	0	0	-9	1
0	WTCCC66646	0	0	-9	1
0	WTCCC66647	0	0	-9	1
0	WTCCC66648	0	0	-9	1
0	WTCCC66649	0	0	-9	1
0	WTCCC66650	0	0	-9	1
0	WTCCC66651	0	0	-9	1
0	WTCCC66653	0	0	-9	1
0	WTCCC66655	0	0	-9	1
0	WTCCC66656	0	0	-9	1
0	WTCCC66657	0	0	-9	1
0	WTCCC66658	0	0	-9	1
0	WTCCC66659	0	0	-9	1
0	WTCCC66660	0	0	-9	1
0	WTCCC66662	0	0	-9	1
0	WTCCC66663	0	0	-9	1
0	WTCCC66664	0	0	-9	1
0	WTCCC66665	0	0	-9	1
0	WTCCC66666	0	0	-9	1
0	WTCCC66668	0	0	-9	1
0	WTCCC66669	0	0	-9	1
0	WTCCC66670	0	0	-9	1
0	WTCCC66671	0	0	-9	1
0	WTCCC66672	0	0	-9	1
0	WTCCC66673	0	0	-9	1
0	WTCCC66674	0	0	-9	1
0	WTCCC66676	0	0	-9	1
0	WTCCC66677	0	0	-9	1
0	WTCCC66679	0	0	-9	1
0	WTCCC66680	0	0	-9	1
0	WTCCC66681	0	0	-9	1
0	WTCCC66682	0	0	-9	1
0	WTCCC66683	0	0	-9	1
0	WTCCC66684	0	0	-9	1
0	WTCCC66687	0	0	-9	1
0	WTCCC66688	0	0	-9	1
0	WTCCC66690	0	0	-9	1
0	WTCCC66691	0	0	-9	1
0	WTCCC66692	0	0	-9	1
0	WTCCC66693	0	0	-9	1
0	WTCCC66694	0	0	-9	1
0	WTCCC66695	0	0	-9	1
0	WTCCC66697	0	0	-9	1
0	WTCCC66698	0	0	-9	1
0	WTCCC66699	0	0	-9	1
0	WTCCC66700	0	0	-9	1
0	WTCCC66701	0	0	-9	1
0	WTCCC66702	0	0	-9	1
0	WTCCC66703	0	0	-9	1
0	WTCCC66704	0	0	-9	1
0	WTCCC66705	0	0	-9	1
0	WTCCC66706	0	0	-9	1
0	WTCCC66707	0	0	-9	1
0	WTCCC66709	0	0	-9	1
0	WTCCC66710	0	0	-9	1
0	WTCCC66711	0	0	-9	1
0	WTCCC66712_1	0	0	-9	1
0	WTCCC66713	0	0	-9	1
0	WTCCC66714	0	0	-9	1
0	WTCCC66715	0	0	-9	1
0	WTCCC66716	0	0	-9	1
0	WTCCC66717	0	0	-9	1
0	WTCCC66718	0	0	-9	1
0	WTCCC66719	0	0	-9	1
0	WTCCC66721	0	0	-9	1
0	WTCCC66722	0	0	-9	1
0	WTCCC66723	0	0	-9	1
0	WTCCC66724	0	0	-9	1
0	WTCCC66725	0	0	-9	1
0	WTCCC66726	0	0	-9	1
0	WTCCC66727	0	0	-9	1
0	WTCCC66728	0	0	-9	1
0	WTCCC66729	0	0	-9	1
0	WTCCC66730	0	0	-9	1
0	WTCCC66731	0	0	-9	1
0	WTCCC66733	0	0	-9	1
0	WTCCC66735	0	0	-9	1
0	WTCCC66737	0	0	-9	1
0	WTCCC66738	0	0	-9	1
0	WTCCC66739	0	0	-9	1
0	WTCCC66740	0	0	-9	1
0	WTCCC66741	0	0	-9	1
0	WTCCC66742	0	0	-9	1
0	WTCCC66743	0	0	-9	1
0	WTCCC66745	0	0	-9	1
0	WTCCC66746	0	0	-9	1
0	WTCCC66747	0	0	-9	1
0	WTCCC66748	0	0	-9	1
0	WTCCC66749	0	0	-9	1
0	WTCCC66750	0	0	-9	1
0	WTCCC66751	0	0	-9	1
0	WTCCC66752	0	0	-9	1
0	WTCCC66753	0	0	-9	1
0	WTCCC66754	0	0	-9	1
0	WTCCC66755	0	0	-9	1
0	WTCCC66757	0	0	-9	1
0	WTCCC66758	0	0	-9	1
0	WTCCC66760	0	0	-9	1
0	WTCCC66761	0	0	-9	1
0	WTCCC66762	0	0	-9	1
0	WTCCC66763	0	0	-9	1
0	WTCCC66764	0	0	-9	1
0	WTCCC66766	0	0	-9	1
0	WTCCC66767	0	0	-9	1
0	WTCCC66769	0	0	-9	1
0	WTCCC66770	0	0	-9	1
0	WTCCC66771	0	0	-9	1
0	WTCCC66772	0	0	-9	1
0	WTCCC66773	0	0	-9	1
0	WTCCC66774	0	0	-9	1
0	WTCCC66775	0	0	-9	1
0	WTCCC66776	0	0	-9	1
0	WTCCC66777	0	0	-9	1
0	WTCCC66778	0	0	-9	1
0	WTCCC66779_2	0	0	-9	1
0	WTCCC66781	0	0	-9	1
0	WTCCC66782	0	0	-9	1
0	WTCCC66783	0	0	-9	1
0	WTCCC66784	0	0	-9	1
0	WTCCC66785	0	0	-9	1
0	WTCCC66787	0	0	-9	1
0	WTCCC66788	0	0	-9	1
0	WTCCC66789	0	0	-9	1
0	WTCCC66790	0	0	-9	1
0	WTCCC66791	0	0	-9	1
0	WTCCC66793	0	0	-9	1
0	WTCCC66795	0	0	-9	1
0	WTCCC66796	0	0	-9	1
0	WTCCC66797	0	0	-9	1
0	WTCCC66799	0	0	-9	1
0	WTCCC66800	0	0	-9	1
0	WTCCC66801	0	0	-9	1
0	WTCCC66802	0	0	-9	1
0	WTCCC66803	0	0	-9	1
0	WTCCC66806	0	0	-9	1
0	WTCCC66807	0	0	-9	1
0	WTCCC66808	0	0	-9	1
0	WTCCC66809	0	0	-9	1
0	WTCCC66811	0	0	-9	1
0	WTCCC66812	0	0	-9	1
0	WTCCC66815	0	0	-9	1
0	WTCCC66820	0	0	-9	1
0	WTCCC66826	0	0	-9	1
0	WTCCC66827	0	0	-9	1
0	WTCCC66829	0	0	-9	1
0	WTCCC66831	0	0	-9	1
0	WTCCC66832	0	0	-9	1
0	WTCCC66833	0	0	-9	1
0	WTCCC66834	0	0	-9	1
0	WTCCC66835	0	0	-9	1
0	WTCCC66836	0	0	-9	1
0	WTCCC66838	0	0	-9	1
0	WTCCC66839	0	0	-9	1
0	WTCCC66841	0	0	-9	1
0	WTCCC66842	0	0	-9	1
0	WTCCC66843	0	0	-9	1
0	WTCCC66844	0	0	-9	1
0	WTCCC66845	0	0	-9	1
0	WTCCC66846	0	0	-9	1
0	WTCCC66847	0	0	-9	1
0	WTCCC66849	0	0	-9	1
0	WTCCC66850	0	0	-9	1
0	WTCCC66851	0	0	-9	1
0	WTCCC66854	0	0	-9	1
0	WTCCC66855	0	0	-9	1
0	WTCCC66856	0	0	-9	1
0	WTCCC66857	0	0	-9	1
0	WTCCC66858	0	0	-9	1
0	WTCCC66861	0	0	-9	1
0	WTCCC66866	0	0	-9	1
0	WTCCC66868	0	0	-9	1
0	WTCCC66869	0	0	-9	1
0	WTCCC66870	0	0	-9	1
0	WTCCC66871	0	0	-9	1
0	WTCCC66873	0	0	-9	1
0	WTCCC66874	0	0	-9	1
0	WTCCC66875	0	0	-9	1
0	WTCCC66877	0	0	-9	1
0	WTCCC66878	0	0	-9	1
0	WTCCC66879	0	0	-9	1
0	WTCCC66883	0	0	-9	1
0	WTCCC66884	0	0	-9	1
0	WTCCC66886	0	0	-9	1
0	WTCCC66887	0	0	-9	1
0	WTCCC66889	0	0	-9	1
0	WTCCC66890	0	0	-9	1
0	WTCCC66891	0	0	-9	1
0	WTCCC66892	0	0	-9	1
0	WTCCC66893	0	0	-9	1
0	WTCCC66894	0	0	-9	1
0	WTCCC66896	0	0	-9	1
0	WTCCC66897	0	0	-9	1
0	WTCCC66898	0	0	-9	1
0	WTCCC66899	0	0	-9	1
0	WTCCC66901	0	0	-9	1
0	WTCCC66903	0	0	-9	1
0	WTCCC66904	0	0	-9	1
0	WTCCC66905	0	0	-9	1
0	WTCCC66906	0	0	-9	1
0	WTCCC66907	0	0	-9	1
0	WTCCC66908	0	0	-9	1
0	WTCCC66910	0	0	-9	1
0	WTCCC66913	0	0	-9	1
0	WTCCC66914	0	0	-9	1
0	WTCCC66916	0	0	-9	1
0	WTCCC66917	0	0	-9	1
0	WTCCC66918	0	0	-9	1
0	WTCCC66919	0	0	-9	1
0	WTCCC66921	0	0	-9	1
0	WTCCC66923	0	0	-9	1
0	WTCCC66925	0	0	-9	1
0	WTCCC66928	0	0	-9	1
0	WTCCC66929	0	0	-9	1
0	WTCCC66930	0	0	-9	1
0	WTCCC66933	0	0	-9	1
0	WTCCC66935	0	0	-9	1
0	WTCCC66937	0	0	-9	1
0	WTCCC66939	0	0	-9	1
0	WTCCC66940	0	0	-9	1
0	WTCCC66941	0	0	-9	1
0	WTCCC66942	0	0	-9	1
0	WTCCC66945	0	0	-9	1
0	WTCCC66951	0	0	-9	1
0	WTCCC66953	0	0	-9	1
0	WTCCC66954	0	0	-9	1
0	WTCCC66956	0	0	-9	1
0	WTCCC66958	0	0	-9	1
0	WTCCC66959	0	0	-9	1
0	WTCCC66961	0	0	-9	1
0	WTCCC66962	0	0	-9	1
0	WTCCC66963	0	0	-9	1
0	WTCCC66964	0	0	-9	1
0	WTCCC66965	0	0	-9	1
0	WTCCC66967	0	0	-9	1
0	WTCCC66968	0	0	-9	1
0	WTCCC66969	0	0	-9	1
0	WTCCC66971	0	0	-9	1
0	WTCCC66973	0	0	-9	1
0	WTCCC66974	0	0	-9	1
0	WTCCC66976	0	0	-9	1
0	WTCCC66977	0	0	-9	1
0	WTCCC66978	0	0	-9	1
0	WTCCC66979	0	0	-9	1
0	WTCCC66981	0	0	-9	1
0	WTCCC66982	0	0	-9	1
0	WTCCC66983	0	0	-9	1
0	WTCCC66985	0	0	-9	1
0	WTCCC66986	0	0	-9	1
0	WTCCC66988	0	0	-9	1
0	WTCCC66990	0	0	-9	1
0	WTCCC66992	0	0	-9	1
0	WTCCC66994	0	0	-9	1
0	WTCCC66995	0	0	-9	1
0	WTCCC66997	0	0	-9	1
0	WTCCC66998	0	0	-9	1
0	WTCCC66999	0	0	-9	1
0	WTCCC67000	0	0	-9	1
0	WTCCC67001	0	0	-9	1
0	WTCCC67002	0	0	-9	1
0	WTCCC67003	0	0	-9	1
0	WTCCC67004	0	0	-9	1
0	WTCCC67005	0	0	-9	1
0	WTCCC67006	0	0	-9	1
0	WTCCC67007	0	0	-9	1
0	WTCCC67009	0	0	-9	1
0	WTCCC67011	0	0	-9	1
0	WTCCC67013	0	0	-9	1
0	WTCCC67014	0	0	-9	1
0	WTCCC67015	0	0	-9	1
0	WTCCC67016	0	0	-9	1
0	WTCCC67018	0	0	-9	1
0	WTCCC67019	0	0	-9	1
0	WTCCC67021	0	0	-9	1
0	WTCCC67022	0	0	-9	1
0	WTCCC67023	0	0	-9	1
0	WTCCC67024	0	0	-9	1
0	WTCCC67025	0	0	-9	1
0	WTCCC67026	0	0	-9	1
0	WTCCC67027	0	0	-9	1
0	WTCCC67028	0	0	-9	1
0	WTCCC67029	0	0	-9	1
0	WTCCC67030	0	0	-9	1
0	WTCCC67031	0	0	-9	1
0	WTCCC67033	0	0	-9	1
0	WTCCC67034	0	0	-9	1
0	WTCCC67035	0	0	-9	1
0	WTCCC67037	0	0	-9	1
0	WTCCC67038	0	0	-9	1
0	WTCCC67039	0	0	-9	1
0	WTCCC67040	0	0	-9	1
0	WTCCC67041	0	0	-9	1
0	WTCCC67042	0	0	-9	1
0	WTCCC67043	0	0	-9	1
0	WTCCC67045	0	0	-9	1
0	WTCCC67046	0	0	-9	1
0	WTCCC67047	0	0	-9	1
0	WTCCC67049	0	0	-9	1
0	WTCCC67050	0	0	-9	1
0	WTCCC67051	0	0	-9	1
0	WTCCC67052	0	0	-9	1
0	WTCCC67053	0	0	-9	1
0	WTCCC67054	0	0	-9	1
0	WTCCC67055	0	0	-9	1
0	WTCCC67057	0	0	-9	1
0	WTCCC67058	0	0	-9	1
0	WTCCC67059	0	0	-9	1
0	WTCCC67060	0	0	-9	1
0	WTCCC67061	0	0	-9	1
0	WTCCC67062	0	0	-9	1
0	WTCCC67063	0	0	-9	1
0	WTCCC67064	0	0	-9	1
0	WTCCC67066	0	0	-9	1
0	WTCCC67067	0	0	-9	1
0	WTCCC67069	0	0	-9	1
0	WTCCC67070	0	0	-9	1
0	WTCCC67071	0	0	-9	1
0	WTCCC67072	0	0	-9	1
0	WTCCC67073	0	0	-9	1
0	WTCCC67075	0	0	-9	1
0	WTCCC67076	0	0	-9	1
0	WTCCC67077	0	0	-9	1
0	WTCCC67078	0	0	-9	1
0	WTCCC67079	0	0	-9	1
0	WTCCC67081	0	0	-9	1
0	WTCCC67082	0	0	-9	1
0	WTCCC67083	0	0	-9	1
0	WTCCC67084	0	0	-9	1
0	WTCCC67085	0	0	-9	1
0	WTCCC67086	0	0	-9	1
0	WTCCC67087	0	0	-9	1
0	WTCCC67088	0	0	-9	1
0	WTCCC67090	0	0	-9	1
0	WTCCC67093	0	0	-9	1
0	WTCCC67094	0	0	-9	1
0	WTCCC67095	0	0	-9	1
0	WTCCC67096	0	0	-9	1
0	WTCCC67097	0	0	-9	1
0	WTCCC67098	0	0	-9	1
0	WTCCC67099	0	0	-9	1
0	WTCCC67101	0	0	-9	1
0	WTCCC67102	0	0	-9	1
0	WTCCC67103	0	0	-9	1
0	WTCCC67105	0	0	-9	1
0	WTCCC67106	0	0	-9	1
0	WTCCC67107	0	0	-9	1
0	WTCCC67108	0	0	-9	1
0	WTCCC67109	0	0	-9	1
0	WTCCC67110	0	0	-9	1
0	WTCCC67111	0	0	-9	1
0	WTCCC67112	0	0	-9	1
0	WTCCC67114	0	0	-9	1
0	WTCCC67115	0	0	-9	1
0	WTCCC67117	0	0	-9	1
0	WTCCC67119	0	0	-9	1
0	WTCCC67120	0	0	-9	1
0	WTCCC67121	0	0	-9	1
0	WTCCC67122	0	0	-9	1
0	WTCCC67123	0	0	-9	1
0	WTCCC67124	0	0	-9	1
0	WTCCC67125	0	0	-9	1
0	WTCCC67126	0	0	-9	1
0	WTCCC67127	0	0	-9	1
0	WTCCC67129	0	0	-9	1
0	WTCCC67130	0	0	-9	1
0	WTCCC67131	0	0	-9	1
0	WTCCC67132	0	0	-9	1
0	WTCCC67133	0	0	-9	1
0	WTCCC67134	0	0	-9	1
0	WTCCC67135	0	0	-9	1
0	WTCCC67136	0	0	-9	1
0	WTCCC67137	0	0	-9	1
0	WTCCC67138	0	0	-9	1
0	WTCCC67139	0	0	-9	1
0	WTCCC67141	0	0	-9	1
0	WTCCC67143	0	0	-9	1
0	WTCCC67144	0	0	-9	1
0	WTCCC67145	0	0	-9	1
0	WTCCC67146	0	0	-9	1
0	WTCCC67147	0	0	-9	1
0	WTCCC67148	0	0	-9	1
0	WTCCC67149	0	0	-9	1
0	WTCCC67150	0	0	-9	1
0	WTCCC67151	0	0	-9	1
0	WTCCC67153	0	0	-9	1
0	WTCCC67154	0	0	-9	1
0	WTCCC67155	0	0	-9	1
0	WTCCC67156	0	0	-9	1
0	WTCCC67157	0	0	-9	1
0	WTCCC67158	0	0	-9	1
0	WTCCC67159	0	0	-9	1
0	WTCCC67160	0	0	-9	1
0	WTCCC67161	0	0	-9	1
0	WTCCC67162	0	0	-9	1
0	WTCCC67163	0	0	-9	1
0	WTCCC67165	0	0	-9	1
0	WTCCC67166	0	0	-9	1
0	WTCCC67167	0	0	-9	1
0	WTCCC67168	0	0	-9	1
0	WTCCC67169	0	0	-9	1
0	WTCCC67170	0	0	-9	1
0	WTCCC67171	0	0	-9	1
0	WTCCC67172	0	0	-9	1
0	WTCCC67173	0	0	-9	1
0	WTCCC67174	0	0	-9	1
0	WTCCC67175	0	0	-9	1
0	WTCCC67177	0	0	-9	1
0	WTCCC67180	0	0	-9	1
0	WTCCC67182	0	0	-9	1
0	WTCCC67183	0	0	-9	1
0	WTCCC67184	0	0	-9	1
0	WTCCC67185	0	0	-9	1
0	WTCCC67186	0	0	-9	1
0	WTCCC67187	0	0	-9	1
0	WTCCC67189	0	0	-9	1
0	WTCCC67192	0	0	-9	1
0	WTCCC67193	0	0	-9	1
0	WTCCC67194	0	0	-9	1
0	WTCCC67195	0	0	-9	1
0	WTCCC67196	0	0	-9	1
0	WTCCC67197	0	0	-9	1
0	WTCCC67198	0	0	-9	1
0	WTCCC67199	0	0	-9	1
0	WTCCC67201	0	0	-9	1
0	WTCCC67202	0	0	-9	1
0	WTCCC67203	0	0	-9	1
0	WTCCC67204	0	0	-9	1
0	WTCCC67205	0	0	-9	1
0	WTCCC67206	0	0	-9	1
0	WTCCC67207	0	0	-9	1
0	WTCCC67208	0	0	-9	1
0	WTCCC67209	0	0	-9	1
0	WTCCC67210	0	0	-9	1
0	WTCCC69295	0	0	-9	2
0	WTCCC69296	0	0	-9	2
0	WTCCC69297	0	0	-9	2
0	WTCCC69298	0	0	-9	2
0	WTCCC69299	0	0	-9	2
0	WTCCC69300	0	0	-9	2
0	WTCCC69301	0	0	-9	2
0	WTCCC69302	0	0	-9	2
0	WTCCC69303	0	0	-9	2
0	WTCCC69304	0	0	-9	2
0	WTCCC69305	0	0	-9	2
0	WTCCC69307	0	0	-9	2
0	WTCCC69309	0	0	-9	2
0	WTCCC69310	0	0	-9	2
0	WTCCC69311	0	0	-9	2
0	WTCCC69312	0	0	-9	2
0	WTCCC69313	0	0	-9	2
0	WTCCC69314	0	0	-9	2
0	WTCCC69315	0	0	-9	2
0	WTCCC69316	0	0	-9	2
0	WTCCC69317	0	0	-9	2
0	WTCCC69318	0	0	-9	2
0	WTCCC69319	0	0	-9	2
0	WTCCC69321	0	0	-9	2
0	WTCCC69322	0	0	-9	2
0	WTCCC69323	0	0	-9	2
0	WTCCC69324	0	0	-9	2
0	WTCCC69325	0	0	-9	2
0	WTCCC69326	0	0	-9	2
0	WTCCC69327	0	0	-9	2
0	WTCCC69328	0	0	-9	2
0	WTCCC69330	0	0	-9	2
0	WTCCC69331	0	0	-9	2
0	WTCCC69333	0	0	-9	2
0	WTCCC69334	0	0	-9	2
0	WTCCC69335	0	0	-9	2
0	WTCCC69336	0	0	-9	2
0	WTCCC69337	0	0	-9	2
0	WTCCC69338	0	0	-9	2
0	WTCCC69339	0	0	-9	2
0	WTCCC69340	0	0	-9	2
0	WTCCC69341	0	0	-9	2
0	WTCCC69342	0	0	-9	2
0	WTCCC69343	0	0	-9	2
0	WTCCC69344	0	0	-9	2
0	WTCCC69345	0	0	-9	2
0	WTCCC69346	0	0	-9	2
0	WTCCC69347	0	0	-9	2
0	WTCCC69348	0	0	-9	2
0	WTCCC69349	0	0	-9	2
0	WTCCC69350	0	0	-9	2
0	WTCCC69351	0	0	-9	2
0	WTCCC69352	0	0	-9	2
0	WTCCC69353	0	0	-9	2
0	WTCCC69354	0	0	-9	2
0	WTCCC69355	0	0	-9	2
0	WTCCC69357	0	0	-9	2
0	WTCCC69358	0	0	-9	2
0	WTCCC69359	0	0	-9	2
0	WTCCC69360	0	0	-9	2
0	WTCCC69361	0	0	-9	2
0	WTCCC69362	0	0	-9	2
0	WTCCC69363	0	0	-9	2
0	WTCCC69364	0	0	-9	2
0	WTCCC69365	0	0	-9	2
0	WTCCC69366	0	0	-9	2
0	WTCCC69368	0	0	-9	2
0	WTCCC69369	0	0	-9	2
0	WTCCC69370	0	0	-9	2
0	WTCCC69371	0	0	-9	2
0	WTCCC69372	0	0	-9	2
0	WTCCC69373	0	0	-9	2
0	WTCCC69374	0	0	-9	2
0	WTCCC69375	0	0	-9	2
0	WTCCC69376	0	0	-9	2
0	WTCCC69377	0	0	-9	2
0	WTCCC69378	0	0	-9	2
0	WTCCC69379	0	0	-9	2
0	WTCCC69381	0	0	-9	2
0	WTCCC69382	0	0	-9	2
0	WTCCC69383	0	0	-9	2
0	WTCCC69384	0	0	-9	2
0	WTCCC69385	0	0	-9	2
0	WTCCC69386	0	0	-9	2
0	WTCCC69387	0	0	-9	2
0	WTCCC69388	0	0	-9	2
0	WTCCC69389	0	0	-9	2
0	WTCCC69390	0	0	-9	2
0	WTCCC69391	0	0	-9	2
0	WTCCC69393	0	0	-9	2
0	WTCCC69394	0	0	-9	2
0	WTCCC69395	0	0	-9	2
0	WTCCC69396	0	0	-9	2
0	WTCCC69397	0	0	-9	2
0	WTCCC69398	0	0	-9	2
0	WTCCC69399	0	0	-9	2
0	WTCCC69400	0	0	-9	2
0	WTCCC69401	0	0	-9	2
0	WTCCC69402	0	0	-9	2
0	WTCCC69403	0	0	-9	2
0	WTCCC69404	0	0	-9	2
0	WTCCC69405	0	0	-9	2
0	WTCCC69406	0	0	-9	2
0	WTCCC69407	0	0	-9	2
0	WTCCC69408	0	0	-9	2
0	WTCCC69409	0	0	-9	2
0	WTCCC69410	0	0	-9	2
0	WTCCC69411	0	0	-9	2
0	WTCCC69412	0	0	-9	2
0	WTCCC69413	0	0	-9	2
0	WTCCC69414	0	0	-9	2
0	WTCCC69415	0	0	-9	2
0	WTCCC69417	0	0	-9	2
0	WTCCC69418	0	0	-9	2
0	WTCCC69419	0	0	-9	2
0	WTCCC69420	0	0	-9	2
0	WTCCC69421	0	0	-9	2
0	WTCCC69423	0	0	-9	2
0	WTCCC69424	0	0	-9	2
0	WTCCC69425	0	0	-9	2
0	WTCCC69426	0	0	-9	2
0	WTCCC69427	0	0	-9	2
0	WTCCC69428	0	0	-9	2
0	WTCCC69429	0	0	-9	2
0	WTCCC69430	0	0	-9	2
0	WTCCC69431	0	0	-9	2
0	WTCCC69432	0	0	-9	2
0	WTCCC69433	0	0	-9	2
0	WTCCC69435	0	0	-9	2
0	WTCCC69436	0	0	-9	2
0	WTCCC69437	0	0	-9	2
0	WTCCC69438	0	0	-9	2
0	WTCCC69439	0	0	-9	2
0	WTCCC69442	0	0	-9	2
0	WTCCC69444	0	0	-9	2
0	WTCCC69445	0	0	-9	2
0	WTCCC69446	0	0	-9	2
0	WTCCC69447	0	0	-9	2
0	WTCCC69448	0	0	-9	2
0	WTCCC69450	0	0	-9	2
0	WTCCC69451	0	0	-9	2
0	WTCCC69452	0	0	-9	2
0	WTCCC69453	0	0	-9	2
0	WTCCC69454	0	0	-9	2
0	WTCCC69455	0	0	-9	2
0	WTCCC69456	0	0	-9	2
0	WTCCC69457	0	0	-9	2
0	WTCCC69458	0	0	-9	2
0	WTCCC69459	0	0	-9	2
0	WTCCC69460	0	0	-9	2
0	WTCCC69461	0	0	-9	2
0	WTCCC69462	0	0	-9	2
0	WTCCC69463	0	0	-9	2
0	WTCCC69464	0	0	-9	2
0	WTCCC69465	0	0	-9	2
0	WTCCC69466	0	0	-9	2
0	WTCCC69467	0	0	-9	2
0	WTCCC69468	0	0	-9	2
0	WTCCC69469	0	0	-9	2
0	WTCCC69470	0	0	-9	2
0	WTCCC69471	0	0	-9	2
0	WTCCC69472	0	0	-9	2
0	WTCCC69473	0	0	-9	2
0	WTCCC69474	0	0	-9	2
0	WTCCC69475	0	0	-9	2
0	WTCCC69476	0	0	-9	2
0	WTCCC69477	0	0	-9	2
0	WTCCC69478	0	0	-9	2
0	WTCCC69479	0	0	-9	2
0	WTCCC69482	0	0	-9	2
0	WTCCC69484	0	0	-9	2
0	WTCCC69485	0	0	-9	2
0	WTCCC69486	0	0	-9	2
0	WTCCC69487	0	0	-9	2
0	WTCCC69488	0	0	-9	2
0	WTCCC69490	0	0	-9	2
0	WTCCC69491	0	0	-9	2
0	WTCCC69493	0	0	-9	2
0	WTCCC69494	0	0	-9	2
0	WTCCC69495	0	0	-9	2
0	WTCCC69496	0	0	-9	2
0	WTCCC69497	0	0	-9	2
0	WTCCC69498	0	0	-9	2
0	WTCCC69499	0	0	-9	2
0	WTCCC69501	0	0	-9	2
0	WTCCC69502	0	0	-9	2
0	WTCCC69503	0	0	-9	2
0	WTCCC69505	0	0	-9	2
0	WTCCC69506	0	0	-9	2
0	WTCCC69508	0	0	-9	2
0	WTCCC69509	0	0	-9	2
0	WTCCC69510	0	0	-9	2
0	WTCCC69511	0	0	-9	2
0	WTCCC69512	0	0	-9	2
0	WTCCC69513	0	0	-9	2
0	WTCCC69514	0	0	-9	2
0	WTCCC69516	0	0	-9	2
0	WTCCC69517	0	0	-9	2
0	WTCCC69518	0	0	-9	2
0	WTCCC69519	0	0	-9	2
0	WTCCC69520	0	0	-9	2
0	WTCCC69521	0	0	-9	2
0	WTCCC69522	0	0	-9	2
0	WTCCC69523	0	0	-9	2
0	WTCCC69525	0	0	-9	2
0	WTCCC69526	0	0	-9	2
0	WTCCC69527	0	0	-9	2
0	WTCCC69528	0	0	-9	2
0	WTCCC69529	0	0	-9	2
0	WTCCC69530	0	0	-9	2
0	WTCCC69531	0	0	-9	2
0	WTCCC69532	0	0	-9	2
0	WTCCC69533	0	0	-9	2
0	WTCCC69534	0	0	-9	2
0	WTCCC69535	0	0	-9	2
0	WTCCC69537	0	0	-9	2
0	WTCCC69538	0	0	-9	2
0	WTCCC69539	0	0	-9	2
0	WTCCC69540	0	0	-9	2
0	WTCCC69541	0	0	-9	2
0	WTCCC69542	0	0	-9	2
0	WTCCC69543	0	0	-9	2
0	WTCCC69544	0	0	-9	2
0	WTCCC69545	0	0	-9	2
0	WTCCC69546	0	0	-9	2
0	WTCCC69547	0	0	-9	2
0	WTCCC69548	0	0	-9	2
0	WTCCC69549	0	0	-9	2
0	WTCCC69550	0	0	-9	2
0	WTCCC69551	0	0	-9	2
0	WTCCC69552	0	0	-9	2
0	WTCCC69553	0	0	-9	2
0	WTCCC69554	0	0	-9	2
0	WTCCC69555	0	0	-9	2
0	WTCCC69556	0	0	-9	2
0	WTCCC69557	0	0	-9	2
0	WTCCC69558	0	0	-9	2
0	WTCCC69559	0	0	-9	2
0	WTCCC69561	0	0	-9	2
0	WTCCC69563	0	0	-9	2
0	WTCCC69566	0	0	-9	2
0	WTCCC69567	0	0	-9	2
0	WTCCC69568	0	0	-9	2
0	WTCCC69569	0	0	-9	2
0	WTCCC69570	0	0	-9	2
0	WTCCC69572	0	0	-9	2
0	WTCCC69573	0	0	-9	2
0	WTCCC69575	0	0	-9	2
0	WTCCC69577	0	0	-9	2
0	WTCCC69578	0	0	-9	2
0	WTCCC69579	0	0	-9	2
0	WTCCC69580	0	0	-9	2
0	WTCCC69581	0	0	-9	2
0	WTCCC69582	0	0	-9	2
0	WTCCC69584	0	0	-9	2
0	WTCCC69586	0	0	-9	2
0	WTCCC69587	0	0	-9	2
0	WTCCC69589	0	0	-9	2
0	WTCCC69590	0	0	-9	2
0	WTCCC69591	0	0	-9	2
0	WTCCC69592	0	0	-9	2
0	WTCCC69593	0	0	-9	2
0	WTCCC69594	0	0	-9	2
0	WTCCC69596	0	0	-9	2
0	WTCCC69599	0	0	-9	2
0	WTCCC69600	0	0	-9	2
0	WTCCC69601	0	0	-9	2
0	WTCCC69602	0	0	-9	2
0	WTCCC69603	0	0	-9	2
0	WTCCC69604	0	0	-9	2
0	WTCCC69605	0	0	-9	2
0	WTCCC69606	0	0	-9	2
0	WTCCC69609	0	0	-9	2
0	WTCCC69611	0	0	-9	2
0	WTCCC69612	0	0	-9	2
0	WTCCC69613	0	0	-9	2
0	WTCCC69614	0	0	-9	2
0	WTCCC69615	0	0	-9	2
0	WTCCC69616	0	0	-9	2
0	WTCCC69618	0	0	-9	2
0	WTCCC69621	0	0	-9	2
0	WTCCC69623	0	0	-9	2
0	WTCCC69624	0	0	-9	2
0	WTCCC69625	0	0	-9	2
0	WTCCC69626	0	0	-9	2
0	WTCCC69628	0	0	-9	2
0	WTCCC69629	0	0	-9	2
0	WTCCC69630	0	0	-9	2
0	WTCCC69634	0	0	-9	2
0	WTCCC69635	0	0	-9	2
0	WTCCC69636	0	0	-9	2
0	WTCCC69637	0	0	-9	2
0	WTCCC69638	0	0	-9	2
0	WTCCC69639	0	0	-9	2
0	WTCCC69640	0	0	-9	2
0	WTCCC69641	0	0	-9	2
0	WTCCC69647	0	0	-9	2
0	WTCCC69648	0	0	-9	2
0	WTCCC69649	0	0	-9	2
0	WTCCC69650	0	0	-9	2
0	WTCCC69651	0	0	-9	2
0	WTCCC69652	0	0	-9	2
0	WTCCC69653	0	0	-9	2
0	WTCCC69658	0	0	-9	2
0	WTCCC69659	0	0	-9	2
0	WTCCC69660	0	0	-9	2
0	WTCCC69661	0	0	-9	2
0	WTCCC69662	0	0	-9	2
0	WTCCC69663	0	0	-9	2
0	WTCCC69664	0	0	-9	2
0	WTCCC69665	0	0	-9	2
0	WTCCC69670	0	0	-9	2
0	WTCCC69671	0	0	-9	2
0	WTCCC69672	0	0	-9	2
0	WTCCC69673	0	0	-9	2
0	WTCCC69674	0	0	-9	2
0	WTCCC69675	0	0	-9	2
0	WTCCC69676	0	0	-9	2
0	WTCCC69677	0	0	-9	2
0	WTCCC69679	0	0	-9	2
0	WTCCC69680	0	0	-9	2
0	WTCCC69682	0	0	-9	2
0	WTCCC69683	0	0	-9	2
0	WTCCC69684	0	0	-9	2
0	WTCCC69685	0	0	-9	2
0	WTCCC69686	0	0	-9	2
0	WTCCC69687	0	0	-9	2
0	WTCCC69688	0	0	-9	2
0	WTCCC69689	0	0	-9	2
0	WTCCC69690	0	0	-9	2
0	WTCCC69691	0	0	-9	2
0	WTCCC69692	0	0	-9	2
0	WTCCC69693	0	0	-9	2
0	WTCCC69694	0	0	-9	2
0	WTCCC69695	0	0	-9	2
0	WTCCC69696	0	0	-9	2
0	WTCCC69697	0	0	-9	2
0	WTCCC69698	0	0	-9	2
0	WTCCC69699	0	0	-9	2
0	WTCCC69700	0	0	-9	2
0	WTCCC69701	0	0	-9	2
0	WTCCC69702	0	0	-9	2
0	WTCCC69703	0	0	-9	2
0	WTCCC69704	0	0	-9	2
0	WTCCC69705	0	0	-9	2
0	WTCCC69706	0	0	-9	2
0	WTCCC69707	0	0	-9	2
0	WTCCC69710	0	0	-9	2
0	WTCCC69711	0	0	-9	2
0	WTCCC69712_2	0	0	-9	2
0	WTCCC69713	0	0	-9	2
0	WTCCC69714	0	0	-9	2
0	WTCCC69715	0	0	-9	2
0	WTCCC69716	0	0	-9	2
0	WTCCC69717	0	0	-9	2
0	WTCCC69718	0	0	-9	2
0	WTCCC69719	0	0	-9	2
0	WTCCC69720	0	0	-9	2
0	WTCCC69721	0	0	-9	2
0	WTCCC69722	0	0	-9	2
0	WTCCC69723	0	0	-9	2
0	WTCCC69724	0	0	-9	2
0	WTCCC69725	0	0	-9	2
0	WTCCC69726	0	0	-9	2
0	WTCCC69727	0	0	-9	2
0	WTCCC69728	0	0	-9	2
0	WTCCC69729	0	0	-9	2
0	WTCCC69730	0	0	-9	2
0	WTCCC69731	0	0	-9	2
0	WTCCC69732	0	0	-9	2
0	WTCCC69733	0	0	-9	2
0	WTCCC69734	0	0	-9	2
0	WTCCC69735	0	0	-9	2
0	WTCCC69736	0	0	-9	2
0	WTCCC69737	0	0	-9	2
0	WTCCC69738	0	0	-9	2
0	WTCCC69741	0	0	-9	2
0	WTCCC69742	0	0	-9	2
0	WTCCC69743	0	0	-9	2
0	WTCCC69744	0	0	-9	2
0	WTCCC69745	0	0	-9	2
0	WTCCC69746	0	0	-9	2
0	WTCCC69747	0	0	-9	2
0	WTCCC69748	0	0	-9	2
0	WTCCC69749	0	0	-9	2
0	WTCCC69750	0	0	-9	2
0	WTCCC69753	0	0	-9	2
0	WTCCC69755	0	0	-9	2
0	WTCCC69756	0	0	-9	2
0	WTCCC69757	0	0	-9	2
0	WTCCC69758	0	0	-9	2
0	WTCCC69759	0	0	-9	2
0	WTCCC69761	0	0	-9	2
0	WTCCC69762	0	0	-9	2
0	WTCCC69763	0	0	-9	2
0	WTCCC69764	0	0	-9	2
0	WTCCC69765	0	0	-9	2
0	WTCCC69766	0	0	-9	2
0	WTCCC69767	0	0	-9	2
0	WTCCC69768	0	0	-9	2
0	WTCCC69769	0	0	-9	2
0	WTCCC69770	0	0	-9	2
0	WTCCC69771	0	0	-9	2
0	WTCCC69772	0	0	-9	2
0	WTCCC69773	0	0	-9	2
0	WTCCC69775	0	0	-9	2
0	WTCCC69776	0	0	-9	2
0	WTCCC69777	0	0	-9	2
0	WTCCC69778	0	0	-9	2
0	WTCCC69780	0	0	-9	2
0	WTCCC69781	0	0	-9	2
0	WTCCC69782	0	0	-9	2
0	WTCCC69783	0	0	-9	2
0	WTCCC69784	0	0	-9	2
0	WTCCC69785	0	0	-9	2
0	WTCCC69786	0	0	-9	2
0	WTCCC69787	0	0	-9	2
0	WTCCC69788	0	0	-9	2
0	WTCCC69789	0	0	-9	2
0	WTCCC69790	0	0	-9	2
0	WTCCC69791	0	0	-9	2
0	WTCCC69792	0	0	-9	2
0	WTCCC69793	0	0	-9	2
0	WTCCC69794	0	0	-9	2
0	WTCCC69795	0	0	-9	2
0	WTCCC69796	0	0	-9	2
0	WTCCC69797	0	0	-9	2
0	WTCCC69799	0	0	-9	2
0	WTCCC69800	0	0	-9	2
0	WTCCC69801	0	0	-9	2
0	WTCCC69802	0	0	-9	2
0	WTCCC69803	0	0	-9	2
0	WTCCC69804	0	0	-9	2
0	WTCCC69805	0	0	-9	2
0	WTCCC69806	0	0	-9	2
0	WTCCC69807	0	0	-9	2
0	WTCCC69808	0	0	-9	2
0	WTCCC69809	0	0	-9	2
0	WTCCC69811	0	0	-9	2
0	WTCCC69812	0	0	-9	2
0	WTCCC69813	0	0	-9	2
0	WTCCC69814	0	0	-9	2
0	WTCCC69815	0	0	-9	2
0	WTCCC69816	0	0	-9	2
0	WTCCC69817	0	0	-9	2
0	WTCCC69818	0	0	-9	2
0	WTCCC69819	0	0	-9	2
0	WTCCC69820	0	0	-9	2
0	WTCCC69821	0	0	-9	2
0	WTCCC69823	0	0	-9	2
0	WTCCC69824	0	0	-9	2
0	WTCCC69825	0	0	-9	2
0	WTCCC69826	0	0	-9	2
0	WTCCC69827	0	0	-9	2
0	WTCCC69829	0	0	-9	2
0	WTCCC69830	0	0	-9	2
0	WTCCC69831	0	0	-9	2
0	WTCCC69832	0	0	-9	2
0	WTCCC69833_1	0	0	-9	2
0	WTCCC69835	0	0	-9	2
0	WTCCC69836	0	0	-9	2
0	WTCCC69837	0	0	-9	2
0	WTCCC69838	0	0	-9	2
0	WTCCC69839	0	0	-9	2
0	WTCCC69840	0	0	-9	2
0	WTCCC69841	0	0	-9	2
0	WTCCC69842	0	0	-9	2
0	WTCCC69844	0	0	-9	2
0	WTCCC69845	0	0	-9	2
0	WTCCC69846	0	0	-9	2
0	WTCCC69847	0	0	-9	2
0	WTCCC69848	0	0	-9	2
0	WTCCC69849	0	0	-9	2
0	WTCCC69850	0	0	-9	2
0	WTCCC69851	0	0	-9	2
0	WTCCC69852	0	0	-9	2
0	WTCCC69853	0	0	-9	2
0	WTCCC69854	0	0	-9	2
0	WTCCC69855	0	0	-9	2
0	WTCCC69856	0	0	-9	2
0	WTCCC69857	0	0	-9	2
0	WTCCC69859	0	0	-9	2
0	WTCCC69860	0	0	-9	2
0	WTCCC69861	0	0	-9	2
0	WTCCC69862	0	0	-9	2
0	WTCCC69863	0	0	-9	2
0	WTCCC69864	0	0	-9	2
0	WTCCC69865	0	0	-9	2
0	WTCCC69866	0	0	-9	2
0	WTCCC69867	0	0	-9	2
0	WTCCC69868	0	0	-9	2
0	WTCCC69869	0	0	-9	2
0	WTCCC69870	0	0	-9	2
0	WTCCC69871	0	0	-9	2
0	WTCCC69872	0	0	-9	2
0	WTCCC69873	0	0	-9	2
0	WTCCC69874	0	0	-9	2
0	WTCCC69875	0	0	-9	2
0	WTCCC69876	0	0	-9	2
0	WTCCC69877	0	0	-9	2
0	WTCCC69878	0	0	-9	2
0	WTCCC69879	0	0	-9	2
0	WTCCC69880	0	0	-9	2
0	WTCCC69881	0	0	-9	2
0	WTCCC69882	0	0	-9	2
0	WTCCC69883	0	0	-9	2
0	WTCCC69885	0	0	-9	2
0	WTCCC69886	0	0	-9	2
0	WTCCC69887	0	0	-9	2
0	WTCCC69888	0	0	-9	2
0	WTCCC69889	0	0	-9	2
0	WTCCC69890	0	0	-9	2
0	WTCCC69891	0	0	-9	2
0	WTCCC69892	0	0	-9	2
0	WTCCC69893	0	0	-9	2
0	WTCCC69894	0	0	-9	2
0	WTCCC69895	0	0	-9	2
0	WTCCC69897	0	0	-9	2
0	WTCCC69898	0	0	-9	2
0	WTCCC69899	0	0	-9	2
0	WTCCC69900	0	0	-9	2
0	WTCCC69901	0	0	-9	2
0	WTCCC69902	0	0	-9	2
0	WTCCC69903	0	0	-9	2
0	WTCCC69904	0	0	-9	2
0	WTCCC69905	0	0	-9	2
0	WTCCC69907	0	0	-9	2
0	WTCCC69909	0	0	-9	2
0	WTCCC69910	0	0	-9	2
0	WTCCC69911	0	0	-9	2
0	WTCCC69912	0	0	-9	2
0	WTCCC69914	0	0	-9	2
0	WTCCC69915	0	0	-9	2
0	WTCCC69916	0	0	-9	2
0	WTCCC69917	0	0	-9	2
0	WTCCC69918	0	0	-9	2
0	WTCCC69920	0	0	-9	2
0	WTCCC69922	0	0	-9	2
0	WTCCC69923	0	0	-9	2
0	WTCCC69924	0	0	-9	2
0	WTCCC69925	0	0	-9	2
0	WTCCC69926	0	0	-9	2
0	WTCCC69927	0	0	-9	2
0	WTCCC69928	0	0	-9	2
0	WTCCC69929	0	0	-9	2
0	WTCCC69930	0	0	-9	2
0	WTCCC69931	0	0	-9	2
0	WTCCC69932	0	0	-9	2
0	WTCCC69933	0	0	-9	2
0	WTCCC69934	0	0	-9	2
0	WTCCC69935	0	0	-9	2
0	WTCCC69936	0	0	-9	2
0	WTCCC69938	0	0	-9	2
0	WTCCC69939	0	0	-9	2
0	WTCCC69940	0	0	-9	2
0	WTCCC69941	0	0	-9	2
0	WTCCC69942	0	0	-9	2
0	WTCCC69943	0	0	-9	2
0	WTCCC69944	0	0	-9	2
0	WTCCC69945	0	0	-9	2
0	WTCCC69946	0	0	-9	2
0	WTCCC69947	0	0	-9	2
0	WTCCC69948	0	0	-9	2
0	WTCCC69949	0	0	-9	2
0	WTCCC69950	0	0	-9	2
0	WTCCC69951	0	0	-9	2
0	WTCCC69952	0	0	-9	2
0	WTCCC69953	0	0	-9	2
0	WTCCC69954	0	0	-9	2
0	WTCCC69955	0	0	-9	2
0	WTCCC69956	0	0	-9	2
0	WTCCC69957	0	0	-9	2
0	WTCCC69958	0	0	-9	2
0	WTCCC69959	0	0	-9	2
0	WTCCC69960	0	0	-9	2
0	WTCCC69961	0	0	-9	2
0	WTCCC69962	0	0	-9	2
0	WTCCC69963	0	0	-9	2
0	WTCCC69964	0	0	-9	2
0	WTCCC69965	0	0	-9	2
0	WTCCC69966	0	0	-9	2
0	WTCCC69967	0	0	-9	2
0	WTCCC69968	0	0	-9	2
0	WTCCC69969	0	0	-9	2
0	WTCCC69970	0	0	-9	2
0	WTCCC69971	0	0	-9	2
0	WTCCC69972	0	0	-9	2
0	WTCCC69973	0	0	-9	2
0	WTCCC69974	0	0	-9	2
0	WTCCC69975	0	0	-9	2
0	WTCCC69976	0	0	-9	2
0	WTCCC69978	0	0	-9	2
0	WTCCC69980	0	0	-9	2
0	WTCCC69981	0	0	-9	2
0	WTCCC69982	0	0	-9	2
0	WTCCC69983	0	0	-9	2
0	WTCCC69984	0	0	-9	2
0	WTCCC69985	0	0	-9	2
0	WTCCC69986	0	0	-9	2
0	WTCCC69987	0	0	-9	2
0	WTCCC69988	0	0	-9	2
0	WTCCC69989	0	0	-9	2
0	WTCCC69990	0	0	-9	2
0	WTCCC69991	0	0	-9	2
0	WTCCC69992	0	0	-9	2
0	WTCCC69994	0	0	-9	2
0	WTCCC69995	0	0	-9	2
0	WTCCC69996	0	0	-9	2
0	WTCCC69997	0	0	-9	2
0	WTCCC69998	0	0	-9	2
0	WTCCC69999	0	0	-9	2
0	WTCCC70000	0	0	-9	2
0	WTCCC70001	0	0	-9	2
0	WTCCC70002	0	0	-9	2
0	WTCCC70004	0	0	-9	2
0	WTCCC70005	0	0	-9	2
0	WTCCC70006	0	0	-9	2
0	WTCCC70007	0	0	-9	2
0	WTCCC70009	0	0	-9	2
0	WTCCC70010	0	0	-9	2
0	WTCCC70011	0	0	-9	2
0	WTCCC70013	0	0	-9	2
0	WTCCC70014	0	0	-9	2
0	WTCCC70015	0	0	-9	2
0	WTCCC70017	0	0	-9	2
0	WTCCC70018	0	0	-9	2
0	WTCCC70019	0	0	-9	2
0	WTCCC70020	0	0	-9	2
0	WTCCC70021	0	0	-9	2
0	WTCCC70022	0	0	-9	2
0	WTCCC70023	0	0	-9	2
0	WTCCC70024	0	0	-9	2
0	WTCCC70025	0	0	-9	2
0	WTCCC70026	0	0	-9	2
0	WTCCC70027	0	0	-9	2
0	WTCCC70028	0	0	-9	2
0	WTCCC70029	0	0	-9	2
0	WTCCC70030	0	0	-9	2
0	WTCCC70031	0	0	-9	2
0	WTCCC70032	0	0	-9	2
0	WTCCC70033	0	0	-9	2
0	WTCCC70034	0	0	-9	2
0	WTCCC70035	0	0	-9	2
0	WTCCC70037	0	0	-9	2
0	WTCCC70038	0	0	-9	2
0	WTCCC70039	0	0	-9	2
0	WTCCC70040	0	0	-9	2
0	WTCCC70041	0	0	-9	2
0	WTCCC70042	0	0	-9	2
0	WTCCC70043	0	0	-9	2
0	WTCCC70044	0	0	-9	2
0	WTCCC70045	0	0	-9	2
0	WTCCC70046	0	0	-9	2
0	WTCCC70047	0	0	-9	2
0	WTCCC70048	0	0	-9	2
0	WTCCC70049	0	0	-9	2
0	WTCCC70051	0	0	-9	2
0	WTCCC70052	0	0	-9	2
0	WTCCC70053	0	0	-9	2
0	WTCCC70054	0	0	-9	2
0	WTCCC70055	0	0	-9	2
0	WTCCC70056	0	0	-9	2
0	WTCCC70058	0	0	-9	2
0	WTCCC70059	0	0	-9	2
0	WTCCC70060	0	0	-9	2
0	WTCCC70061	0	0	-9	2
0	WTCCC70062	0	0	-9	2
0	WTCCC70063	0	0	-9	2
0	WTCCC70066	0	0	-9	2
0	WTCCC70067	0	0	-9	2
0	WTCCC70068	0	0	-9	2
0	WTCCC70069	0	0	-9	2
0	WTCCC70070	0	0	-9	2
0	WTCCC70076	0	0	-9	2
0	WTCCC70077	0	0	-9	2
0	WTCCC70078	0	0	-9	2
0	WTCCC70079	0	0	-9	2
0	WTCCC70080	0	0	-9	2
0	WTCCC70082	0	0	-9	2
0	WTCCC70083	0	0	-9	2
0	WTCCC70089	0	0	-9	2
0	WTCCC70090	0	0	-9	2
0	WTCCC70091	0	0	-9	2
0	WTCCC70092	0	0	-9	2
0	WTCCC70093	0	0	-9	2
0	WTCCC70094	0	0	-9	2
0	WTCCC70095	0	0	-9	2
0	WTCCC70099	0	0	-9	2
0	WTCCC70100	0	0	-9	2
0	WTCCC70101	0	0	-9	2
0	WTCCC70102	0	0	-9	2
0	WTCCC70103	0	0	-9	2
0	WTCCC70105	0	0	-9	2
0	WTCCC70111	0	0	-9	2
0	WTCCC70114	0	0	-9	2
0	WTCCC70115	0	0	-9	2
0	WTCCC70116	0	0	-9	2
0	WTCCC70117	0	0	-9	2
0	WTCCC70118	0	0	-9	2
0	WTCCC70123	0	0	-9	2
0	WTCCC70124	0	0	-9	2
0	WTCCC70125	0	0	-9	2
0	WTCCC70126	0	0	-9	2
0	WTCCC70127	0	0	-9	2
0	WTCCC70129	0	0	-9	2
0	WTCCC70130	0	0	-9	2
0	WTCCC70135	0	0	-9	2
0	WTCCC70136	0	0	-9	2
0	WTCCC70137	0	0	-9	2
0	WTCCC70139	0	0	-9	2
0	WTCCC70140	0	0	-9	2
0	WTCCC70141	0	0	-9	2
0	WTCCC70142	0	0	-9	2
0	WTCCC70147	0	0	-9	2
0	WTCCC70149	0	0	-9	2
0	WTCCC70150	0	0	-9	2
0	WTCCC70151	0	0	-9	2
0	WTCCC70152	0	0	-9	2
0	WTCCC70153	0	0	-9	2
0	WTCCC70154	0	0	-9	2
0	WTCCC70159	0	0	-9	2
0	WTCCC70161	0	0	-9	2
0	WTCCC70162	0	0	-9	2
0	WTCCC70163	0	0	-9	2
0	WTCCC70164	0	0	-9	2
0	WTCCC70165	0	0	-9	2
0	WTCCC70166	0	0	-9	2
0	WTCCC70167	0	0	-9	2
0	WTCCC70168	0	0	-9	2
0	WTCCC70169	0	0	-9	2
0	WTCCC70170	0	0	-9	2
0	WTCCC70171	0	0	-9	2
0	WTCCC70172	0	0	-9	2
0	WTCCC70173	0	0	-9	2
0	WTCCC70174	0	0	-9	2
0	WTCCC70175	0	0	-9	2
0	WTCCC70176	0	0	-9	2
0	WTCCC70177	0	0	-9	2
0	WTCCC70178	0	0	-9	2
0	WTCCC70179	0	0	-9	2
0	WTCCC70180	0	0	-9	2
0	WTCCC70181	0	0	-9	2
0	WTCCC70183	0	0	-9	2
0	WTCCC70185	0	0	-9	2
0	WTCCC70186	0	0	-9	2
0	WTCCC70187	0	0	-9	2
0	WTCCC70188	0	0	-9	2
0	WTCCC70189	0	0	-9	2
0	WTCCC70190	0	0	-9	2
0	WTCCC70191	0	0	-9	2
0	WTCCC70192	0	0	-9	2
0	WTCCC70193	0	0	-9	2
0	WTCCC70194	0	0	-9	2
0	WTCCC70197	0	0	-9	2
0	WTCCC70198	0	0	-9	2
0	WTCCC70199	0	0	-9	2
0	WTCCC70200	0	0	-9	2
0	WTCCC70201	0	0	-9	2
0	WTCCC70202	0	0	-9	2
0	WTCCC70203	0	0	-9	2
0	WTCCC70204	0	0	-9	2
0	WTCCC70205	0	0	-9	2
0	WTCCC70206	0	0	-9	2
0	WTCCC70207	0	0	-9	2
0	WTCCC70209	0	0	-9	2
0	WTCCC70210	0	0	-9	2
0	WTCCC70212	0	0	-9	2
0	WTCCC70213	0	0	-9	2
0	WTCCC70214	0	0	-9	2
0	WTCCC70215	0	0	-9	2
0	WTCCC70216	0	0	-9	2
0	WTCCC70217	0	0	-9	2
0	WTCCC70218	0	0	-9	2
0	WTCCC70219	0	0	-9	2
0	WTCCC70220	0	0	-9	2
0	WTCCC70221	0	0	-9	2
0	WTCCC70222	0	0	-9	2
0	WTCCC70223	0	0	-9	2
0	WTCCC70224	0	0	-9	2
0	WTCCC70225	0	0	-9	2
0	WTCCC70226	0	0	-9	2
0	WTCCC70227	0	0	-9	2
0	WTCCC70228	0	0	-9	2
0	WTCCC70230	0	0	-9	2
0	WTCCC70231	0	0	-9	2
0	WTCCC70232	0	0	-9	2
0	WTCCC70233	0	0	-9	2
0	WTCCC70234	0	0	-9	2
0	WTCCC70235	0	0	-9	2
0	WTCCC70236	0	0	-9	2
0	WTCCC70237	0	0	-9	2
0	WTCCC70238	0	0	-9	2
0	WTCCC70239	0	0	-9	2
0	WTCCC70240	0	0	-9	2
0	WTCCC70241	0	0	-9	2
0	WTCCC70242	0	0	-9	2
0	WTCCC70243	0	0	-9	2
0	WTCCC70244	0	0	-9	2
0	WTCCC70245	0	0	-9	2
0	WTCCC70246	0	0	-9	2
0	WTCCC70247	0	0	-9	2
0	WTCCC70249	0	0	-9	2
0	WTCCC70250	0	0	-9	2
0	WTCCC70251	0	0	-9	2
0	WTCCC70252	0	0	-9	2
0	WTCCC70253	0	0	-9	2
0	WTCCC70254	0	0	-9	2
0	WTCCC70255	0	0	-9	2
0	WTCCC70256	0	0	-9	2
0	WTCCC70257	0	0	-9	2
0	WTCCC70258	0	0	-9	2
0	WTCCC70259	0	0	-9	2
0	WTCCC70260	0	0	-9	2
0	WTCCC70261	0	0	-9	2
0	WTCCC70262	0	0	-9	2
0	WTCCC70263	0	0	-9	2
0	WTCCC70264	0	0	-9	2
0	WTCCC70265	0	0	-9	2
0	WTCCC70266	0	0	-9	2
0	WTCCC70267	0	0	-9	2
0	WTCCC70270	0	0	-9	2
0	WTCCC70271	0	0	-9	2
0	WTCCC70272	0	0	-9	2
0	WTCCC70273	0	0	-9	2
0	WTCCC70274	0	0	-9	2
0	WTCCC70275	0	0	-9	2
0	WTCCC70276	0	0	-9	2
0	WTCCC70277	0	0	-9	2
0	WTCCC70278	0	0	-9	2
0	WTCCC70279	0	0	-9	2
0	WTCCC70281	0	0	-9	2
0	WTCCC70282	0	0	-9	2
0	WTCCC70283	0	0	-9	2
0	WTCCC70285	0	0	-9	2
0	WTCCC70286	0	0	-9	2
0	WTCCC70287	0	0	-9	2
0	WTCCC70288	0	0	-9	2
0	WTCCC70289	0	0	-9	2
0	WTCCC70290	0	0	-9	2
0	WTCCC70291	0	0	-9	2
0	WTCCC70293	0	0	-9	2
0	WTCCC70294	0	0	-9	2
0	WTCCC70295	0	0	-9	2
0	WTCCC70296	0	0	-9	2
0	WTCCC70297	0	0	-9	2
0	WTCCC70298	0	0	-9	2
0	WTCCC70299	0	0	-9	2
0	WTCCC70300	0	0	-9	2
0	WTCCC70301	0	0	-9	2
0	WTCCC70302	0	0	-9	2
0	WTCCC70303	0	0	-9	2
0	WTCCC70305	0	0	-9	2
0	WTCCC70306	0	0	-9	2
0	WTCCC70308	0	0	-9	2
0	WTCCC70309	0	0	-9	2
0	WTCCC70310	0	0	-9	2
0	WTCCC70311	0	0	-9	2
0	WTCCC70312	0	0	-9	2
0	WTCCC70313	0	0	-9	2
0	WTCCC70314	0	0	-9	2
0	WTCCC70315	0	0	-9	2
0	WTCCC70316	0	0	-9	2
0	WTCCC70317	0	0	-9	2
0	WTCCC70318	0	0	-9	2
0	WTCCC70319	0	0	-9	2
0	WTCCC70320	0	0	-9	2
0	WTCCC70321	0	0	-9	2
0	WTCCC70322	0	0	-9	2
0	WTCCC70323	0	0	-9	2
0	WTCCC70324	0	0	-9	2
0	WTCCC70325	0	0	-9	2
0	WTCCC70326	0	0	-9	2
0	WTCCC70327	0	0	-9	2
0	WTCCC70328	0	0	-9	2
0	WTCCC70329	0	0	-9	2
0	WTCCC70330	0	0	-9	2
0	WTCCC70331	0	0	-9	2
0	WTCCC70332	0	0	-9	2
0	WTCCC70333	0	0	-9	2
0	WTCCC70334	0	0	-9	2
0	WTCCC70335	0	0	-9	2
0	WTCCC70336	0	0	-9	2
0	WTCCC70337	0	0	-9	2
0	WTCCC70339	0	0	-9	2
0	WTCCC70340	0	0	-9	2
0	WTCCC70341	0	0	-9	2
0	WTCCC70342	0	0	-9	2
0	WTCCC70343	0	0	-9	2
0	WTCCC70344	0	0	-9	2
0	WTCCC70345	0	0	-9	2
0	WTCCC70346	0	0	-9	2
0	WTCCC70347	0	0	-9	2
0	WTCCC70348	0	0	-9	2
0	WTCCC70349	0	0	-9	2
0	WTCCC70350	0	0	-9	2
0	WTCCC70352	0	0	-9	2
0	WTCCC70354	0	0	-9	2
0	WTCCC70355	0	0	-9	2
0	WTCCC70356	0	0	-9	2
0	WTCCC70357	0	0	-9	2
0	WTCCC70358	0	0	-9	2
0	WTCCC70359	0	0	-9	2
0	WTCCC70360	0	0	-9	2
0	WTCCC70361	0	0	-9	2
0	WTCCC70362	0	0	-9	2
0	WTCCC70363	0	0	-9	2
0	WTCCC70364	0	0	-9	2
0	WTCCC70365	0	0	-9	2
0	WTCCC70366	0	0	-9	2
0	WTCCC70367	0	0	-9	2
0	WTCCC70368	0	0	-9	2
0	WTCCC70369	0	0	-9	2
0	WTCCC70370	0	0	-9	2
0	WTCCC70371	0	0	-9	2
0	WTCCC70372	0	0	-9	2
0	WTCCC70373	0	0	-9	2
0	WTCCC70377	0	0	-9	2
0	WTCCC70378	0	0	-9	2
0	WTCCC70379	0	0	-9	2
0	WTCCC70380	0	0	-9	2
0	WTCCC70381	0	0	-9	2
0	WTCCC70382	0	0	-9	2
0	WTCCC70383	0	0	-9	2
0	WTCCC70384	0	0	-9	2
0	WTCCC70385	0	0	-9	2
0	WTCCC70387	0	0	-9	2
0	WTCCC70388	0	0	-9	2
0	WTCCC70389	0	0	-9	2
0	WTCCC70390	0	0	-9	2
0	WTCCC70392	0	0	-9	2
0	WTCCC70393	0	0	-9	2
0	WTCCC70394	0	0	-9	2
0	WTCCC70395	0	0	-9	2
0	WTCCC70397	0	0	-9	2
0	WTCCC70399	0	0	-9	2
0	WTCCC70401	0	0	-9	2
0	WTCCC70402	0	0	-9	2
0	WTCCC70403	0	0	-9	2
0	WTCCC70404	0	0	-9	2
0	WTCCC70405	0	0	-9	2
0	WTCCC70406	0	0	-9	2
0	WTCCC70407	0	0	-9	2
0	WTCCC70408	0	0	-9	2
0	WTCCC70409	0	0	-9	2
0	WTCCC70410	0	0	-9	2
0	WTCCC70411	0	0	-9	2
0	WTCCC70412	0	0	-9	2
0	WTCCC70413	0	0	-9	2
0	WTCCC70414	0	0	-9	2
0	WTCCC70415	0	0	-9	2
0	WTCCC70416	0	0	-9	2
0	WTCCC70417	0	0	-9	2
0	WTCCC70418	0	0	-9	2
0	WTCCC70419	0	0	-9	2
0	WTCCC70420	0	0	-9	2
0	WTCCC70421	0	0	-9	2
0	WTCCC70422	0	0	-9	2
0	WTCCC70423	0	0	-9	2
0	WTCCC70424	0	0	-9	2
0	WTCCC70425	0	0	-9	2
0	WTCCC70426	0	0	-9	2
0	WTCCC70427	0	0	-9	2
0	WTCCC70428	0	0	-9	2
0	WTCCC70429	0	0	-9	2
0	WTCCC70430	0	0	-9	2
0	WTCCC70431	0	0	-9	2
0	WTCCC70432	0	0	-9	2
0	WTCCC70433	0	0	-9	2
0	WTCCC70434	0	0	-9	2
0	WTCCC70435	0	0	-9	2
0	WTCCC70436	0	0	-9	2
0	WTCCC70437	0	0	-9	2
0	WTCCC70438	0	0	-9	2
0	WTCCC70439	0	0	-9	2
0	WTCCC70440	0	0	-9	2
0	WTCCC70441	0	0	-9	2
0	WTCCC70442	0	0	-9	2
0	WTCCC70443	0	0	-9	2
0	WTCCC70444	0	0	-9	2
0	WTCCC70445	0	0	-9	2
0	WTCCC70446	0	0	-9	2
0	WTCCC70447	0	0	-9	2
0	WTCCC70448	0	0	-9	2
0	WTCCC70449	0	0	-9	2
0	WTCCC70451	0	0	-9	2
0	WTCCC70452	0	0	-9	2
0	WTCCC70453	0	0	-9	2
0	WTCCC70454	0	0	-9	2
0	WTCCC70455	0	0	-9	2
0	WTCCC70456	0	0	-9	2
0	WTCCC70458	0	0	-9	2
0	WTCCC70460	0	0	-9	2
0	WTCCC70462	0	0	-9	2
0	WTCCC70463	0	0	-9	2
0	WTCCC70464	0	0	-9	2
0	WTCCC70465	0	0	-9	2
0	WTCCC70466	0	0	-9	2
0	WTCCC70467	0	0	-9	2
0	WTCCC70469	0	0	-9	2
0	WTCCC70470	0	0	-9	2
0	WTCCC70473	0	0	-9	2
0	WTCCC70474	0	0	-9	2
0	WTCCC70475	0	0	-9	2
0	WTCCC70477	0	0	-9	2
0	WTCCC70478	0	0	-9	2
0	WTCCC70479	0	0	-9	2
0	WTCCC70480	0	0	-9	2
0	WTCCC70481	0	0	-9	2
0	WTCCC70483	0	0	-9	2
0	WTCCC70484	0	0	-9	2
0	WTCCC70485	0	0	-9	2
0	WTCCC70486	0	0	-9	2
0	WTCCC70487	0	0	-9	2
0	WTCCC70489	0	0	-9	2
0	WTCCC70490	0	0	-9	2
0	WTCCC70492	0	0	-9	2
0	WTCCC70493	0	0	-9	2
0	WTCCC70495	0	0	-9	2
0	WTCCC70497	0	0	-9	2
0	WTCCC70498	0	0	-9	2
0	WTCCC70499	0	0	-9	2
0	WTCCC70501	0	0	-9	2
0	WTCCC70502	0	0	-9	2
0	WTCCC70504	0	0	-9	2
0	WTCCC70505	0	0	-9	2
0	WTCCC70506	0	0	-9	2
0	WTCCC70507	0	0	-9	2
0	WTCCC70508	0	0	-9	2
0	WTCCC70509	0	0	-9	2
0	WTCCC70510	0	0	-9	2
0	WTCCC70511	0	0	-9	2
0	WTCCC70513	0	0	-9	2
0	WTCCC70514	0	0	-9	2
0	WTCCC70515	0	0	-9	2
0	WTCCC70516	0	0	-9	2
0	WTCCC70517	0	0	-9	2
0	WTCCC70519	0	0	-9	2
0	WTCCC70520	0	0	-9	2
0	WTCCC70521	0	0	-9	2
0	WTCCC70522	0	0	-9	2
0	WTCCC70523	0	0	-9	2
0	WTCCC70525	0	0	-9	2
0	WTCCC70526	0	0	-9	2
0	WTCCC70527	0	0	-9	2
0	WTCCC70528	0	0	-9	2
0	WTCCC70529	0	0	-9	2
0	WTCCC70530	0	0	-9	2
0	WTCCC70531	0	0	-9	2
0	WTCCC70532	0	0	-9	2
0	WTCCC70533	0	0	-9	2
0	WTCCC70535	0	0	-9	2
0	WTCCC70537	0	0	-9	2
0	WTCCC70538	0	0	-9	2
0	WTCCC70539	0	0	-9	2
0	WTCCC70540	0	0	-9	2
0	WTCCC70541	0	0	-9	2
0	WTCCC70542	0	0	-9	2
0	WTCCC70543	0	0	-9	2
0	WTCCC70545	0	0	-9	2
0	WTCCC70546	0	0	-9	2
0	WTCCC70547	0	0	-9	2
0	WTCCC70555	0	0	-9	2
0	WTCCC70557	0	0	-9	2
0	WTCCC70558	0	0	-9	2
0	WTCCC70567	0	0	-9	2
0	WTCCC70569	0	0	-9	2
0	WTCCC70570	0	0	-9	2
0	WTCCC70571	0	0	-9	2
0	WTCCC70580	0	0	-9	2
0	WTCCC70581	0	0	-9	2
0	WTCCC70582	0	0	-9	2
0	WTCCC70583	0	0	-9	2
0	WTCCC70591	0	0	-9	2
0	WTCCC70592	0	0	-9	2
0	WTCCC70593	0	0	-9	2
0	WTCCC70594	0	0	-9	2
0	WTCCC70603	0	0	-9	2
0	WTCCC70604	0	0	-9	2
0	WTCCC70605	0	0	-9	2
0	WTCCC70606	0	0	-9	2
0	WTCCC70615	0	0	-9	2
0	WTCCC70616	0	0	-9	2
0	WTCCC70618	0	0	-9	2
0	WTCCC70628	0	0	-9	2
0	WTCCC70630	0	0	-9	2
0	WTCCC88213	0	0	-9	1
0	WTCCC88218	0	0	-9	1
0	WTCCC88221	0	0	-9	1
0	WTCCC88223	0	0	-9	1
0	WTCCC88225	0	0	-9	1
0	WTCCC88226	0	0	-9	1
0	WTCCC88227	0	0	-9	1
0	WTCCC88230	0	0	-9	1
0	WTCCC88235	0	0	-9	1
0	WTCCC88237	0	0	-9	1
0	WTCCC88238	0	0	-9	1
0	WTCCC88239	0	0	-9	1
0	WTCCC88243	0	0	-9	1
0	WTCCC88244	0	0	-9	1
0	WTCCC88246	0	0	-9	1
0	WTCCC88250	0	0	-9	1
0	WTCCC88252	0	0	-9	1
0	WTCCC88253	0	0	-9	1
0	WTCCC88254	0	0	-9	1
[truncated: 2,890 more rows]
