# Supplementary material for: Fast and accurate exhaustive higher-order epistasis search with BitEpi
Source: Sci Rep. 2021 Aug 5;11:15923. doi: 10.1038/s41598-021-94959-y (PMC8342486; doi:10.1038/s41598-021-94959-y)
Supplement: Supplementary file 2 — Supplementary Information 2. [file 41598_2021_94959_MOESM2_ESM.zip › SupplementaryDataFile/ccCAD.fam]

0	WTCCC63289	0	0	-9	2
0	WTCCC63290	0	0	-9	2
0	WTCCC63291	0	0	-9	2
0	WTCCC63292	0	0	-9	2
0	WTCCC63293	0	0	-9	2
0	WTCCC63294	0	0	-9	2
0	WTCCC63295	0	0	-9	2
0	WTCCC63296	0	0	-9	2
0	WTCCC63297	0	0	-9	2
0	WTCCC63299	0	0	-9	2
0	WTCCC63300	0	0	-9	2
0	WTCCC63301	0	0	-9	2
0	WTCCC63302	0	0	-9	2
0	WTCCC63303	0	0	-9	2
0	WTCCC63304	0	0	-9	2
0	WTCCC63305	0	0	-9	2
0	WTCCC63306	0	0	-9	2
0	WTCCC63307	0	0	-9	2
0	WTCCC63308	0	0	-9	2
0	WTCCC63309	0	0	-9	2
0	WTCCC63310	0	0	-9	2
0	WTCCC63311	0	0	-9	2
0	WTCCC63312	0	0	-9	2
0	WTCCC63313	0	0	-9	2
0	WTCCC63314	0	0	-9	2
0	WTCCC63315	0	0	-9	2
0	WTCCC63316	0	0	-9	2
0	WTCCC63317	0	0	-9	2
0	WTCCC63318	0	0	-9	2
0	WTCCC63319	0	0	-9	2
0	WTCCC63320	0	0	-9	2
0	WTCCC63321	0	0	-9	2
0	WTCCC63322	0	0	-9	2
0	WTCCC63323	0	0	-9	2
0	WTCCC63325	0	0	-9	2
0	WTCCC63326	0	0	-9	2
0	WTCCC63327	0	0	-9	2
0	WTCCC63328	0	0	-9	2
0	WTCCC63329	0	0	-9	2
0	WTCCC63330	0	0	-9	2
0	WTCCC63331	0	0	-9	2
0	WTCCC63332	0	0	-9	2
0	WTCCC63333	0	0	-9	2
0	WTCCC63334	0	0	-9	2
0	WTCCC63335	0	0	-9	2
0	WTCCC63336	0	0	-9	2
0	WTCCC63337	0	0	-9	2
0	WTCCC63338	0	0	-9	2
0	WTCCC63339	0	0	-9	2
0	WTCCC63340	0	0	-9	2
0	WTCCC63341	0	0	-9	2
0	WTCCC63342	0	0	-9	2
0	WTCCC63343	0	0	-9	2
0	WTCCC63344	0	0	-9	2
0	WTCCC63345	0	0	-9	2
0	WTCCC63346	0	0	-9	2
0	WTCCC63348	0	0	-9	2
0	WTCCC63349	0	0	-9	2
0	WTCCC63350	0	0	-9	2
0	WTCCC63351	0	0	-9	2
0	WTCCC63352	0	0	-9	2
0	WTCCC63353	0	0	-9	2
0	WTCCC63354	0	0	-9	2
0	WTCCC63355	0	0	-9	2
0	WTCCC63356	0	0	-9	2
0	WTCCC63357	0	0	-9	2
0	WTCCC63358	0	0	-9	2
0	WTCCC63359	0	0	-9	2
0	WTCCC63360	0	0	-9	2
0	WTCCC63361	0	0	-9	2
0	WTCCC63362	0	0	-9	2
0	WTCCC63363	0	0	-9	2
0	WTCCC63364	0	0	-9	2
0	WTCCC63365	0	0	-9	2
0	WTCCC63366	0	0	-9	2
0	WTCCC63367	0	0	-9	2
0	WTCCC63368	0	0	-9	2
0	WTCCC63369	0	0	-9	2
0	WTCCC63370	0	0	-9	2
0	WTCCC63371	0	0	-9	2
0	WTCCC63372	0	0	-9	2
0	WTCCC63375	0	0	-9	2
0	WTCCC63376	0	0	-9	2
0	WTCCC63377	0	0	-9	2
0	WTCCC63378	0	0	-9	2
0	WTCCC63379	0	0	-9	2
0	WTCCC63380	0	0	-9	2
0	WTCCC63381	0	0	-9	2
0	WTCCC63382	0	0	-9	2
0	WTCCC63383	0	0	-9	2
0	WTCCC63385	0	0	-9	2
0	WTCCC63387	0	0	-9	2
0	WTCCC63388	0	0	-9	2
0	WTCCC63389	0	0	-9	2
0	WTCCC63390	0	0	-9	2
0	WTCCC63391	0	0	-9	2
0	WTCCC63392	0	0	-9	2
0	WTCCC63393	0	0	-9	2
0	WTCCC63394	0	0	-9	2
0	WTCCC63395	0	0	-9	2
0	WTCCC63396	0	0	-9	2
0	WTCCC63397	0	0	-9	2
0	WTCCC63398	0	0	-9	2
0	WTCCC63399	0	0	-9	2
0	WTCCC63400	0	0	-9	2
0	WTCCC63401	0	0	-9	2
0	WTCCC63402	0	0	-9	2
0	WTCCC63403	0	0	-9	2
0	WTCCC63404	0	0	-9	2
0	WTCCC63405	0	0	-9	2
0	WTCCC63406	0	0	-9	2
0	WTCCC63407	0	0	-9	2
0	WTCCC63408	0	0	-9	2
0	WTCCC63409	0	0	-9	2
0	WTCCC63410	0	0	-9	2
0	WTCCC63411	0	0	-9	2
0	WTCCC63412	0	0	-9	2
0	WTCCC63413	0	0	-9	2
0	WTCCC63414	0	0	-9	2
0	WTCCC63415	0	0	-9	2
0	WTCCC63416	0	0	-9	2
0	WTCCC63417	0	0	-9	2
0	WTCCC63418	0	0	-9	2
0	WTCCC63419	0	0	-9	2
0	WTCCC63420	0	0	-9	2
0	WTCCC63421	0	0	-9	2
0	WTCCC63422	0	0	-9	2
0	WTCCC63423	0	0	-9	2
0	WTCCC63424	0	0	-9	2
0	WTCCC63425	0	0	-9	2
0	WTCCC63426	0	0	-9	2
0	WTCCC63429	0	0	-9	2
0	WTCCC63430	0	0	-9	2
0	WTCCC63431	0	0	-9	2
0	WTCCC63436	0	0	-9	2
0	WTCCC63437	0	0	-9	2
0	WTCCC63438	0	0	-9	2
0	WTCCC63440	0	0	-9	2
0	WTCCC63441	0	0	-9	2
0	WTCCC63442	0	0	-9	2
0	WTCCC63443	0	0	-9	2
0	WTCCC63444	0	0	-9	2
0	WTCCC63445	0	0	-9	2
0	WTCCC63448	0	0	-9	2
0	WTCCC63449	0	0	-9	2
0	WTCCC63450	0	0	-9	2
0	WTCCC63452	0	0	-9	2
0	WTCCC63453	0	0	-9	2
0	WTCCC63454	0	0	-9	2
0	WTCCC63455	0	0	-9	2
0	WTCCC63456	0	0	-9	2
0	WTCCC63457	0	0	-9	2
0	WTCCC63458	0	0	-9	2
0	WTCCC63459	0	0	-9	2
0	WTCCC63460	0	0	-9	2
0	WTCCC63461	0	0	-9	2
0	WTCCC63462	0	0	-9	2
0	WTCCC63463	0	0	-9	2
0	WTCCC63464	0	0	-9	2
0	WTCCC63465	0	0	-9	2
0	WTCCC63466	0	0	-9	2
0	WTCCC63468	0	0	-9	2
0	WTCCC63470	0	0	-9	2
0	WTCCC63471	0	0	-9	2
0	WTCCC63472	0	0	-9	2
0	WTCCC63473	0	0	-9	2
0	WTCCC63474	0	0	-9	2
0	WTCCC63475	0	0	-9	2
0	WTCCC63477	0	0	-9	2
0	WTCCC63478	0	0	-9	2
0	WTCCC63479	0	0	-9	2
0	WTCCC63481	0	0	-9	2
0	WTCCC63482	0	0	-9	2
0	WTCCC63484	0	0	-9	2
0	WTCCC63485	0	0	-9	2
0	WTCCC63486	0	0	-9	2
0	WTCCC63487	0	0	-9	2
0	WTCCC63488	0	0	-9	2
0	WTCCC63489	0	0	-9	2
0	WTCCC63490	0	0	-9	2
0	WTCCC63491	0	0	-9	2
0	WTCCC63492	0	0	-9	2
0	WTCCC63493	0	0	-9	2
0	WTCCC63494	0	0	-9	2
0	WTCCC63495	0	0	-9	2
0	WTCCC63496	0	0	-9	2
0	WTCCC63497	0	0	-9	2
0	WTCCC63498	0	0	-9	2
0	WTCCC63499	0	0	-9	2
0	WTCCC63500	0	0	-9	2
0	WTCCC63501	0	0	-9	2
0	WTCCC63502	0	0	-9	2
0	WTCCC63503	0	0	-9	2
0	WTCCC63504	0	0	-9	2
0	WTCCC63505	0	0	-9	2
0	WTCCC63506	0	0	-9	2
0	WTCCC63507	0	0	-9	2
0	WTCCC63508	0	0	-9	2
0	WTCCC63509	0	0	-9	2
0	WTCCC63510	0	0	-9	2
0	WTCCC63511	0	0	-9	2
0	WTCCC63512	0	0	-9	2
0	WTCCC63513	0	0	-9	2
0	WTCCC63514	0	0	-9	2
0	WTCCC63515	0	0	-9	2
0	WTCCC63516	0	0	-9	2
0	WTCCC63517	0	0	-9	2
0	WTCCC63518	0	0	-9	2
0	WTCCC63519	0	0	-9	2
0	WTCCC63520	0	0	-9	2
0	WTCCC63522	0	0	-9	2
0	WTCCC63523	0	0	-9	2
0	WTCCC63524	0	0	-9	2
0	WTCCC63525	0	0	-9	2
0	WTCCC63526	0	0	-9	2
0	WTCCC63527	0	0	-9	2
0	WTCCC63528	0	0	-9	2
0	WTCCC63529	0	0	-9	2
0	WTCCC63530	0	0	-9	2
0	WTCCC63531	0	0	-9	2
0	WTCCC63532	0	0	-9	2
0	WTCCC63535	0	0	-9	2
0	WTCCC63536	0	0	-9	2
0	WTCCC63537	0	0	-9	2
0	WTCCC63538	0	0	-9	2
0	WTCCC63539	0	0	-9	2
0	WTCCC63540	0	0	-9	2
0	WTCCC63541	0	0	-9	2
0	WTCCC63542	0	0	-9	2
0	WTCCC63543	0	0	-9	2
0	WTCCC63544	0	0	-9	2
0	WTCCC63546	0	0	-9	2
0	WTCCC63547	0	0	-9	2
0	WTCCC63548	0	0	-9	2
0	WTCCC63549	0	0	-9	2
0	WTCCC63550	0	0	-9	2
0	WTCCC63551	0	0	-9	2
0	WTCCC63552	0	0	-9	2
0	WTCCC63553	0	0	-9	2
0	WTCCC63554	0	0	-9	2
0	WTCCC63555	0	0	-9	2
0	WTCCC63557	0	0	-9	2
0	WTCCC63558	0	0	-9	2
0	WTCCC63559	0	0	-9	2
0	WTCCC63560	0	0	-9	2
0	WTCCC63561	0	0	-9	2
0	WTCCC63562	0	0	-9	2
0	WTCCC63563	0	0	-9	2
0	WTCCC63564	0	0	-9	2
0	WTCCC63565	0	0	-9	2
0	WTCCC63566	0	0	-9	2
0	WTCCC63567	0	0	-9	2
0	WTCCC63568	0	0	-9	2
0	WTCCC63570	0	0	-9	2
0	WTCCC63571	0	0	-9	2
0	WTCCC63572	0	0	-9	2
0	WTCCC63573	0	0	-9	2
0	WTCCC63574	0	0	-9	2
0	WTCCC63575	0	0	-9	2
0	WTCCC63577	0	0	-9	2
0	WTCCC63578	0	0	-9	2
0	WTCCC63579	0	0	-9	2
0	WTCCC63580	0	0	-9	2
0	WTCCC63581	0	0	-9	2
0	WTCCC63582	0	0	-9	2
0	WTCCC63583	0	0	-9	2
0	WTCCC63584	0	0	-9	2
0	WTCCC63585	0	0	-9	2
0	WTCCC63586	0	0	-9	2
0	WTCCC63587	0	0	-9	2
0	WTCCC63588	0	0	-9	2
0	WTCCC63589	0	0	-9	2
0	WTCCC63590	0	0	-9	2
0	WTCCC63591	0	0	-9	2
0	WTCCC63592	0	0	-9	2
0	WTCCC63593	0	0	-9	2
0	WTCCC63594	0	0	-9	2
0	WTCCC63595	0	0	-9	2
0	WTCCC63596	0	0	-9	2
0	WTCCC63597	0	0	-9	2
0	WTCCC63598	0	0	-9	2
0	WTCCC63599	0	0	-9	2
0	WTCCC63600	0	0	-9	2
0	WTCCC63601	0	0	-9	2
0	WTCCC63602	0	0	-9	2
0	WTCCC63603	0	0	-9	2
0	WTCCC63604	0	0	-9	2
0	WTCCC63605	0	0	-9	2
0	WTCCC63606	0	0	-9	2
0	WTCCC63607	0	0	-9	2
0	WTCCC63608	0	0	-9	2
0	WTCCC63609	0	0	-9	2
0	WTCCC63610	0	0	-9	2
0	WTCCC63611	0	0	-9	2
0	WTCCC63612	0	0	-9	2
0	WTCCC63613	0	0	-9	2
0	WTCCC63614	0	0	-9	2
0	WTCCC63615	0	0	-9	2
0	WTCCC63616	0	0	-9	2
0	WTCCC63617	0	0	-9	2
0	WTCCC63618	0	0	-9	2
0	WTCCC63619	0	0	-9	2
0	WTCCC63620	0	0	-9	2
0	WTCCC63621	0	0	-9	2
0	WTCCC63622	0	0	-9	2
0	WTCCC63623	0	0	-9	2
0	WTCCC63625	0	0	-9	2
0	WTCCC63626	0	0	-9	2
0	WTCCC63627	0	0	-9	2
0	WTCCC63628	0	0	-9	2
0	WTCCC63629	0	0	-9	2
0	WTCCC63630	0	0	-9	2
0	WTCCC63631	0	0	-9	2
0	WTCCC63632	0	0	-9	2
0	WTCCC63633	0	0	-9	2
0	WTCCC63634	0	0	-9	2
0	WTCCC63635	0	0	-9	2
0	WTCCC63636	0	0	-9	2
0	WTCCC63637	0	0	-9	2
0	WTCCC63638	0	0	-9	2
0	WTCCC63639	0	0	-9	2
0	WTCCC63640	0	0	-9	2
0	WTCCC63641	0	0	-9	2
0	WTCCC63642	0	0	-9	2
0	WTCCC63643	0	0	-9	2
0	WTCCC63644	0	0	-9	2
0	WTCCC63645	0	0	-9	2
0	WTCCC63646	0	0	-9	2
0	WTCCC63647	0	0	-9	2
0	WTCCC63648	0	0	-9	2
0	WTCCC63649	0	0	-9	2
0	WTCCC63650	0	0	-9	2
0	WTCCC63651	0	0	-9	2
0	WTCCC63652	0	0	-9	2
0	WTCCC63653	0	0	-9	2
0	WTCCC63655	0	0	-9	2
0	WTCCC63656	0	0	-9	2
0	WTCCC63657	0	0	-9	2
0	WTCCC63658	0	0	-9	2
0	WTCCC63659	0	0	-9	2
0	WTCCC63660	0	0	-9	2
0	WTCCC63661	0	0	-9	2
0	WTCCC63662	0	0	-9	2
0	WTCCC63663	0	0	-9	2
0	WTCCC63664	0	0	-9	2
0	WTCCC63665	0	0	-9	2
0	WTCCC63666	0	0	-9	2
0	WTCCC63667	0	0	-9	2
0	WTCCC63668	0	0	-9	2
0	WTCCC63669	0	0	-9	2
0	WTCCC63670	0	0	-9	2
0	WTCCC63671	0	0	-9	2
0	WTCCC63673	0	0	-9	2
0	WTCCC63674	0	0	-9	2
0	WTCCC63675	0	0	-9	2
0	WTCCC63676	0	0	-9	2
0	WTCCC63677	0	0	-9	2
0	WTCCC63678	0	0	-9	2
0	WTCCC63679	0	0	-9	2
0	WTCCC63680	0	0	-9	2
0	WTCCC63681	0	0	-9	2
0	WTCCC63682	0	0	-9	2
0	WTCCC63683	0	0	-9	2
0	WTCCC63684	0	0	-9	2
0	WTCCC63687	0	0	-9	2
0	WTCCC63688	0	0	-9	2
0	WTCCC63689	0	0	-9	2
0	WTCCC63690	0	0	-9	2
0	WTCCC63691	0	0	-9	2
0	WTCCC63692	0	0	-9	2
0	WTCCC63693	0	0	-9	2
0	WTCCC63694	0	0	-9	2
0	WTCCC63695	0	0	-9	2
0	WTCCC63696	0	0	-9	2
0	WTCCC63697	0	0	-9	2
0	WTCCC63698	0	0	-9	2
0	WTCCC63700	0	0	-9	2
0	WTCCC63701	0	0	-9	2
0	WTCCC63702	0	0	-9	2
0	WTCCC63703	0	0	-9	2
0	WTCCC63704	0	0	-9	2
0	WTCCC63705	0	0	-9	2
0	WTCCC63706	0	0	-9	2
0	WTCCC63707	0	0	-9	2
0	WTCCC63708	0	0	-9	2
0	WTCCC63709	0	0	-9	2
0	WTCCC63710	0	0	-9	2
0	WTCCC63711	0	0	-9	2
0	WTCCC63712	0	0	-9	2
0	WTCCC63713	0	0	-9	2
0	WTCCC63714	0	0	-9	2
0	WTCCC63715	0	0	-9	2
0	WTCCC63716	0	0	-9	2
0	WTCCC63717	0	0	-9	2
0	WTCCC63718	0	0	-9	2
0	WTCCC63719	0	0	-9	2
0	WTCCC63720	0	0	-9	2
0	WTCCC63721	0	0	-9	2
0	WTCCC63723	0	0	-9	2
0	WTCCC63724	0	0	-9	2
0	WTCCC63725	0	0	-9	2
0	WTCCC63726	0	0	-9	2
0	WTCCC63727	0	0	-9	2
0	WTCCC63728	0	0	-9	2
0	WTCCC63729	0	0	-9	2
0	WTCCC63730	0	0	-9	2
0	WTCCC63731	0	0	-9	2
0	WTCCC63732	0	0	-9	2
0	WTCCC63733	0	0	-9	2
0	WTCCC63734	0	0	-9	2
0	WTCCC63736	0	0	-9	2
0	WTCCC63737	0	0	-9	2
0	WTCCC63738	0	0	-9	2
0	WTCCC63739	0	0	-9	2
0	WTCCC63740	0	0	-9	2
0	WTCCC63741	0	0	-9	2
0	WTCCC63742	0	0	-9	2
0	WTCCC63743	0	0	-9	2
0	WTCCC63746	0	0	-9	2
0	WTCCC63747	0	0	-9	2
0	WTCCC63751	0	0	-9	2
0	WTCCC63752	0	0	-9	2
0	WTCCC63753	0	0	-9	2
0	WTCCC63756	0	0	-9	2
0	WTCCC63758	0	0	-9	2
0	WTCCC63760	0	0	-9	2
0	WTCCC63762	0	0	-9	2
0	WTCCC63763	0	0	-9	2
0	WTCCC63765	0	0	-9	2
0	WTCCC63766	0	0	-9	2
0	WTCCC63769	0	0	-9	2
0	WTCCC63771	0	0	-9	2
0	WTCCC63772	0	0	-9	2
0	WTCCC63773	0	0	-9	2
0	WTCCC63774	0	0	-9	2
0	WTCCC63775	0	0	-9	2
0	WTCCC63776	0	0	-9	2
0	WTCCC63777	0	0	-9	2
0	WTCCC63778	0	0	-9	2
0	WTCCC63779	0	0	-9	2
0	WTCCC63780	0	0	-9	2
0	WTCCC63781	0	0	-9	2
0	WTCCC63782	0	0	-9	2
0	WTCCC63783	0	0	-9	2
0	WTCCC63784	0	0	-9	2
0	WTCCC63785	0	0	-9	2
0	WTCCC63786	0	0	-9	2
0	WTCCC63787	0	0	-9	2
0	WTCCC63789	0	0	-9	2
0	WTCCC63790	0	0	-9	2
0	WTCCC63791	0	0	-9	2
0	WTCCC63792	0	0	-9	2
0	WTCCC63794	0	0	-9	2
0	WTCCC63795	0	0	-9	2
0	WTCCC63796	0	0	-9	2
0	WTCCC63797	0	0	-9	2
0	WTCCC63798	0	0	-9	2
0	WTCCC63799	0	0	-9	2
0	WTCCC63800	0	0	-9	2
0	WTCCC63802	0	0	-9	2
0	WTCCC63804	0	0	-9	2
0	WTCCC63806	0	0	-9	2
0	WTCCC63807	0	0	-9	2
0	WTCCC63808	0	0	-9	2
0	WTCCC63809	0	0	-9	2
0	WTCCC63811	0	0	-9	2
0	WTCCC63812	0	0	-9	2
0	WTCCC63815	0	0	-9	2
0	WTCCC63816	0	0	-9	2
0	WTCCC63817	0	0	-9	2
0	WTCCC63818	0	0	-9	2
0	WTCCC63819	0	0	-9	2
0	WTCCC63820	0	0	-9	2
0	WTCCC63822	0	0	-9	2
0	WTCCC63823	0	0	-9	2
0	WTCCC63824	0	0	-9	2
0	WTCCC63825	0	0	-9	2
0	WTCCC63826	0	0	-9	2
0	WTCCC63827	0	0	-9	2
0	WTCCC63828	0	0	-9	2
0	WTCCC63830	0	0	-9	2
0	WTCCC63831	0	0	-9	2
0	WTCCC63832	0	0	-9	2
0	WTCCC63833	0	0	-9	2
0	WTCCC63834	0	0	-9	2
0	WTCCC63837	0	0	-9	2
0	WTCCC63838	0	0	-9	2
0	WTCCC63839	0	0	-9	2
0	WTCCC63840	0	0	-9	2
0	WTCCC63841	0	0	-9	2
0	WTCCC63842	0	0	-9	2
0	WTCCC63843	0	0	-9	2
0	WTCCC63844	0	0	-9	2
0	WTCCC63845	0	0	-9	2
0	WTCCC63846	0	0	-9	2
0	WTCCC63847	0	0	-9	2
0	WTCCC63848	0	0	-9	2
0	WTCCC63849	0	0	-9	2
0	WTCCC63850	0	0	-9	2
0	WTCCC63851	0	0	-9	2
0	WTCCC63852	0	0	-9	2
0	WTCCC63854	0	0	-9	2
0	WTCCC63855	0	0	-9	2
0	WTCCC63856	0	0	-9	2
0	WTCCC63857	0	0	-9	2
0	WTCCC63858	0	0	-9	2
0	WTCCC63859	0	0	-9	2
0	WTCCC63860	0	0	-9	2
0	WTCCC63861	0	0	-9	2
0	WTCCC63862	0	0	-9	2
0	WTCCC63863	0	0	-9	2
0	WTCCC63865	0	0	-9	2
0	WTCCC63866	0	0	-9	2
0	WTCCC63867	0	0	-9	2
0	WTCCC63868	0	0	-9	2
0	WTCCC63869	0	0	-9	2
0	WTCCC63870	0	0	-9	2
0	WTCCC63871	0	0	-9	2
0	WTCCC63872	0	0	-9	2
0	WTCCC63873	0	0	-9	2
0	WTCCC63874	0	0	-9	2
0	WTCCC63875	0	0	-9	2
0	WTCCC63876	0	0	-9	2
0	WTCCC63877	0	0	-9	2
0	WTCCC63879	0	0	-9	2
0	WTCCC63881	0	0	-9	2
0	WTCCC63882	0	0	-9	2
0	WTCCC63883	0	0	-9	2
0	WTCCC63885	0	0	-9	2
0	WTCCC63886	0	0	-9	2
0	WTCCC63887	0	0	-9	2
0	WTCCC63889	0	0	-9	2
0	WTCCC63890	0	0	-9	2
0	WTCCC63891	0	0	-9	2
0	WTCCC63892	0	0	-9	2
0	WTCCC63893	0	0	-9	2
0	WTCCC63894	0	0	-9	2
0	WTCCC63895	0	0	-9	2
0	WTCCC63897	0	0	-9	2
0	WTCCC63898	0	0	-9	2
0	WTCCC63899	0	0	-9	2
0	WTCCC63900	0	0	-9	2
0	WTCCC63901	0	0	-9	2
0	WTCCC63902	0	0	-9	2
0	WTCCC63904	0	0	-9	2
0	WTCCC63905	0	0	-9	2
0	WTCCC63906	0	0	-9	2
0	WTCCC63907	0	0	-9	2
0	WTCCC63910	0	0	-9	2
0	WTCCC63911	0	0	-9	2
0	WTCCC63912	0	0	-9	2
0	WTCCC63913	0	0	-9	2
0	WTCCC63914	0	0	-9	2
0	WTCCC63915	0	0	-9	2
0	WTCCC63916	0	0	-9	2
0	WTCCC63917	0	0	-9	2
0	WTCCC63918	0	0	-9	2
0	WTCCC63919	0	0	-9	2
0	WTCCC63920	0	0	-9	2
0	WTCCC63922	0	0	-9	2
0	WTCCC63923	0	0	-9	2
0	WTCCC63924	0	0	-9	2
0	WTCCC63925	0	0	-9	2
0	WTCCC63926	0	0	-9	2
0	WTCCC63927	0	0	-9	2
0	WTCCC63928	0	0	-9	2
0	WTCCC63931	0	0	-9	2
0	WTCCC63932	0	0	-9	2
0	WTCCC63934	0	0	-9	2
0	WTCCC63936	0	0	-9	2
0	WTCCC63937	0	0	-9	2
0	WTCCC63938	0	0	-9	2
0	WTCCC63940	0	0	-9	2
0	WTCCC63941	0	0	-9	2
0	WTCCC63942	0	0	-9	2
0	WTCCC63943	0	0	-9	2
0	WTCCC63944	0	0	-9	2
0	WTCCC63945	0	0	-9	2
0	WTCCC63946	0	0	-9	2
0	WTCCC63947	0	0	-9	2
0	WTCCC63948	0	0	-9	2
0	WTCCC63949	0	0	-9	2
0	WTCCC63950	0	0	-9	2
0	WTCCC63951	0	0	-9	2
0	WTCCC63952	0	0	-9	2
0	WTCCC63954	0	0	-9	2
0	WTCCC63955	0	0	-9	2
0	WTCCC63956	0	0	-9	2
0	WTCCC63957	0	0	-9	2
0	WTCCC63958	0	0	-9	2
0	WTCCC63959	0	0	-9	2
0	WTCCC63961	0	0	-9	2
0	WTCCC63962	0	0	-9	2
0	WTCCC63963	0	0	-9	2
0	WTCCC63964	0	0	-9	2
0	WTCCC63965	0	0	-9	2
0	WTCCC63966	0	0	-9	2
0	WTCCC63967	0	0	-9	2
0	WTCCC63968	0	0	-9	2
0	WTCCC63969	0	0	-9	2
0	WTCCC63970	0	0	-9	2
0	WTCCC63971	0	0	-9	2
0	WTCCC63972	0	0	-9	2
0	WTCCC63973	0	0	-9	2
0	WTCCC63974	0	0	-9	2
0	WTCCC63975	0	0	-9	2
0	WTCCC63976	0	0	-9	2
0	WTCCC63977	0	0	-9	2
0	WTCCC63979	0	0	-9	2
0	WTCCC63980	0	0	-9	2
0	WTCCC63982	0	0	-9	2
0	WTCCC63983	0	0	-9	2
0	WTCCC63985	0	0	-9	2
0	WTCCC63986	0	0	-9	2
0	WTCCC63987	0	0	-9	2
0	WTCCC63988	0	0	-9	2
0	WTCCC63989	0	0	-9	2
0	WTCCC63990	0	0	-9	2
0	WTCCC63991	0	0	-9	2
0	WTCCC63992	0	0	-9	2
0	WTCCC63993	0	0	-9	2
0	WTCCC63994	0	0	-9	2
0	WTCCC63995	0	0	-9	2
0	WTCCC63996	0	0	-9	2
0	WTCCC63997	0	0	-9	2
0	WTCCC63998	0	0	-9	2
0	WTCCC63999	0	0	-9	2
0	WTCCC64000	0	0	-9	2
0	WTCCC64001	0	0	-9	2
0	WTCCC64002	0	0	-9	2
0	WTCCC64003	0	0	-9	2
0	WTCCC64006	0	0	-9	2
0	WTCCC64007	0	0	-9	2
0	WTCCC64008	0	0	-9	2
0	WTCCC64009	0	0	-9	2
0	WTCCC64010	0	0	-9	2
0	WTCCC64011	0	0	-9	2
0	WTCCC64012	0	0	-9	2
0	WTCCC64013	0	0	-9	2
0	WTCCC64014	0	0	-9	2
0	WTCCC64015	0	0	-9	2
0	WTCCC64016	0	0	-9	2
0	WTCCC64019	0	0	-9	2
0	WTCCC64020	0	0	-9	2
0	WTCCC64021	0	0	-9	2
0	WTCCC64022	0	0	-9	2
0	WTCCC64023	0	0	-9	2
0	WTCCC64024	0	0	-9	2
0	WTCCC64025	0	0	-9	2
0	WTCCC64026	0	0	-9	2
0	WTCCC64027	0	0	-9	2
0	WTCCC64029	0	0	-9	2
0	WTCCC64030	0	0	-9	2
0	WTCCC64031	0	0	-9	2
0	WTCCC64032	0	0	-9	2
0	WTCCC64033	0	0	-9	2
0	WTCCC64034	0	0	-9	2
0	WTCCC64035	0	0	-9	2
0	WTCCC64036	0	0	-9	2
0	WTCCC64037	0	0	-9	2
0	WTCCC64038	0	0	-9	2
0	WTCCC64039	0	0	-9	2
0	WTCCC64041	0	0	-9	2
0	WTCCC64042	0	0	-9	2
0	WTCCC64043	0	0	-9	2
0	WTCCC64044	0	0	-9	2
0	WTCCC64045	0	0	-9	2
0	WTCCC64046	0	0	-9	2
0	WTCCC64047	0	0	-9	2
0	WTCCC64048	0	0	-9	2
0	WTCCC64049	0	0	-9	2
0	WTCCC64050	0	0	-9	2
0	WTCCC64051	0	0	-9	2
0	WTCCC64052	0	0	-9	2
0	WTCCC64053	0	0	-9	2
0	WTCCC64054	0	0	-9	2
0	WTCCC64055	0	0	-9	2
0	WTCCC64057	0	0	-9	2
0	WTCCC64058	0	0	-9	2
0	WTCCC64059	0	0	-9	2
0	WTCCC64060	0	0	-9	2
0	WTCCC64061	0	0	-9	2
0	WTCCC64062	0	0	-9	2
0	WTCCC64063	0	0	-9	2
0	WTCCC64064	0	0	-9	2
0	WTCCC64065	0	0	-9	2
0	WTCCC64066	0	0	-9	2
0	WTCCC64067	0	0	-9	2
0	WTCCC64068	0	0	-9	2
0	WTCCC64069	0	0	-9	2
0	WTCCC64070	0	0	-9	2
0	WTCCC64071	0	0	-9	2
0	WTCCC64072	0	0	-9	2
0	WTCCC64073	0	0	-9	2
0	WTCCC64074	0	0	-9	2
0	WTCCC64075	0	0	-9	2
0	WTCCC64076	0	0	-9	2
0	WTCCC64077	0	0	-9	2
0	WTCCC64078	0	0	-9	2
0	WTCCC64079	0	0	-9	2
0	WTCCC64080	0	0	-9	2
0	WTCCC64081	0	0	-9	2
0	WTCCC64082	0	0	-9	2
0	WTCCC64083	0	0	-9	2
0	WTCCC64084	0	0	-9	2
0	WTCCC64085	0	0	-9	2
0	WTCCC64086	0	0	-9	2
0	WTCCC64087	0	0	-9	2
0	WTCCC64089	0	0	-9	2
0	WTCCC64090	0	0	-9	2
0	WTCCC64092	0	0	-9	2
0	WTCCC64093	0	0	-9	2
0	WTCCC64094	0	0	-9	2
0	WTCCC64095	0	0	-9	2
0	WTCCC64096	0	0	-9	2
0	WTCCC64097	0	0	-9	2
0	WTCCC64098	0	0	-9	2
0	WTCCC64099	0	0	-9	2
0	WTCCC64100	0	0	-9	2
0	WTCCC64101	0	0	-9	2
0	WTCCC64102	0	0	-9	2
0	WTCCC64103	0	0	-9	2
0	WTCCC64104	0	0	-9	2
0	WTCCC64106	0	0	-9	2
0	WTCCC64111	0	0	-9	2
0	WTCCC64114	0	0	-9	2
0	WTCCC64115	0	0	-9	2
0	WTCCC64116	0	0	-9	2
0	WTCCC64118	0	0	-9	2
0	WTCCC64119	0	0	-9	2
0	WTCCC64120	0	0	-9	2
0	WTCCC64121	0	0	-9	2
0	WTCCC64122	0	0	-9	2
0	WTCCC64123	0	0	-9	2
0	WTCCC64126	0	0	-9	2
0	WTCCC64127	0	0	-9	2
0	WTCCC64128	0	0	-9	2
0	WTCCC64129	0	0	-9	2
0	WTCCC64130	0	0	-9	2
0	WTCCC64131	0	0	-9	2
0	WTCCC64132	0	0	-9	2
0	WTCCC64133	0	0	-9	2
0	WTCCC64134	0	0	-9	2
0	WTCCC64135	0	0	-9	2
0	WTCCC64136	0	0	-9	2
0	WTCCC64137	0	0	-9	2
0	WTCCC64138	0	0	-9	2
0	WTCCC64139	0	0	-9	2
0	WTCCC64140	0	0	-9	2
0	WTCCC64141	0	0	-9	2
0	WTCCC64142	0	0	-9	2
0	WTCCC64143	0	0	-9	2
0	WTCCC64144	0	0	-9	2
0	WTCCC64145	0	0	-9	2
0	WTCCC64146	0	0	-9	2
0	WTCCC64147	0	0	-9	2
0	WTCCC64148	0	0	-9	2
0	WTCCC64149	0	0	-9	2
0	WTCCC64150	0	0	-9	2
0	WTCCC64151	0	0	-9	2
0	WTCCC64153	0	0	-9	2
0	WTCCC64155	0	0	-9	2
0	WTCCC64156	0	0	-9	2
0	WTCCC64157	0	0	-9	2
0	WTCCC64158	0	0	-9	2
0	WTCCC64159	0	0	-9	2
0	WTCCC64160	0	0	-9	2
0	WTCCC64161	0	0	-9	2
0	WTCCC64162	0	0	-9	2
0	WTCCC64163	0	0	-9	2
0	WTCCC64166	0	0	-9	2
0	WTCCC64167	0	0	-9	2
0	WTCCC64168	0	0	-9	2
0	WTCCC64169	0	0	-9	2
0	WTCCC64170	0	0	-9	2
0	WTCCC64171	0	0	-9	2
0	WTCCC64172	0	0	-9	2
0	WTCCC64173	0	0	-9	2
0	WTCCC64174	0	0	-9	2
0	WTCCC64175	0	0	-9	2
0	WTCCC64176	0	0	-9	2
0	WTCCC64178	0	0	-9	2
0	WTCCC64179	0	0	-9	2
0	WTCCC64180	0	0	-9	2
0	WTCCC64181	0	0	-9	2
0	WTCCC64182	0	0	-9	2
0	WTCCC64183	0	0	-9	2
0	WTCCC64184	0	0	-9	2
0	WTCCC64185	0	0	-9	2
0	WTCCC64186	0	0	-9	2
0	WTCCC64187	0	0	-9	2
0	WTCCC64188	0	0	-9	2
0	WTCCC64189	0	0	-9	2
0	WTCCC64190	0	0	-9	2
0	WTCCC64191	0	0	-9	2
0	WTCCC64192	0	0	-9	2
0	WTCCC64193	0	0	-9	2
0	WTCCC64194	0	0	-9	2
0	WTCCC64195	0	0	-9	2
0	WTCCC64196	0	0	-9	2
0	WTCCC64197	0	0	-9	2
0	WTCCC64198	0	0	-9	2
0	WTCCC64199	0	0	-9	2
0	WTCCC64201	0	0	-9	2
0	WTCCC64202	0	0	-9	2
0	WTCCC64203	0	0	-9	2
0	WTCCC64205	0	0	-9	2
0	WTCCC64207	0	0	-9	2
0	WTCCC64208	0	0	-9	2
0	WTCCC64211	0	0	-9	2
0	WTCCC64213	0	0	-9	2
0	WTCCC64214	0	0	-9	2
0	WTCCC64216	0	0	-9	2
0	WTCCC64217	0	0	-9	2
0	WTCCC64218	0	0	-9	2
0	WTCCC64219	0	0	-9	2
0	WTCCC64220	0	0	-9	2
0	WTCCC64221	0	0	-9	2
0	WTCCC64222	0	0	-9	2
0	WTCCC64223	0	0	-9	2
0	WTCCC64226	0	0	-9	2
0	WTCCC64227	0	0	-9	2
0	WTCCC64228	0	0	-9	2
0	WTCCC64229	0	0	-9	2
0	WTCCC64230	0	0	-9	2
0	WTCCC64231	0	0	-9	2
0	WTCCC64232	0	0	-9	2
0	WTCCC64233	0	0	-9	2
0	WTCCC64234	0	0	-9	2
0	WTCCC64236	0	0	-9	2
0	WTCCC64240	0	0	-9	2
0	WTCCC64242	0	0	-9	2
0	WTCCC64247	0	0	-9	2
0	WTCCC64250	0	0	-9	2
0	WTCCC64251	0	0	-9	2
0	WTCCC64252	0	0	-9	2
0	WTCCC64253	0	0	-9	2
0	WTCCC64255	0	0	-9	2
0	WTCCC64256	0	0	-9	2
0	WTCCC64258	0	0	-9	2
0	WTCCC64259	0	0	-9	2
0	WTCCC64260	0	0	-9	2
0	WTCCC64262	0	0	-9	2
0	WTCCC64263	0	0	-9	2
0	WTCCC64264	0	0	-9	2
0	WTCCC64265	0	0	-9	2
0	WTCCC64266	0	0	-9	2
0	WTCCC64268	0	0	-9	2
0	WTCCC64270	0	0	-9	2
0	WTCCC64272	0	0	-9	2
0	WTCCC64273	0	0	-9	2
0	WTCCC64275	0	0	-9	2
0	WTCCC64276	0	0	-9	2
0	WTCCC64277	0	0	-9	2
0	WTCCC64279	0	0	-9	2
0	WTCCC64280	0	0	-9	2
0	WTCCC64281	0	0	-9	2
0	WTCCC64282	0	0	-9	2
0	WTCCC64284	0	0	-9	2
0	WTCCC64285	0	0	-9	2
0	WTCCC64287	0	0	-9	2
0	WTCCC64288	0	0	-9	2
0	WTCCC64289	0	0	-9	2
0	WTCCC64291	0	0	-9	2
0	WTCCC64292	0	0	-9	2
0	WTCCC64294	0	0	-9	2
0	WTCCC64295	0	0	-9	2
0	WTCCC64296	0	0	-9	2
0	WTCCC64297	0	0	-9	2
0	WTCCC64298	0	0	-9	2
0	WTCCC64300	0	0	-9	2
0	WTCCC64301	0	0	-9	2
0	WTCCC64302	0	0	-9	2
0	WTCCC64303	0	0	-9	2
0	WTCCC64305	0	0	-9	2
0	WTCCC64306	0	0	-9	2
0	WTCCC64308	0	0	-9	2
0	WTCCC64310	0	0	-9	2
0	WTCCC64311	0	0	-9	2
0	WTCCC64312	0	0	-9	2
0	WTCCC64313	0	0	-9	2
0	WTCCC64314	0	0	-9	2
0	WTCCC64315	0	0	-9	2
0	WTCCC64318	0	0	-9	2
0	WTCCC64319	0	0	-9	2
0	WTCCC64320	0	0	-9	2
0	WTCCC64321	0	0	-9	2
0	WTCCC64322	0	0	-9	2
0	WTCCC64323	0	0	-9	2
0	WTCCC64324	0	0	-9	2
0	WTCCC64325	0	0	-9	2
0	WTCCC64326	0	0	-9	2
0	WTCCC64327	0	0	-9	2
0	WTCCC64329	0	0	-9	2
0	WTCCC64330	0	0	-9	2
0	WTCCC64331	0	0	-9	2
0	WTCCC64332	0	0	-9	2
0	WTCCC64333	0	0	-9	2
0	WTCCC64334	0	0	-9	2
0	WTCCC64335	0	0	-9	2
0	WTCCC64336	0	0	-9	2
0	WTCCC64338	0	0	-9	2
0	WTCCC64339	0	0	-9	2
0	WTCCC64340	0	0	-9	2
0	WTCCC64341	0	0	-9	2
0	WTCCC64342	0	0	-9	2
0	WTCCC64343	0	0	-9	2
0	WTCCC64345	0	0	-9	2
0	WTCCC64346	0	0	-9	2
0	WTCCC64347	0	0	-9	2
0	WTCCC64348	0	0	-9	2
0	WTCCC64349	0	0	-9	2
0	WTCCC64350	0	0	-9	2
0	WTCCC64351	0	0	-9	2
0	WTCCC64352	0	0	-9	2
0	WTCCC64354	0	0	-9	2
0	WTCCC64356	0	0	-9	2
0	WTCCC64357	0	0	-9	2
0	WTCCC64358	0	0	-9	2
0	WTCCC64363	0	0	-9	2
0	WTCCC64364	0	0	-9	2
0	WTCCC64365	0	0	-9	2
0	WTCCC64366	0	0	-9	2
0	WTCCC64367	0	0	-9	2
0	WTCCC64368	0	0	-9	2
0	WTCCC64369	0	0	-9	2
0	WTCCC64370	0	0	-9	2
0	WTCCC64372	0	0	-9	2
0	WTCCC64373	0	0	-9	2
0	WTCCC64374	0	0	-9	2
0	WTCCC64375	0	0	-9	2
0	WTCCC64376	0	0	-9	2
0	WTCCC64377	0	0	-9	2
0	WTCCC64380	0	0	-9	2
0	WTCCC64381	0	0	-9	2
0	WTCCC64382	0	0	-9	2
0	WTCCC64383	0	0	-9	2
0	WTCCC64384	0	0	-9	2
0	WTCCC64385	0	0	-9	2
0	WTCCC64386	0	0	-9	2
0	WTCCC64387	0	0	-9	2
0	WTCCC64388	0	0	-9	2
0	WTCCC64390	0	0	-9	2
0	WTCCC64391	0	0	-9	2
0	WTCCC64392	0	0	-9	2
0	WTCCC64393	0	0	-9	2
0	WTCCC64394	0	0	-9	2
0	WTCCC64395	0	0	-9	2
0	WTCCC64396	0	0	-9	2
0	WTCCC64397	0	0	-9	2
0	WTCCC64399	0	0	-9	2
0	WTCCC64400	0	0	-9	2
0	WTCCC64401	0	0	-9	2
0	WTCCC64402	0	0	-9	2
0	WTCCC64403	0	0	-9	2
0	WTCCC64404	0	0	-9	2
0	WTCCC64405	0	0	-9	2
0	WTCCC64406	0	0	-9	2
0	WTCCC64407	0	0	-9	2
0	WTCCC64408	0	0	-9	2
0	WTCCC64410	0	0	-9	2
0	WTCCC64411	0	0	-9	2
0	WTCCC64412	0	0	-9	2
0	WTCCC64413	0	0	-9	2
0	WTCCC64414	0	0	-9	2
0	WTCCC64417	0	0	-9	2
0	WTCCC64418	0	0	-9	2
0	WTCCC64419	0	0	-9	2
0	WTCCC64420	0	0	-9	2
0	WTCCC64421	0	0	-9	2
0	WTCCC64422	0	0	-9	2
0	WTCCC64423	0	0	-9	2
0	WTCCC64424	0	0	-9	2
0	WTCCC64425	0	0	-9	2
0	WTCCC64426	0	0	-9	2
0	WTCCC64427	0	0	-9	2
0	WTCCC64428	0	0	-9	2
0	WTCCC64429	0	0	-9	2
0	WTCCC64430	0	0	-9	2
0	WTCCC64431	0	0	-9	2
0	WTCCC64432	0	0	-9	2
0	WTCCC64433	0	0	-9	2
0	WTCCC64434	0	0	-9	2
0	WTCCC64435	0	0	-9	2
0	WTCCC64436	0	0	-9	2
0	WTCCC64437	0	0	-9	2
0	WTCCC64438	0	0	-9	2
0	WTCCC64439	0	0	-9	2
0	WTCCC64441	0	0	-9	2
0	WTCCC64442	0	0	-9	2
0	WTCCC64443	0	0	-9	2
0	WTCCC64444	0	0	-9	2
0	WTCCC64445	0	0	-9	2
0	WTCCC64446	0	0	-9	2
0	WTCCC64447	0	0	-9	2
0	WTCCC64448	0	0	-9	2
0	WTCCC64449	0	0	-9	2
0	WTCCC64450	0	0	-9	2
0	WTCCC64451	0	0	-9	2
0	WTCCC64452	0	0	-9	2
0	WTCCC64453	0	0	-9	2
0	WTCCC64454	0	0	-9	2
0	WTCCC64456	0	0	-9	2
0	WTCCC64457	0	0	-9	2
0	WTCCC64459	0	0	-9	2
0	WTCCC64460	0	0	-9	2
0	WTCCC64461	0	0	-9	2
0	WTCCC64462	0	0	-9	2
0	WTCCC64464	0	0	-9	2
0	WTCCC64465	0	0	-9	2
0	WTCCC64467	0	0	-9	2
0	WTCCC64469	0	0	-9	2
0	WTCCC64470	0	0	-9	2
0	WTCCC64471	0	0	-9	2
0	WTCCC64472	0	0	-9	2
0	WTCCC64474	0	0	-9	2
0	WTCCC64475	0	0	-9	2
0	WTCCC64476	0	0	-9	2
0	WTCCC64477	0	0	-9	2
0	WTCCC64478	0	0	-9	2
0	WTCCC64483	0	0	-9	2
0	WTCCC64484	0	0	-9	2
0	WTCCC64485	0	0	-9	2
0	WTCCC64486	0	0	-9	2
0	WTCCC64487	0	0	-9	2
0	WTCCC66061	0	0	-9	1
0	WTCCC66062	0	0	-9	1
0	WTCCC66063	0	0	-9	1
0	WTCCC66064	0	0	-9	1
0	WTCCC66065	0	0	-9	1
0	WTCCC66066	0	0	-9	1
0	WTCCC66067	0	0	-9	1
0	WTCCC66068	0	0	-9	1
0	WTCCC66069	0	0	-9	1
0	WTCCC66070	0	0	-9	1
0	WTCCC66071	0	0	-9	1
0	WTCCC66073	0	0	-9	1
0	WTCCC66074	0	0	-9	1
0	WTCCC66075	0	0	-9	1
0	WTCCC66076	0	0	-9	1
0	WTCCC66077	0	0	-9	1
0	WTCCC66078	0	0	-9	1
0	WTCCC66079	0	0	-9	1
0	WTCCC66080	0	0	-9	1
0	WTCCC66081	0	0	-9	1
0	WTCCC66082	0	0	-9	1
0	WTCCC66083	0	0	-9	1
0	WTCCC66085	0	0	-9	1
0	WTCCC66086	0	0	-9	1
0	WTCCC66087	0	0	-9	1
0	WTCCC66088	0	0	-9	1
0	WTCCC66089	0	0	-9	1
0	WTCCC66090	0	0	-9	1
0	WTCCC66091	0	0	-9	1
0	WTCCC66092	0	0	-9	1
0	WTCCC66093	0	0	-9	1
0	WTCCC66095	0	0	-9	1
0	WTCCC66097	0	0	-9	1
0	WTCCC66098	0	0	-9	1
0	WTCCC66099	0	0	-9	1
0	WTCCC66100	0	0	-9	1
0	WTCCC66101	0	0	-9	1
0	WTCCC66102	0	0	-9	1
0	WTCCC66103	0	0	-9	1
0	WTCCC66104	0	0	-9	1
0	WTCCC66105	0	0	-9	1
0	WTCCC66106	0	0	-9	1
0	WTCCC66107	0	0	-9	1
0	WTCCC66109	0	0	-9	1
0	WTCCC66110	0	0	-9	1
0	WTCCC66111	0	0	-9	1
0	WTCCC66112	0	0	-9	1
0	WTCCC66113	0	0	-9	1
0	WTCCC66114	0	0	-9	1
0	WTCCC66115	0	0	-9	1
0	WTCCC66116	0	0	-9	1
0	WTCCC66117	0	0	-9	1
0	WTCCC66118	0	0	-9	1
0	WTCCC66119	0	0	-9	1
0	WTCCC66121	0	0	-9	1
0	WTCCC66122	0	0	-9	1
0	WTCCC66123	0	0	-9	1
0	WTCCC66124	0	0	-9	1
0	WTCCC66125	0	0	-9	1
0	WTCCC66126	0	0	-9	1
0	WTCCC66127	0	0	-9	1
0	WTCCC66128	0	0	-9	1
0	WTCCC66129	0	0	-9	1
0	WTCCC66130	0	0	-9	1
0	WTCCC66131	0	0	-9	1
0	WTCCC66133	0	0	-9	1
0	WTCCC66134	0	0	-9	1
0	WTCCC66135	0	0	-9	1
0	WTCCC66136	0	0	-9	1
0	WTCCC66137	0	0	-9	1
0	WTCCC66138	0	0	-9	1
0	WTCCC66140	0	0	-9	1
0	WTCCC66141	0	0	-9	1
0	WTCCC66142	0	0	-9	1
0	WTCCC66143	0	0	-9	1
0	WTCCC66145	0	0	-9	1
0	WTCCC66146	0	0	-9	1
0	WTCCC66147	0	0	-9	1
0	WTCCC66148	0	0	-9	1
0	WTCCC66149	0	0	-9	1
0	WTCCC66150	0	0	-9	1
0	WTCCC66151	0	0	-9	1
0	WTCCC66152	0	0	-9	1
0	WTCCC66153	0	0	-9	1
0	WTCCC66154	0	0	-9	1
0	WTCCC66155	0	0	-9	1
0	WTCCC66157	0	0	-9	1
0	WTCCC66158	0	0	-9	1
0	WTCCC66159	0	0	-9	1
0	WTCCC66160	0	0	-9	1
0	WTCCC66161	0	0	-9	1
0	WTCCC66162	0	0	-9	1
0	WTCCC66163	0	0	-9	1
0	WTCCC66164	0	0	-9	1
0	WTCCC66165	0	0	-9	1
0	WTCCC66166	0	0	-9	1
0	WTCCC66167	0	0	-9	1
0	WTCCC66169	0	0	-9	1
0	WTCCC66170	0	0	-9	1
0	WTCCC66171	0	0	-9	1
0	WTCCC66172	0	0	-9	1
0	WTCCC66173	0	0	-9	1
0	WTCCC66174	0	0	-9	1
0	WTCCC66175	0	0	-9	1
0	WTCCC66176	0	0	-9	1
0	WTCCC66177	0	0	-9	1
0	WTCCC66178	0	0	-9	1
0	WTCCC66179	0	0	-9	1
0	WTCCC66181	0	0	-9	1
0	WTCCC66182	0	0	-9	1
0	WTCCC66184	0	0	-9	1
0	WTCCC66185	0	0	-9	1
0	WTCCC66186	0	0	-9	1
0	WTCCC66187	0	0	-9	1
0	WTCCC66188	0	0	-9	1
0	WTCCC66189	0	0	-9	1
0	WTCCC66190	0	0	-9	1
0	WTCCC66191	0	0	-9	1
0	WTCCC66193	0	0	-9	1
0	WTCCC66194	0	0	-9	1
0	WTCCC66196	0	0	-9	1
0	WTCCC66197	0	0	-9	1
0	WTCCC66198	0	0	-9	1
0	WTCCC66199	0	0	-9	1
0	WTCCC66200	0	0	-9	1
0	WTCCC66201	0	0	-9	1
0	WTCCC66202	0	0	-9	1
0	WTCCC66205	0	0	-9	1
0	WTCCC66206	0	0	-9	1
0	WTCCC66208	0	0	-9	1
0	WTCCC66209	0	0	-9	1
0	WTCCC66210	0	0	-9	1
0	WTCCC66211	0	0	-9	1
0	WTCCC66212	0	0	-9	1
0	WTCCC66213	0	0	-9	1
0	WTCCC66214	0	0	-9	1
0	WTCCC66215	0	0	-9	1
0	WTCCC66217	0	0	-9	1
0	WTCCC66218	0	0	-9	1
0	WTCCC66220	0	0	-9	1
0	WTCCC66221	0	0	-9	1
0	WTCCC66222	0	0	-9	1
0	WTCCC66223	0	0	-9	1
0	WTCCC66224	0	0	-9	1
0	WTCCC66225	0	0	-9	1
0	WTCCC66226	0	0	-9	1
0	WTCCC66227	0	0	-9	1
0	WTCCC66229	0	0	-9	1
0	WTCCC66230	0	0	-9	1
0	WTCCC66231	0	0	-9	1
0	WTCCC66232	0	0	-9	1
0	WTCCC66233	0	0	-9	1
0	WTCCC66234	0	0	-9	1
0	WTCCC66235	0	0	-9	1
0	WTCCC66236	0	0	-9	1
0	WTCCC66237	0	0	-9	1
0	WTCCC66238	0	0	-9	1
0	WTCCC66239	0	0	-9	1
0	WTCCC66241	0	0	-9	1
0	WTCCC66242	0	0	-9	1
0	WTCCC66243	0	0	-9	1
0	WTCCC66244	0	0	-9	1
0	WTCCC66245	0	0	-9	1
0	WTCCC66247	0	0	-9	1
0	WTCCC66248	0	0	-9	1
0	WTCCC66249	0	0	-9	1
0	WTCCC66250	0	0	-9	1
0	WTCCC66251	0	0	-9	1
0	WTCCC66253	0	0	-9	1
0	WTCCC66254	0	0	-9	1
0	WTCCC66255	0	0	-9	1
0	WTCCC66256	0	0	-9	1
0	WTCCC66257	0	0	-9	1
0	WTCCC66258	0	0	-9	1
0	WTCCC66259	0	0	-9	1
0	WTCCC66260	0	0	-9	1
0	WTCCC66261	0	0	-9	1
0	WTCCC66262	0	0	-9	1
0	WTCCC66263	0	0	-9	1
0	WTCCC66265	0	0	-9	1
0	WTCCC66266	0	0	-9	1
0	WTCCC66267	0	0	-9	1
0	WTCCC66268	0	0	-9	1
0	WTCCC66269	0	0	-9	1
0	WTCCC66270	0	0	-9	1
0	WTCCC66271	0	0	-9	1
0	WTCCC66272	0	0	-9	1
0	WTCCC66273	0	0	-9	1
0	WTCCC66275	0	0	-9	1
0	WTCCC66277	0	0	-9	1
0	WTCCC66278	0	0	-9	1
0	WTCCC66279	0	0	-9	1
0	WTCCC66280	0	0	-9	1
0	WTCCC66281	0	0	-9	1
0	WTCCC66282	0	0	-9	1
0	WTCCC66284	0	0	-9	1
0	WTCCC66285	0	0	-9	1
0	WTCCC66286	0	0	-9	1
0	WTCCC66287	0	0	-9	1
0	WTCCC66289	0	0	-9	1
0	WTCCC66290	0	0	-9	1
0	WTCCC66291	0	0	-9	1
0	WTCCC66292	0	0	-9	1
0	WTCCC66293	0	0	-9	1
0	WTCCC66294	0	0	-9	1
0	WTCCC66295	0	0	-9	1
0	WTCCC66296	0	0	-9	1
0	WTCCC66297	0	0	-9	1
0	WTCCC66298	0	0	-9	1
0	WTCCC66299	0	0	-9	1
0	WTCCC66301	0	0	-9	1
0	WTCCC66302	0	0	-9	1
0	WTCCC66303	0	0	-9	1
0	WTCCC66304	0	0	-9	1
0	WTCCC66305	0	0	-9	1
0	WTCCC66306	0	0	-9	1
0	WTCCC66307	0	0	-9	1
0	WTCCC66308	0	0	-9	1
0	WTCCC66309	0	0	-9	1
0	WTCCC66310	0	0	-9	1
0	WTCCC66311	0	0	-9	1
0	WTCCC66313	0	0	-9	1
0	WTCCC66314	0	0	-9	1
0	WTCCC66315	0	0	-9	1
0	WTCCC66316	0	0	-9	1
0	WTCCC66317	0	0	-9	1
0	WTCCC66318	0	0	-9	1
0	WTCCC66319	0	0	-9	1
0	WTCCC66320	0	0	-9	1
0	WTCCC66321	0	0	-9	1
0	WTCCC66322	0	0	-9	1
0	WTCCC66323	0	0	-9	1
0	WTCCC66325	0	0	-9	1
0	WTCCC66326	0	0	-9	1
0	WTCCC66327	0	0	-9	1
0	WTCCC66328	0	0	-9	1
0	WTCCC66329	0	0	-9	1
0	WTCCC66330	0	0	-9	1
0	WTCCC66331	0	0	-9	1
0	WTCCC66332	0	0	-9	1
0	WTCCC66333	0	0	-9	1
0	WTCCC66334	0	0	-9	1
0	WTCCC66335	0	0	-9	1
0	WTCCC66337	0	0	-9	1
0	WTCCC66338	0	0	-9	1
0	WTCCC66339	0	0	-9	1
0	WTCCC66340	0	0	-9	1
0	WTCCC66341	0	0	-9	1
0	WTCCC66342	0	0	-9	1
0	WTCCC66343	0	0	-9	1
0	WTCCC66345	0	0	-9	1
0	WTCCC66346	0	0	-9	1
0	WTCCC66347	0	0	-9	1
0	WTCCC66349	0	0	-9	1
0	WTCCC66351	0	0	-9	1
0	WTCCC66352	0	0	-9	1
0	WTCCC66353	0	0	-9	1
0	WTCCC66354	0	0	-9	1
0	WTCCC66356	0	0	-9	1
0	WTCCC66359	0	0	-9	1
0	WTCCC66361	0	0	-9	1
0	WTCCC66362	0	0	-9	1
0	WTCCC66363	0	0	-9	1
0	WTCCC66364	0	0	-9	1
0	WTCCC66365	0	0	-9	1
0	WTCCC66366	0	0	-9	1
0	WTCCC66369	0	0	-9	1
0	WTCCC66370	0	0	-9	1
0	WTCCC66371	0	0	-9	1
0	WTCCC66374	0	0	-9	1
0	WTCCC66375	0	0	-9	1
0	WTCCC66376	0	0	-9	1
0	WTCCC66377	0	0	-9	1
0	WTCCC66378	0	0	-9	1
0	WTCCC66382	0	0	-9	1
0	WTCCC66383	0	0	-9	1
0	WTCCC66385	0	0	-9	1
0	WTCCC66386	0	0	-9	1
0	WTCCC66388	0	0	-9	1
0	WTCCC66389	0	0	-9	1
0	WTCCC66390	0	0	-9	1
0	WTCCC66391	0	0	-9	1
0	WTCCC66392	0	0	-9	1
0	WTCCC66393	0	0	-9	1
0	WTCCC66394	0	0	-9	1
0	WTCCC66397	0	0	-9	1
0	WTCCC66398	0	0	-9	1
0	WTCCC66399	0	0	-9	1
0	WTCCC66400	0	0	-9	1
0	WTCCC66401	0	0	-9	1
0	WTCCC66402	0	0	-9	1
0	WTCCC66403	0	0	-9	1
0	WTCCC66404	0	0	-9	1
0	WTCCC66406	0	0	-9	1
0	WTCCC66407	0	0	-9	1
0	WTCCC66408	0	0	-9	1
0	WTCCC66409	0	0	-9	1
0	WTCCC66410	0	0	-9	1
0	WTCCC66411	0	0	-9	1
0	WTCCC66413	0	0	-9	1
0	WTCCC66414	0	0	-9	1
0	WTCCC66415	0	0	-9	1
0	WTCCC66416	0	0	-9	1
0	WTCCC66417	0	0	-9	1
0	WTCCC66418	0	0	-9	1
0	WTCCC66419	0	0	-9	1
0	WTCCC66421	0	0	-9	1
0	WTCCC66422	0	0	-9	1
0	WTCCC66423	0	0	-9	1
0	WTCCC66424	0	0	-9	1
0	WTCCC66425	0	0	-9	1
0	WTCCC66427	0	0	-9	1
0	WTCCC66430	0	0	-9	1
0	WTCCC66431	0	0	-9	1
0	WTCCC66432	0	0	-9	1
0	WTCCC66433	0	0	-9	1
0	WTCCC66434	0	0	-9	1
0	WTCCC66435	0	0	-9	1
0	WTCCC66436	0	0	-9	1
0	WTCCC66438	0	0	-9	1
0	WTCCC66439	0	0	-9	1
0	WTCCC66440	0	0	-9	1
0	WTCCC66441	0	0	-9	1
0	WTCCC66443	0	0	-9	1
0	WTCCC66444	0	0	-9	1
0	WTCCC66445	0	0	-9	1
0	WTCCC66447	0	0	-9	1
0	WTCCC66448	0	0	-9	1
0	WTCCC66450	0	0	-9	1
0	WTCCC66451	0	0	-9	1
0	WTCCC66453	0	0	-9	1
0	WTCCC66454	0	0	-9	1
0	WTCCC66455	0	0	-9	1
0	WTCCC66456	0	0	-9	1
0	WTCCC66460	0	0	-9	1
0	WTCCC66462	0	0	-9	1
0	WTCCC66464	0	0	-9	1
0	WTCCC66466	0	0	-9	1
0	WTCCC66467	0	0	-9	1
0	WTCCC66468	0	0	-9	1
0	WTCCC66469	0	0	-9	1
0	WTCCC66470	0	0	-9	1
0	WTCCC66471	0	0	-9	1
0	WTCCC66472	0	0	-9	1
0	WTCCC66473	0	0	-9	1
0	WTCCC66474	0	0	-9	1
0	WTCCC66475	0	0	-9	1
0	WTCCC66478	0	0	-9	1
0	WTCCC66479	0	0	-9	1
0	WTCCC66480	0	0	-9	1
0	WTCCC66481	0	0	-9	1
0	WTCCC66482	0	0	-9	1
0	WTCCC66484	0	0	-9	1
0	WTCCC66486	0	0	-9	1
0	WTCCC66487	0	0	-9	1
0	WTCCC66488	0	0	-9	1
0	WTCCC66490	0	0	-9	1
0	WTCCC66491	0	0	-9	1
0	WTCCC66492	0	0	-9	1
0	WTCCC66493	0	0	-9	1
0	WTCCC66494	0	0	-9	1
0	WTCCC66495	0	0	-9	1
0	WTCCC66496	0	0	-9	1
0	WTCCC66498	0	0	-9	1
0	WTCCC66499	0	0	-9	1
0	WTCCC66502	0	0	-9	1
0	WTCCC66503	0	0	-9	1
0	WTCCC66504	0	0	-9	1
0	WTCCC66506	0	0	-9	1
0	WTCCC66507	0	0	-9	1
0	WTCCC66508	0	0	-9	1
0	WTCCC66510	0	0	-9	1
0	WTCCC66512	0	0	-9	1
0	WTCCC66513	0	0	-9	1
0	WTCCC66514	0	0	-9	1
0	WTCCC66515	0	0	-9	1
0	WTCCC66517	0	0	-9	1
0	WTCCC66527	0	0	-9	1
0	WTCCC66529	0	0	-9	1
0	WTCCC66530	0	0	-9	1
0	WTCCC66531	0	0	-9	1
0	WTCCC66532	0	0	-9	1
0	WTCCC66535	0	0	-9	1
0	WTCCC66537	0	0	-9	1
0	WTCCC66538	0	0	-9	1
0	WTCCC66539	0	0	-9	1
0	WTCCC66540	0	0	-9	1
0	WTCCC66541	0	0	-9	1
0	WTCCC66542	0	0	-9	1
0	WTCCC66543	0	0	-9	1
0	WTCCC66544	0	0	-9	1
0	WTCCC66545	0	0	-9	1
0	WTCCC66547	0	0	-9	1
0	WTCCC66549	0	0	-9	1
0	WTCCC66550	0	0	-9	1
0	WTCCC66551	0	0	-9	1
0	WTCCC66552	0	0	-9	1
0	WTCCC66553	0	0	-9	1
0	WTCCC66554	0	0	-9	1
0	WTCCC66556	0	0	-9	1
0	WTCCC66558	0	0	-9	1
0	WTCCC66559	0	0	-9	1
0	WTCCC66564	0	0	-9	1
0	WTCCC66565	0	0	-9	1
0	WTCCC66566	0	0	-9	1
0	WTCCC66568	0	0	-9	1
0	WTCCC66569	0	0	-9	1
0	WTCCC66570	0	0	-9	1
0	WTCCC66571	0	0	-9	1
0	WTCCC66573	0	0	-9	1
0	WTCCC66574	0	0	-9	1
0	WTCCC66575	0	0	-9	1
0	WTCCC66576	0	0	-9	1
0	WTCCC66577	0	0	-9	1
0	WTCCC66580	0	0	-9	1
0	WTCCC66581	0	0	-9	1
0	WTCCC66583	0	0	-9	1
0	WTCCC66584	0	0	-9	1
0	WTCCC66585	0	0	-9	1
0	WTCCC66586	0	0	-9	1
0	WTCCC66589	0	0	-9	1
0	WTCCC66590	0	0	-9	1
0	WTCCC66591	0	0	-9	1
0	WTCCC66592	0	0	-9	1
0	WTCCC66593	0	0	-9	1
0	WTCCC66594	0	0	-9	1
0	WTCCC66596	0	0	-9	1
0	WTCCC66597	0	0	-9	1
0	WTCCC66598	0	0	-9	1
0	WTCCC66599	0	0	-9	1
0	WTCCC66600	0	0	-9	1
0	WTCCC66602	0	0	-9	1
0	WTCCC66603	0	0	-9	1
0	WTCCC66604	0	0	-9	1
0	WTCCC66605	0	0	-9	1
0	WTCCC66607	0	0	-9	1
0	WTCCC66608	0	0	-9	1
0	WTCCC66609	0	0	-9	1
0	WTCCC66610	0	0	-9	1
0	WTCCC66611	0	0	-9	1
0	WTCCC66612	0	0	-9	1
0	WTCCC66613	0	0	-9	1
0	WTCCC66614	0	0	-9	1
0	WTCCC66617	0	0	-9	1
0	WTCCC66618	0	0	-9	1
0	WTCCC66620	0	0	-9	1
0	WTCCC66621	0	0	-9	1
0	WTCCC66622	0	0	-9	1
0	WTCCC66624	0	0	-9	1
0	WTCCC66625	0	0	-9	1
0	WTCCC66626	0	0	-9	1
0	WTCCC66628	0	0	-9	1
0	WTCCC66629	0	0	-9	1
0	WTCCC66631	0	0	-9	1
0	WTCCC66632	0	0	-9	1
0	WTCCC66634	0	0	-9	1
0	WTCCC66635	0	0	-9	1
0	WTCCC66636	0	0	-9	1
0	WTCCC66637	0	0	-9	1
0	WTCCC66638	0	0	-9	1
0	WTCCC66639	0	0	-9	1
0	WTCCC66640	0	0	-9	1
0	WTCCC66642	0	0	-9	1
0	WTCCC66644	0	0	-9	1
0	WTCCC66645	0	0	-9	1
0	WTCCC66646	0	0	-9	1
0	WTCCC66647	0	0	-9	1
0	WTCCC66648	0	0	-9	1
0	WTCCC66649	0	0	-9	1
0	WTCCC66650	0	0	-9	1
0	WTCCC66651	0	0	-9	1
0	WTCCC66653	0	0	-9	1
0	WTCCC66655	0	0	-9	1
0	WTCCC66656	0	0	-9	1
0	WTCCC66657	0	0	-9	1
0	WTCCC66658	0	0	-9	1
0	WTCCC66659	0	0	-9	1
0	WTCCC66660	0	0	-9	1
0	WTCCC66662	0	0	-9	1
0	WTCCC66663	0	0	-9	1
0	WTCCC66664	0	0	-9	1
0	WTCCC66665	0	0	-9	1
0	WTCCC66666	0	0	-9	1
0	WTCCC66668	0	0	-9	1
0	WTCCC66669	0	0	-9	1
0	WTCCC66670	0	0	-9	1
0	WTCCC66671	0	0	-9	1
0	WTCCC66672	0	0	-9	1
0	WTCCC66673	0	0	-9	1
0	WTCCC66674	0	0	-9	1
0	WTCCC66676	0	0	-9	1
0	WTCCC66677	0	0	-9	1
0	WTCCC66679	0	0	-9	1
0	WTCCC66680	0	0	-9	1
0	WTCCC66681	0	0	-9	1
0	WTCCC66682	0	0	-9	1
0	WTCCC66683	0	0	-9	1
0	WTCCC66684	0	0	-9	1
0	WTCCC66687	0	0	-9	1
0	WTCCC66688	0	0	-9	1
0	WTCCC66690	0	0	-9	1
0	WTCCC66691	0	0	-9	1
0	WTCCC66692	0	0	-9	1
0	WTCCC66693	0	0	-9	1
0	WTCCC66694	0	0	-9	1
0	WTCCC66695	0	0	-9	1
0	WTCCC66697	0	0	-9	1
0	WTCCC66698	0	0	-9	1
0	WTCCC66699	0	0	-9	1
0	WTCCC66700	0	0	-9	1
0	WTCCC66701	0	0	-9	1
0	WTCCC66702	0	0	-9	1
0	WTCCC66703	0	0	-9	1
0	WTCCC66704	0	0	-9	1
0	WTCCC66705	0	0	-9	1
0	WTCCC66706	0	0	-9	1
0	WTCCC66707	0	0	-9	1
0	WTCCC66709	0	0	-9	1
0	WTCCC66710	0	0	-9	1
0	WTCCC66711	0	0	-9	1
0	WTCCC66712_1	0	0	-9	1
0	WTCCC66713	0	0	-9	1
0	WTCCC66714	0	0	-9	1
0	WTCCC66715	0	0	-9	1
0	WTCCC66716	0	0	-9	1
0	WTCCC66717	0	0	-9	1
0	WTCCC66718	0	0	-9	1
0	WTCCC66719	0	0	-9	1
0	WTCCC66721	0	0	-9	1
0	WTCCC66722	0	0	-9	1
0	WTCCC66723	0	0	-9	1
0	WTCCC66724	0	0	-9	1
0	WTCCC66725	0	0	-9	1
0	WTCCC66726	0	0	-9	1
0	WTCCC66727	0	0	-9	1
0	WTCCC66728	0	0	-9	1
0	WTCCC66729	0	0	-9	1
0	WTCCC66730	0	0	-9	1
0	WTCCC66731	0	0	-9	1
0	WTCCC66733	0	0	-9	1
0	WTCCC66735	0	0	-9	1
0	WTCCC66737	0	0	-9	1
0	WTCCC66738	0	0	-9	1
0	WTCCC66739	0	0	-9	1
0	WTCCC66740	0	0	-9	1
0	WTCCC66741	0	0	-9	1
0	WTCCC66742	0	0	-9	1
0	WTCCC66743	0	0	-9	1
0	WTCCC66745	0	0	-9	1
0	WTCCC66746	0	0	-9	1
0	WTCCC66747	0	0	-9	1
0	WTCCC66748	0	0	-9	1
0	WTCCC66749	0	0	-9	1
0	WTCCC66750	0	0	-9	1
0	WTCCC66751	0	0	-9	1
0	WTCCC66752	0	0	-9	1
0	WTCCC66753	0	0	-9	1
0	WTCCC66754	0	0	-9	1
0	WTCCC66755	0	0	-9	1
0	WTCCC66757	0	0	-9	1
0	WTCCC66758	0	0	-9	1
0	WTCCC66760	0	0	-9	1
0	WTCCC66761	0	0	-9	1
0	WTCCC66762	0	0	-9	1
0	WTCCC66763	0	0	-9	1
0	WTCCC66764	0	0	-9	1
0	WTCCC66766	0	0	-9	1
0	WTCCC66767	0	0	-9	1
0	WTCCC66769	0	0	-9	1
0	WTCCC66770	0	0	-9	1
0	WTCCC66771	0	0	-9	1
0	WTCCC66772	0	0	-9	1
0	WTCCC66773	0	0	-9	1
0	WTCCC66774	0	0	-9	1
0	WTCCC66775	0	0	-9	1
0	WTCCC66776	0	0	-9	1
0	WTCCC66777	0	0	-9	1
0	WTCCC66778	0	0	-9	1
0	WTCCC66779_2	0	0	-9	1
0	WTCCC66781	0	0	-9	1
0	WTCCC66782	0	0	-9	1
0	WTCCC66783	0	0	-9	1
0	WTCCC66784	0	0	-9	1
0	WTCCC66785	0	0	-9	1
0	WTCCC66787	0	0	-9	1
0	WTCCC66788	0	0	-9	1
0	WTCCC66789	0	0	-9	1
0	WTCCC66790	0	0	-9	1
0	WTCCC66791	0	0	-9	1
0	WTCCC66793	0	0	-9	1
0	WTCCC66795	0	0	-9	1
0	WTCCC66796	0	0	-9	1
0	WTCCC66797	0	0	-9	1
0	WTCCC66799	0	0	-9	1
0	WTCCC66800	0	0	-9	1
0	WTCCC66801	0	0	-9	1
0	WTCCC66802	0	0	-9	1
0	WTCCC66803	0	0	-9	1
0	WTCCC66806	0	0	-9	1
0	WTCCC66807	0	0	-9	1
0	WTCCC66808	0	0	-9	1
0	WTCCC66809	0	0	-9	1
0	WTCCC66811	0	0	-9	1
0	WTCCC66812	0	0	-9	1
0	WTCCC66815	0	0	-9	1
0	WTCCC66820	0	0	-9	1
0	WTCCC66826	0	0	-9	1
0	WTCCC66827	0	0	-9	1
0	WTCCC66829	0	0	-9	1
0	WTCCC66831	0	0	-9	1
0	WTCCC66832	0	0	-9	1
0	WTCCC66833	0	0	-9	1
0	WTCCC66834	0	0	-9	1
0	WTCCC66835	0	0	-9	1
0	WTCCC66836	0	0	-9	1
0	WTCCC66838	0	0	-9	1
0	WTCCC66839	0	0	-9	1
0	WTCCC66841	0	0	-9	1
0	WTCCC66842	0	0	-9	1
0	WTCCC66843	0	0	-9	1
0	WTCCC66844	0	0	-9	1
0	WTCCC66845	0	0	-9	1
0	WTCCC66846	0	0	-9	1
0	WTCCC66847	0	0	-9	1
0	WTCCC66849	0	0	-9	1
0	WTCCC66850	0	0	-9	1
0	WTCCC66851	0	0	-9	1
0	WTCCC66854	0	0	-9	1
0	WTCCC66855	0	0	-9	1
0	WTCCC66856	0	0	-9	1
0	WTCCC66857	0	0	-9	1
0	WTCCC66858	0	0	-9	1
0	WTCCC66861	0	0	-9	1
0	WTCCC66866	0	0	-9	1
0	WTCCC66868	0	0	-9	1
0	WTCCC66869	0	0	-9	1
0	WTCCC66870	0	0	-9	1
0	WTCCC66871	0	0	-9	1
0	WTCCC66873	0	0	-9	1
0	WTCCC66874	0	0	-9	1
0	WTCCC66875	0	0	-9	1
0	WTCCC66877	0	0	-9	1
0	WTCCC66878	0	0	-9	1
0	WTCCC66879	0	0	-9	1
0	WTCCC66883	0	0	-9	1
0	WTCCC66884	0	0	-9	1
0	WTCCC66886	0	0	-9	1
0	WTCCC66887	0	0	-9	1
0	WTCCC66889	0	0	-9	1
0	WTCCC66890	0	0	-9	1
0	WTCCC66891	0	0	-9	1
0	WTCCC66892	0	0	-9	1
0	WTCCC66893	0	0	-9	1
0	WTCCC66894	0	0	-9	1
0	WTCCC66896	0	0	-9	1
0	WTCCC66897	0	0	-9	1
0	WTCCC66898	0	0	-9	1
0	WTCCC66899	0	0	-9	1
0	WTCCC66901	0	0	-9	1
0	WTCCC66903	0	0	-9	1
0	WTCCC66904	0	0	-9	1
0	WTCCC66905	0	0	-9	1
0	WTCCC66906	0	0	-9	1
0	WTCCC66907	0	0	-9	1
0	WTCCC66908	0	0	-9	1
0	WTCCC66910	0	0	-9	1
0	WTCCC66913	0	0	-9	1
0	WTCCC66914	0	0	-9	1
0	WTCCC66916	0	0	-9	1
0	WTCCC66917	0	0	-9	1
0	WTCCC66918	0	0	-9	1
0	WTCCC66919	0	0	-9	1
0	WTCCC66921	0	0	-9	1
0	WTCCC66923	0	0	-9	1
0	WTCCC66925	0	0	-9	1
0	WTCCC66928	0	0	-9	1
0	WTCCC66929	0	0	-9	1
0	WTCCC66930	0	0	-9	1
0	WTCCC66933	0	0	-9	1
0	WTCCC66935	0	0	-9	1
0	WTCCC66937	0	0	-9	1
0	WTCCC66939	0	0	-9	1
0	WTCCC66940	0	0	-9	1
0	WTCCC66941	0	0	-9	1
0	WTCCC66942	0	0	-9	1
0	WTCCC66945	0	0	-9	1
0	WTCCC66951	0	0	-9	1
0	WTCCC66953	0	0	-9	1
0	WTCCC66954	0	0	-9	1
0	WTCCC66956	0	0	-9	1
0	WTCCC66958	0	0	-9	1
0	WTCCC66959	0	0	-9	1
0	WTCCC66961	0	0	-9	1
0	WTCCC66962	0	0	-9	1
0	WTCCC66963	0	0	-9	1
0	WTCCC66964	0	0	-9	1
0	WTCCC66965	0	0	-9	1
0	WTCCC66967	0	0	-9	1
0	WTCCC66968	0	0	-9	1
0	WTCCC66969	0	0	-9	1
0	WTCCC66971	0	0	-9	1
0	WTCCC66973	0	0	-9	1
0	WTCCC66974	0	0	-9	1
0	WTCCC66976	0	0	-9	1
0	WTCCC66977	0	0	-9	1
0	WTCCC66978	0	0	-9	1
0	WTCCC66979	0	0	-9	1
0	WTCCC66981	0	0	-9	1
0	WTCCC66982	0	0	-9	1
0	WTCCC66983	0	0	-9	1
0	WTCCC66985	0	0	-9	1
0	WTCCC66986	0	0	-9	1
0	WTCCC66988	0	0	-9	1
0	WTCCC66990	0	0	-9	1
0	WTCCC66992	0	0	-9	1
0	WTCCC66994	0	0	-9	1
0	WTCCC66995	0	0	-9	1
0	WTCCC66997	0	0	-9	1
0	WTCCC66998	0	0	-9	1
0	WTCCC66999	0	0	-9	1
0	WTCCC67000	0	0	-9	1
0	WTCCC67001	0	0	-9	1
0	WTCCC67002	0	0	-9	1
0	WTCCC67003	0	0	-9	1
0	WTCCC67004	0	0	-9	1
0	WTCCC67005	0	0	-9	1
0	WTCCC67006	0	0	-9	1
0	WTCCC67007	0	0	-9	1
0	WTCCC67009	0	0	-9	1
0	WTCCC67011	0	0	-9	1
0	WTCCC67013	0	0	-9	1
0	WTCCC67014	0	0	-9	1
0	WTCCC67015	0	0	-9	1
0	WTCCC67016	0	0	-9	1
0	WTCCC67018	0	0	-9	1
0	WTCCC67019	0	0	-9	1
0	WTCCC67021	0	0	-9	1
0	WTCCC67022	0	0	-9	1
0	WTCCC67023	0	0	-9	1
0	WTCCC67024	0	0	-9	1
0	WTCCC67025	0	0	-9	1
0	WTCCC67026	0	0	-9	1
0	WTCCC67027	0	0	-9	1
0	WTCCC67028	0	0	-9	1
0	WTCCC67029	0	0	-9	1
0	WTCCC67030	0	0	-9	1
0	WTCCC67031	0	0	-9	1
0	WTCCC67033	0	0	-9	1
0	WTCCC67034	0	0	-9	1
0	WTCCC67035	0	0	-9	1
0	WTCCC67037	0	0	-9	1
0	WTCCC67038	0	0	-9	1
0	WTCCC67039	0	0	-9	1
0	WTCCC67040	0	0	-9	1
0	WTCCC67041	0	0	-9	1
0	WTCCC67042	0	0	-9	1
0	WTCCC67043	0	0	-9	1
0	WTCCC67045	0	0	-9	1
0	WTCCC67046	0	0	-9	1
0	WTCCC67047	0	0	-9	1
0	WTCCC67049	0	0	-9	1
0	WTCCC67050	0	0	-9	1
0	WTCCC67051	0	0	-9	1
0	WTCCC67052	0	0	-9	1
0	WTCCC67053	0	0	-9	1
0	WTCCC67054	0	0	-9	1
0	WTCCC67055	0	0	-9	1
0	WTCCC67057	0	0	-9	1
0	WTCCC67058	0	0	-9	1
0	WTCCC67059	0	0	-9	1
0	WTCCC67060	0	0	-9	1
0	WTCCC67061	0	0	-9	1
0	WTCCC67062	0	0	-9	1
0	WTCCC67063	0	0	-9	1
0	WTCCC67064	0	0	-9	1
0	WTCCC67066	0	0	-9	1
0	WTCCC67067	0	0	-9	1
0	WTCCC67069	0	0	-9	1
0	WTCCC67070	0	0	-9	1
0	WTCCC67071	0	0	-9	1
0	WTCCC67072	0	0	-9	1
0	WTCCC67073	0	0	-9	1
0	WTCCC67075	0	0	-9	1
0	WTCCC67076	0	0	-9	1
0	WTCCC67077	0	0	-9	1
0	WTCCC67078	0	0	-9	1
0	WTCCC67079	0	0	-9	1
0	WTCCC67081	0	0	-9	1
0	WTCCC67082	0	0	-9	1
0	WTCCC67083	0	0	-9	1
0	WTCCC67084	0	0	-9	1
0	WTCCC67085	0	0	-9	1
0	WTCCC67086	0	0	-9	1
0	WTCCC67087	0	0	-9	1
0	WTCCC67088	0	0	-9	1
0	WTCCC67090	0	0	-9	1
0	WTCCC67093	0	0	-9	1
0	WTCCC67094	0	0	-9	1
0	WTCCC67095	0	0	-9	1
0	WTCCC67096	0	0	-9	1
0	WTCCC67097	0	0	-9	1
0	WTCCC67098	0	0	-9	1
0	WTCCC67099	0	0	-9	1
0	WTCCC67101	0	0	-9	1
0	WTCCC67102	0	0	-9	1
0	WTCCC67103	0	0	-9	1
0	WTCCC67105	0	0	-9	1
0	WTCCC67106	0	0	-9	1
0	WTCCC67107	0	0	-9	1
0	WTCCC67108	0	0	-9	1
0	WTCCC67109	0	0	-9	1
0	WTCCC67110	0	0	-9	1
0	WTCCC67111	0	0	-9	1
0	WTCCC67112	0	0	-9	1
0	WTCCC67114	0	0	-9	1
0	WTCCC67115	0	0	-9	1
0	WTCCC67117	0	0	-9	1
0	WTCCC67119	0	0	-9	1
0	WTCCC67120	0	0	-9	1
0	WTCCC67121	0	0	-9	1
0	WTCCC67122	0	0	-9	1
0	WTCCC67123	0	0	-9	1
0	WTCCC67124	0	0	-9	1
0	WTCCC67125	0	0	-9	1
0	WTCCC67126	0	0	-9	1
0	WTCCC67127	0	0	-9	1
0	WTCCC67129	0	0	-9	1
0	WTCCC67130	0	0	-9	1
0	WTCCC67131	0	0	-9	1
0	WTCCC67132	0	0	-9	1
0	WTCCC67133	0	0	-9	1
0	WTCCC67134	0	0	-9	1
0	WTCCC67135	0	0	-9	1
0	WTCCC67136	0	0	-9	1
0	WTCCC67137	0	0	-9	1
0	WTCCC67138	0	0	-9	1
0	WTCCC67139	0	0	-9	1
0	WTCCC67141	0	0	-9	1
0	WTCCC67143	0	0	-9	1
0	WTCCC67144	0	0	-9	1
0	WTCCC67145	0	0	-9	1
0	WTCCC67146	0	0	-9	1
0	WTCCC67147	0	0	-9	1
0	WTCCC67148	0	0	-9	1
0	WTCCC67149	0	0	-9	1
0	WTCCC67150	0	0	-9	1
0	WTCCC67151	0	0	-9	1
0	WTCCC67153	0	0	-9	1
0	WTCCC67154	0	0	-9	1
0	WTCCC67155	0	0	-9	1
0	WTCCC67156	0	0	-9	1
0	WTCCC67157	0	0	-9	1
0	WTCCC67158	0	0	-9	1
0	WTCCC67159	0	0	-9	1
0	WTCCC67160	0	0	-9	1
0	WTCCC67161	0	0	-9	1
0	WTCCC67162	0	0	-9	1
0	WTCCC67163	0	0	-9	1
0	WTCCC67165	0	0	-9	1
0	WTCCC67166	0	0	-9	1
0	WTCCC67167	0	0	-9	1
0	WTCCC67168	0	0	-9	1
0	WTCCC67169	0	0	-9	1
0	WTCCC67170	0	0	-9	1
0	WTCCC67171	0	0	-9	1
0	WTCCC67172	0	0	-9	1
0	WTCCC67173	0	0	-9	1
0	WTCCC67174	0	0	-9	1
0	WTCCC67175	0	0	-9	1
0	WTCCC67177	0	0	-9	1
0	WTCCC67180	0	0	-9	1
0	WTCCC67182	0	0	-9	1
0	WTCCC67183	0	0	-9	1
0	WTCCC67184	0	0	-9	1
0	WTCCC67185	0	0	-9	1
0	WTCCC67186	0	0	-9	1
0	WTCCC67187	0	0	-9	1
0	WTCCC67189	0	0	-9	1
0	WTCCC67192	0	0	-9	1
0	WTCCC67193	0	0	-9	1
0	WTCCC67194	0	0	-9	1
0	WTCCC67195	0	0	-9	1
0	WTCCC67196	0	0	-9	1
0	WTCCC67197	0	0	-9	1
0	WTCCC67198	0	0	-9	1
0	WTCCC67199	0	0	-9	1
0	WTCCC67201	0	0	-9	1
0	WTCCC67202	0	0	-9	1
0	WTCCC67203	0	0	-9	1
0	WTCCC67204	0	0	-9	1
0	WTCCC67205	0	0	-9	1
0	WTCCC67206	0	0	-9	1
0	WTCCC67207	0	0	-9	1
0	WTCCC67208	0	0	-9	1
0	WTCCC67209	0	0	-9	1
0	WTCCC67210	0	0	-9	1
0	WTCCC79104	0	0	-9	2
0	WTCCC79105	0	0	-9	2
0	WTCCC79106	0	0	-9	2
0	WTCCC79109	0	0	-9	2
0	WTCCC79110	0	0	-9	2
0	WTCCC79111	0	0	-9	2
0	WTCCC79113	0	0	-9	2
0	WTCCC79114	0	0	-9	2
0	WTCCC79115	0	0	-9	2
0	WTCCC79116	0	0	-9	2
0	WTCCC79117	0	0	-9	2
0	WTCCC79118	0	0	-9	2
0	WTCCC79119	0	0	-9	2
0	WTCCC79120	0	0	-9	2
0	WTCCC79121	0	0	-9	2
0	WTCCC79122	0	0	-9	2
0	WTCCC79123	0	0	-9	2
0	WTCCC79124	0	0	-9	2
0	WTCCC79125	0	0	-9	2
0	WTCCC79126	0	0	-9	2
0	WTCCC79127	0	0	-9	2
0	WTCCC79128	0	0	-9	2
0	WTCCC79129	0	0	-9	2
0	WTCCC79130	0	0	-9	2
0	WTCCC79131	0	0	-9	2
0	WTCCC79132	0	0	-9	2
0	WTCCC79133	0	0	-9	2
0	WTCCC79134	0	0	-9	2
0	WTCCC79135	0	0	-9	2
0	WTCCC79136	0	0	-9	2
0	WTCCC79137	0	0	-9	2
0	WTCCC79138	0	0	-9	2
0	WTCCC79140	0	0	-9	2
0	WTCCC79141	0	0	-9	2
0	WTCCC79142	0	0	-9	2
0	WTCCC79143	0	0	-9	2
0	WTCCC79144	0	0	-9	2
0	WTCCC79146	0	0	-9	2
0	WTCCC79147	0	0	-9	2
0	WTCCC79148	0	0	-9	2
0	WTCCC79149	0	0	-9	2
0	WTCCC79150	0	0	-9	2
0	WTCCC79151	0	0	-9	2
0	WTCCC79152	0	0	-9	2
0	WTCCC79153	0	0	-9	2
0	WTCCC79154	0	0	-9	2
0	WTCCC79156	0	0	-9	2
0	WTCCC79157	0	0	-9	2
0	WTCCC79159	0	0	-9	2
0	WTCCC79160	0	0	-9	2
0	WTCCC79161	0	0	-9	2
0	WTCCC79162	0	0	-9	2
0	WTCCC79163	0	0	-9	2
0	WTCCC79165	0	0	-9	2
0	WTCCC79166	0	0	-9	2
0	WTCCC79167	0	0	-9	2
0	WTCCC79168	0	0	-9	2
0	WTCCC79169	0	0	-9	2
0	WTCCC79170	0	0	-9	2
0	WTCCC79171	0	0	-9	2
0	WTCCC79173	0	0	-9	2
0	WTCCC79174	0	0	-9	2
0	WTCCC79175	0	0	-9	2
0	WTCCC79176	0	0	-9	2
0	WTCCC79177	0	0	-9	2
0	WTCCC79178	0	0	-9	2
0	WTCCC79179	0	0	-9	2
0	WTCCC79180	0	0	-9	2
0	WTCCC79181	0	0	-9	2
0	WTCCC79182	0	0	-9	2
0	WTCCC79183	0	0	-9	2
0	WTCCC79184	0	0	-9	2
0	WTCCC79185	0	0	-9	2
0	WTCCC79186	0	0	-9	2
0	WTCCC79187	0	0	-9	2
0	WTCCC79188	0	0	-9	2
0	WTCCC79189	0	0	-9	2
0	WTCCC79190	0	0	-9	2
0	WTCCC79191	0	0	-9	2
[truncated: 2,864 more rows]
